# Supplementary material for: Asynchronous Embryo Transfer Followed by Comparative Transcriptomic Analysis of Conceptus Membranes and Endometrium Identifies Processes Important to the Establishment of Equine Pregnancy
Source: Int J Mol Sci. 2020 Apr 7;21(7):2562. doi: 10.3390/ijms21072562 (PMC7177982; doi:10.3390/ijms21072562)
Supplement: Supplementary file 1 [file ijms-21-02562-s001.zip]

Archive with 3 entries (3 files):
- Supplementary Table 1.docx
- Supplemental_Table_2.xlsx
- Supplemental_Table_3.xlsx
