# Supplementary material for: Asynchronous Embryo Transfer Followed by Comparative Transcriptomic Analysis of Conceptus Membranes and Endometrium Identifies Processes Important to the Establishment of Equine Pregnancy
Source: Int J Mol Sci. 2020 Apr 7;21(7):2562. doi: 10.3390/ijms21072562 (PMC7177982; doi:10.3390/ijms21072562)
Supplement: Supplementary file 1 [file ijms-21-02562-s001.zip › Supplemental_Table_2.xlsx]

## Sheet: D14_Syn-Asy
Gene ID	Eca Gene symbol	Eca Gene description	logFC SY/AS	P-value	P-adj	D6_SY_01	D6_SY_02	D6_SY_04	D6_AS_05	D6_AS_06	D6_AS_07	counts	D6_SY_01	D6_SY_02	D6_SY_04	D6_AS_05	D6_AS_06	D6_AS_07
100062307	CREB3L4	cAMP responsive element binding protein 3 like 4	-3.15323	8.59823e-76	1.30186e-71	8.34839	8.22608	8.28595	11.3744	11.1856	11.3841		293	248	236	3086	3131	1771
100057998	ACADSB	acyl-CoA dehydrogenase short/branched chain	-2.50186	7.37596e-46	5.58397e-42	8.65364	8.79898	8.54266	11.1263	11.0077	11.1602		375	394	291	2588	2759	1511
100061805	CYP26A1	cytochrome P450 family 26 subfamily A member 1	-5.59989	1.98794e-45	1.00331e-41	5.24966	5.45688	4.79373	9.36265	9.2677	10.1525		3	6	0	717	774	733
100068691	ZNF774	zinc finger protein 774	-2.85387	3.31553e-31	1.25501e-27	7.78472	7.84591	8.07688	10.3368	10.7271	10.9314		181	179	198	1470	2258	1284
100033890	RUNX2	runt related transcription factor 2	-2.02889	5.46867e-29	1.65602e-25	8.00744	8.05149	7.90697	9.78717	9.81152	9.96673		220	214	171	984	1162	640
100058914	PRPSAP1	phosphoribosyl pyrophosphate synthetase associated protein 1	-2.64147	3.51205e-28	8.86265e-25	10.3777	10.063	9.83653	13.0976	12.6127	12.9145		1370	1021	783	10339	8547	5186
100054883	GNPNAT1	glucosamine-phosphate N-acetyltransferase 1	-2.11917	1.27857e-27	2.76554e-24	9.38553	9.06919	9.33307	11.2944	11.3089	11.5412		660	486	538	2916	3417	1979
100033989	DEFB4B	defensin beta 4B	-2.97496	2.30685e-27	4.36601e-24	6.36555	6.22966	6.06732	8.31094	8.41602	8.57023		39	30	21	314	397	221
100072295	CCDC15	coiled-coil domain containing 15	-1.78583	3.05431e-27	5.13837e-24	12.0089	12.2186	12.3229	14.0312	13.9793	14.0535		4367	4739	4616	19808	22160	11466
100033968	ATP1B1	ATPase Na+/K+ transporting subunit beta 1	-1.54975	5.71152e-25	8.64782e-22	10.2849	10.2502	10.2883	11.7945	11.9315	11.7345		1281	1170	1089	4151	5302	2268
100061532	CTSL	cathepsin L	-3.84664	2.62296e-23	3.61039e-20	6.75403	7.66375	7.33631	10.8108	11.713	12.3104		64	152	101	2067	4546	3399
100629285	ABRACL	ABRA C-terminal like	-1.84136	1.55054e-21	1.9564e-18	9.24399	8.88064	9.14681	11.0155	10.8526	10.878		593	420	467	2392	2470	1236
100064233	HEPACAM	hepatic and glial cell adhesion molecule	-3.35775	2.66548e-19	3.10446e-16	6.98506	7.97859	7.14109	10.7717	10.8956	11.7048		83	201	83	2010	2547	2221
100052358	GALNT15	polypeptide N-acetylgalactosaminyltransferase 15	3.44446	3.37105e-19	3.64579e-16	8.22258	8.73958	8.45457	5.49787	6.09072	5.66171		264	376	271	8	33	7
100061179	LOC100061179	sulfotransferase 1C4	-3.48376	2.80316e-18	2.65266e-15	6.95121	7.58974	6.38544	11.5044	11.108	10.3729		80	142	34	3383	2963	860
100058805	SLC18A2	solute carrier family 18 member A2	-1.97524	2.79459e-18	2.65266e-15	8.02841	8.33306	7.97868	9.95588	10.1955	9.8374		224	271	182	1114	1539	582
100072699	METTL17	methyltransferase like 17	-2.25256	5.1366e-18	4.5749e-15	8.65364	8.60544	8.58889	11.2286	10.4164	10.9606		375	338	302	2783	1806	1311
100054069	AMOT	angiomotin	-1.97243	1.43328e-16	1.20563e-13	10.3399	10.327	10.3209	12.0775	12.2602	12.7736		1333	1237	1115	5065	6678	4700
100070472	SYNCRIP	synaptotagmin binding cytoplasmic RNA interacting protein	1.68528	1.4763e-15	1.17645e-12	12.3927	12.5168	12.0767	10.7863	10.4875	10.4947		5716	5840	3884	2031	1901	939
100059938	MB21D2	Mab-21 domain containing 2	-2.29	3.64851e-15	2.7621e-12	9.70207	9.80989	10.0095	11.8142	12.1994	12.8256		836	848	889	4209	6399	4874
100064811	MRPS24	mitochondrial ribosomal protein S24	2.302	1.62208e-14	1.16952e-11	7.69526	7.69933	8.07094	6.16394	6.12694	6.34887		167	157	197	32	35	24
100058260	ADGRG2	adhesion G protein-coupled receptor G2	-2.14228	2.42096e-14	1.66617e-11	7.39419	7.62724	7.91364	9.58972	9.44383	10.0375		126	147	172	850	884	674
100056656	ACSL3	acyl-CoA synthetase long chain family member 3	-1.56298	5.97934e-14	3.93623e-11	9.71813	9.90579	9.40739	11.1927	11.3035	11.3239		846	910	569	2713	3404	1697
100066890	TLR4	toll like receptor 4	-1.4141	1.06961e-13	6.74791e-11	10.2467	10.4995	10.3147	11.6968	11.6798	11.9912		1246	1401	1110	3875	4441	2717
102148806	LOC102148806	protocadherin alpha-8-like	-2.31859	4.24853e-13	2.57308e-10	5.8592	6.13729	6.03842	7.56661	7.3649	7.71397		17	26	20	164	157	107
100056057	PPM1H	protein phosphatase, Mg2+/Mn2+ dependent 1H	-1.34079	1.06357e-12	6.19368e-10	11.6165	11.3243	11.2435	12.7441	12.7071	12.8975		3313	2524	2158	8078	9130	5125
100059473	CPM	carboxypeptidase M	-1.85849	1.84846e-12	1.03658e-09	8.10931	7.51956	8.03476	9.58021	9.62218	9.85824		240	133	191	844	1010	591
100068557	HCK	HCK proto-oncogene, Src family tyrosine kinase	-2.66863	2.45985e-12	1.33016e-09	5.57706	5.60246	5.43038	7.26772	6.82434	6.99763		9	9	5	123	89	53
100064380	SLX4IP	SLX4 interacting protein	1.49328	2.56e-12	1.33659e-09	10.0841	10.0277	9.83479	8.72904	8.33338	8.5589		1107	995	782	440	371	219
102150297	LOC102150297	uncharacterized LOC102150297	-1.80162	4.38204e-12	2.21161e-09	7.72787	8.22608	8.04085	9.46955	9.97154	9.75334		172	248	192	777	1307	547
102150273	LOC102150273	uncharacterized LOC102150273	-1.57668	4.70536e-12	2.27665e-09	7.58544	7.59732	7.87995	9.22902	9.15616	8.91885		151	143	167	648	711	291
100070350	GABRP	gamma-aminobutyric acid type A receptor pi subunit	-1.94007	4.81162e-12	2.27665e-09	7.76602	7.97283	8.2232	9.83723	9.53435	10.2608		178	200	224	1021	946	793
100056818	RHBDD1	rhomboid domain containing 1	-1.78186	9.64377e-12	4.42474e-09	10.1123	10.2931	10.5432	11.7869	12.2529	12.5454		1130	1207	1309	4129	6644	4007
100049887	ADAMTS9	ADAM metallopeptidase with thrombospondin type 1 motif 9	-1.57159	1.11967e-11	4.98616e-09	9.3815	9.70544	9.39566	10.9402	10.9352	11.3976		658	785	564	2267	2620	1788
100057838	EFR3A	EFR3 homolog A	2.12403	2.18734e-11	9.46245e-09	8.19972	8.11037	7.84544	6.65712	6.39392	6.11971		259	225	162	63	52	17
100057254	EIF4E2	eukaryotic translation initiation factor 4E family member 2	-2.32561	2.65824e-11	1.11801e-08	9.15705	8.10512	7.97868	11.1617	10.9346	11.2426		555	224	182	2654	2619	1602
100053645	LOC100053645	histone H2B type 1-M	-1.57172	5.79375e-11	2.3709e-08	11.6682	11.993	11.6223	13.2919	13.1989	13.7773		3436	4045	2821	11839	12870	9462
100061910	TMEM144	transmembrane protein 144	-1.58614	6.82427e-11	2.68112e-08	8.64692	8.35528	8.37516	9.66809	10.1193	10.2131		373	276	254	901	1456	766
100063496	SEC62	SEC62 homolog, preprotein translocation factor	-1.34654	6.906e-11	2.68112e-08	12.6012	12.5178	12.732	13.7412	14.0493	14.2556		6614	5844	6146	16189	23265	13196
100146864	MAPK15	mitogen-activated protein kinase 15	1.88979	7.30877e-11	2.76655e-08	12.0056	11.4132	11.9812	10.1493	9.344	9.73091		4357	2688	3632	1283	820	538
100071028	TRMT61B	tRNA methyltransferase 61B	-1.51664	7.6453e-11	2.82335e-08	7.21923	7.49536	7.57651	8.66732	8.86307	8.70982		106	130	127	419	567	247
100051329	GRIN2A	glutamate ionotropic receptor NMDA type subunit 2A	2.18553	1.0474e-10	3.71419e-08	7.59256	7.66375	7.81005	6.39663	6.03389	5.87295		152	152	157	45	30	11
100069496	CLUAP1	clusterin associated protein 1	-1.19491	1.05482e-10	3.71419e-08	11.4271	11.5142	11.3649	12.8838	12.5263	12.5578		2898	2887	2352	8906	8046	4042
100068133	KNG1	kininogen 1	2.69824	1.08298e-10	3.72669e-08	9.53446	11.0705	9.12138	7.21791	6.70047	7.11485		738	2108	458	117	77	60
102151073	LOC102151073	protein phosphatase 1L-like	-1.11277	1.14066e-10	3.83793e-08	11.7855	11.9714	11.8047	13.162	12.9278	12.8872		3732	3984	3208	10814	10652	5088
100070722	EAF2	ELL associated factor 2	-2.19423	1.87945e-10	6.18626e-08	6.61315	6.41301	6.44762	7.69181	8.42219	8.67356		54	39	37	184	399	240
100056188	PTOV1	PTOV1, extended AT-hook containing adaptor protein	-1.81888	2.02533e-10	6.52459e-08	9.53083	9.05844	9.26505	10.9222	10.9506	11.6855		736	482	511	2238	2649	2191
100063766	ALDH7A1	aldehyde dehydrogenase 7 family member A1	-1.28145	2.11134e-10	6.65995e-08	10.0952	10.4714	10.1556	11.4589	11.4834	11.7168		1116	1373	989	3276	3866	2240
100056222	C4BPA	complement component 4 binding protein alpha	1.55235	2.391e-10	7.24042e-08	10.3707	10.0723	10.4968	9.00071	8.47648	8.79905		1363	1028	1266	544	417	265
100060206	KCNIP2	potassium voltage-gated channel interacting protein 2	-1.39429	2.37618e-10	7.24042e-08	10.4254	10.0961	10.129	11.3758	11.8467	11.7251		1418	1046	970	3089	4995	2253
102150348	KTI12	KTI12 chromatin associated homolog	-1.58998	2.60849e-10	7.74415e-08	6.88076	7.17581	7.31596	8.512	8.40983	8.45883		74	95	99	370	395	202
102150963	LOC102150963	heparan sulfate glucosamine 3-O-sulfotransferase 4-like	-1.27423	3.20022e-10	9.31819e-08	9.07703	9.18487	9.39094	10.4934	10.2998	10.6368		522	531	562	1646	1660	1040
100055539	RPRD1B	regulation of nuclear pre-mRNA domain containing 1B	-1.29573	3.3271e-10	9.50482e-08	9.14283	9.57032	9.48028	10.6605	10.6226	10.8178		549	710	601	1856	2095	1184
100068458	TMA16	translation machinery associated 16 homolog	-2.73045	3.45881e-10	9.69813e-08	7.41051	9.45022	9.41438	11.9792	13.2436	13.2209		128	649	572	4727	13277	6422
100072676	ST14	suppression of tumorigenicity 14	-1.76312	3.54413e-10	9.75666e-08	8.33588	8.69161	8.21246	9.97293	9.96421	10.607		290	362	222	1128	1300	1018
100050588	GALNT13	polypeptide N-acetylgalactosaminyltransferase 13	-1.92699	4.07735e-10	1.10241e-07	6.53617	6.43169	6.44762	7.53346	8.14464	8.06825		49	40	37	159	317	146
100057098	TBC1D30	TBC1 domain family member 30	-1.13548	4.2648e-10	1.13287e-07	9.90222	9.71401	9.8993	10.9871	10.8077	11.1138		969	790	820	2344	2392	1462
100053266	CDC26	cell division cycle 26	-1.35496	4.45185e-10	1.16216e-07	9.26602	9.22144	9.45337	10.5682	10.4728	10.9423		603	546	589	1737	1881	1294
100070531	KCNN1	potassium calcium-activated channel subfamily N member 1	-2.34021	5.11399e-10	1.31239e-07	6.64263	6.92742	6.48732	8.01147	9.30801	9.1244		56	73	39	244	798	341
100052133	RSPRY1	ring finger and SPRY domain containing 1	-1.54828	5.21242e-10	1.31535e-07	9.96544	9.96586	10.2248	11.2862	11.657	12.0125		1015	951	1040	2899	4370	2758
100054938	LOC100054938	ATP-dependent RNA helicase DDX19B	-1.42349	5.62522e-10	1.39625e-07	11.5932	11.5855	11.7661	13.0693	12.8396	13.4823		3259	3036	3122	10137	10016	7705
100066483	HNRNPL	heterogeneous nuclear ribonucleoprotein L	-1.23253	6.14084e-10	1.49965e-07	9.18739	8.83094	9.09548	10.2183	10.1538	10.3729		568	404	449	1349	1493	860
100055419	GAD2	glutamate decarboxylase 2	-2.26423	6.30404e-10	1.51507e-07	5.48641	5.64501	5.72924	6.81596	6.82434	6.907		7	10	11	76	89	48
100072223	BLMH	bleomycin hydrolase	-0.953368	7.27756e-10	1.72171e-07	10.0579	9.86481	9.91908	10.9309	10.8784	10.862		1086	883	832	2252	2516	1222
100068840	GAMT	guanidinoacetate N-methyltransferase	1.88782	8.94458e-10	2.08354e-07	7.29194	7.40276	7.37612	5.94244	6.17902	6.25643		114	119	105	22	38	21
100071913	DPYSL3	dihydropyrimidinase like 3	-1.90924	1.20937e-09	2.77441e-07	11.283	11.8126	11.0649	13.2652	13.2364	14.0957		2617	3563	1901	11621	13211	11808
100066901	SNRK	SNF related kinase	-1.28431	1.37402e-09	3.10508e-07	11.1698	11.5113	11.7353	12.7578	12.8714	12.8607		2415	2881	3055	8156	10241	4995
100060136	TRIM56	tripartite motif containing 56	-1.27647	1.48396e-09	3.30421e-07	8.26724	8.04052	8.42241	9.40278	9.3712	9.54907		274	212	264	739	837	470
102148342	LOC102148342	uncharacterized LOC102148342	-2.04045	1.54679e-09	3.39419e-07	7.52708	8.01271	8.36552	9.83324	9.8518	10.6461		143	207	252	1018	1197	1047
100061944	GASK1B	golgi associated kinase 1B	-1.81497	2.20078e-09	4.76028e-07	7.85709	7.75442	7.25301	8.97671	9.52156	9.61862		193	165	93	534	937	495
100066945	SPTAN1	spectrin alpha, non-erythrocytic 1	2.66385	2.28999e-09	4.88349e-07	7.6686	7.28456	6.34205	5.29408	5.44842	5.45403		163	106	32	4	8	4
100055170	BNIPL	BCL2 interacting protein like	2.69863	4.68883e-09	9.86023e-07	8.35253	7.74085	9.89598	6.03694	5.97365	5.26265		294	163	818	26	27	2
100053343	RHOA	ras homolog family member A	-1.1278	6.87399e-09	1.42574e-06	8.10931	8.34643	8.19075	9.36265	9.2139	9.16964		240	274	218	717	743	353
100056643	DNAJC8	DnaJ heat shock protein family (Hsp40) member C8	-1.15055	7.3216e-09	1.49806e-06	8.92734	8.76628	9.12422	10.1821	9.97571	10.0211		465	384	459	1314	1311	666
100064227	C28H12orf74	chromosome 28 open reading frame, human C12orf74	-1.51536	7.62486e-09	1.53931e-06	6.88076	7.13397	6.70149	8.11259	8.10675	8.16147		74	91	51	266	307	158
100060499	FSD1L	fibronectin type III and SPRY domain containing 1 like	2.63398	7.97984e-09	1.58977e-06	6.30907	7.66375	8.25492	5.40502	5.44842	5.53039		36	152	230	6	8	5
100072441	FAM118B	family with sequence similarity 118 member B	-1.50549	8.49395e-09	1.67022e-06	8.94931	8.84353	8.86276	10.6484	10.5849	9.89681		473	408	375	1840	2039	608
100069699	WIPF3	WAS/WASL interacting protein family member 3	-1.43695	9.7083e-09	1.88453e-06	9.82724	9.51054	9.26505	11.2735	10.7595	11.0417		917	679	511	2873	2311	1389
100073202	EFNA5	ephrin A5	0.926927	1.00275e-08	1.92185e-06	11.9257	11.8042	11.8427	10.9751	10.7697	11.0121		4119	3542	3295	2324	2328	1360
100054688	LOC100054688	xanthine dehydrogenase/oxidase	1.17005	1.15504e-08	2.18606e-06	10.7535	11.1522	10.9757	9.95098	9.74707	9.65085		1795	2234	1784	1110	1108	507
100051472	VPS54	VPS54, GARP complex subunit	-1.54914	1.34755e-08	2.51891e-06	9.97883	10.4511	9.90427	11.575	11.545	12.1661		1025	1353	823	3556	4038	3072
100146488	GCNT7	glucosaminyl (N-acetyl) transferase family member 7	-2.46119	1.64908e-08	3.04497e-06	5.38073	5.17884	5.36408	6.45962	6.37985	6.94401		5	2	4	49	51	50
100629628	PWWP2A	PWWP domain containing 2A	1.95187	1.68681e-08	3.07711e-06	9.48838	9.87095	10.0263	8.3148	7.47786	7.32231		713	887	900	315	175	74
100052315	VIPAS39	VPS33B interacting protein, apical-basolateral polarity regulator, spe-39 homolog	-1.21932	1.80599e-08	3.21701e-06	10.4706	10.2252	10.1859	11.8118	11.3322	11.4761		1465	1149	1011	4202	3474	1890
100630810	EVI2A	ecotropic viral integration site 2A	-2.63658	1.7865e-08	3.21701e-06	6.0238	5.45688	6.54449	8.64003	11.538	9.28375		23	6	42	410	4018	385
102149268	LOC102149268	uncharacterized LOC102149268	-2.47059	1.93693e-08	3.41012e-06	6.12002	5.95281	6.22569	7.00768	8.98219	9.01294		27	19	27	94	622	313
100055603	DGAT2L6	diacylglycerol O-acyltransferase 2 like 6	-1.35266	1.99206e-08	3.46687e-06	11.6441	11.9393	11.5669	12.945	12.9757	13.5081		3378	3895	2713	9295	11014	7845
100064835	ACPP	acid phosphatase, prostate	-1.68898	2.02047e-08	3.47636e-06	6.96259	7.26543	6.78085	8.52534	8.13714	8.70469		81	104	56	374	315	246
100071051	TMEM9B	TMEM9 domain family member B	-1.29208	2.1644e-08	3.68215e-06	8.91063	8.50979	8.5037	9.75655	9.8799	10.0913		459	313	282	962	1222	701
100072898	NSUN3	NOP2/Sun RNA methyltransferase family member 3	0.933434	2.67818e-08	4.50559e-06	11.3724	11.3989	11.6536	10.5399	10.5314	10.5526		2788	2661	2884	1702	1962	979
100054093	ZNF462	zinc finger protein 462	-1.2918	2.88819e-08	4.80551e-06	9.51069	9.35252	9.38145	10.5537	10.4977	11.0648		725	603	558	1719	1915	1412
100146213	DSTN	destrin, actin depolymerizing factor	-1.85138	3.31129e-08	5.4496e-06	8.74138	8.91682	9.75079	10.8108	11.3424	11.5821		402	432	735	2067	3499	2037
100063113	LOC100063113	zinc finger and SCAN domain-containing protein 2	-1.03698	3.74439e-08	6.09611e-06	10.2687	10.0027	10.0859	11.2666	10.9789	11.2434		1266	977	940	2859	2703	1603
100056767	DYNC1LI1	dynein cytoplasmic 1 light intermediate chain 1	-0.970459	3.87716e-08	6.24512e-06	9.5435	9.36346	9.50886	10.479	10.273	10.5152		743	608	614	1629	1628	953
100009677	HK2	hexokinase 2	-2.02334	3.93058e-08	6.26452e-06	8.8852	9.25476	8.01631	10.8122	10.787	11.6887		450	560	188	2069	2357	2196
100033825	FST	follistatin	-1.64144	4.08687e-08	6.44576e-06	9.04679	8.70893	8.4037	10.5999	9.94199	10.7326		510	367	260	1777	1279	1114
100066980	REEP1	receptor accessory protein 1	-1.51692	4.2181e-08	6.58415e-06	6.64263	6.52087	6.40654	7.4717	7.62079	7.75472		56	45	35	150	200	111
100067185	MFAP3L	microfibril associated protein 3 like	-1.62068	4.55039e-08	7.03035e-06	8.02841	8.19679	8.32131	9.63939	9.36961	10.2833		224	242	243	882	836	806
102148833	LOC102148833	uncharacterized LOC102148833	1.32326	4.86871e-08	7.37172e-06	10.6652	10.5738	10.0683	9.28865	9.04521	9.01707		1685	1478	928	678	653	314
100062456	MON1A	MON1 homolog A, secretory trafficking associated	-1.80415	4.86871e-08	7.37172e-06	6.14274	6.68162	6.61675	7.81216	7.77972	8.13108		28	55	46	205	231	154
100050271	LRRK1	leucine rich repeat kinase 1	1.09707	5.05259e-08	7.57438e-06	9.64443	9.8862	9.53476	8.54183	8.6751	8.73517		801	897	626	379	489	252
100072951	CTDNEP1	CTD nuclear envelope phosphatase 1	-1.58441	5.17971e-08	7.68883e-06	6.91647	7.48719	7.33631	8.59019	8.49705	8.90553		77	129	101	394	424	288
100063901	COL28A1	collagen type XXVIII alpha 1 chain	-1.79818	5.65507e-08	8.31296e-06	7.10221	6.43169	6.71776	8.23164	8.10675	8.57023		94	40	52	294	307	221
100034155	IGFBP3	insulin like growth factor binding protein 3	1.99037	6.51887e-08	9.41982e-06	10.8396	10.4439	11.558	9.28671	8.24214	8.39011		1909	1346	2696	677	344	191
100056173	TSPAN12	tetraspanin 12	-1.61959	6.53247e-08	9.41982e-06	10.1788	9.60761	9.71162	11.2266	11.4005	12.0928		1186	730	714	2779	3646	2918
100065254	DTHD1	death domain containing 1	-0.988336	6.71402e-08	9.59029e-06	8.8151	8.96368	9.08382	9.83856	9.86761	10.0088		426	448	445	1022	1211	660
100063634	LOC100063634	nuclear body protein SP140-like protein	-1.33173	6.84376e-08	9.68424e-06	8.41727	8.47372	8.31631	9.49507	9.47661	10.0456		310	304	242	792	906	678
100063593	PLK4	polo like kinase 4	-1.86445	7.67115e-08	1.07545e-05	5.79712	6.22966	6.00866	7.22634	7.37143	7.11485		15	30	19	118	158	60
100055282	PCGF2	polycomb group ring finger 2	-1.30642	8.04743e-08	1.11785e-05	6.89277	7.20635	7.18699	8.10369	8.2175	8.13874		75	98	87	264	337	155
100056514	HYAL4	hyaluronidase 4	2.48962	9.12727e-08	1.25633e-05	7.14236	7.02323	5.91354	5.04484	5.25863	5.12603		98	81	16	1	4	1
100067311	MAML1	mastermind like transcriptional coactivator 1	2.49948	1.0142e-07	1.38343e-05	9.42717	8.7158	6.685	5.49787	5.02694	4.79373		681	369	50	8	1	0
100066819	OSMR	oncostatin M receptor	1.78323	1.04675e-07	1.41507e-05	8.64355	9.12176	8.97755	7.65542	7.12191	6.78915		372	506	410	178	123	42
100033843	SMAD2	SMAD family member 2	-0.970008	1.05729e-07	1.41667e-05	9.73243	9.61861	9.79608	10.5545	10.6119	10.8575		855	736	760	1720	2079	1218
100062211	ATP10A	ATPase phospholipid transporting 10A (putative)	1.97906	1.1591e-07	1.53947e-05	9.98812	9.04217	10.3768	8.09922	7.75528	7.25182		1032	476	1161	263	226	69
100061297	PSPH	phosphoserine phosphatase	-1.19715	1.21286e-07	1.59686e-05	8.51287	8.12601	8.59302	9.52181	9.66675	9.49978		335	228	303	808	1044	453
100070421	ENG	endoglin	1.6824	1.23001e-07	1.60549e-05	9.74031	9.79866	10.0903	8.55813	8.16689	7.54957		860	841	943	384	323	92
100050739	MRPS25	mitochondrial ribosomal protein S25	-0.865144	1.34515e-07	1.74076e-05	8.53853	8.5411	8.49489	9.27496	9.31462	9.37345		342	321	280	671	802	412
100070070	ARMH3	armadillo-like helical domain containing 3	1.79442	1.37387e-07	1.76286e-05	8.13849	7.40276	7.61001	6.38034	6.24477	6.53951		246	119	131	44	42	31
100054013	DCC	DCC netrin 1 receptor	-1.23792	1.75375e-07	2.23139e-05	11.1912	10.869	11.5825	12.4974	12.588	12.5709		2452	1826	2743	6798	8401	4079
100052647	PIK3R4	phosphoinositide-3-kinase regulatory subunit 4	2.20821	1.77974e-07	2.24559e-05	8.68349	10.3437	11.0411	7.35454	7.48387	7.87949		384	1252	1869	134	176	124
100067478	MAB21L4	mab-21 like 4	-2.43596	1.80569e-07	2.2595e-05	5.76435	4.79373	5.19833	7.20088	7.87343	7.93353		14	0	2	115	251	130
100054386	RASD2	RASD family member 2	-1.66512	1.93409e-07	2.40034e-05	6.61315	7.04613	6.54449	7.94313	7.97819	8.41549		54	83	42	230	275	195
100063528	PXYLP1	2-phosphoxylose phosphatase 1	-1.10383	2.03269e-07	2.5022e-05	8.26283	8.29675	8.19075	9.06128	9.25401	9.48495		273	263	218	570	766	448
100058462	MED17	mediator complex subunit 17	1.03354	2.28126e-07	2.78553e-05	9.80035	9.70372	9.89431	8.8687	8.93787	8.58705		899	784	817	491	601	224
100058621	RELN	reelin	1.36225	2.35905e-07	2.85747e-05	8.40934	8.97516	8.88311	7.60537	7.40994	7.65053		308	452	381	170	164	101
100053658	TSPAN5	tetraspanin 5	-0.906108	2.57522e-07	3.04646e-05	10.134	10.1337	10.2895	11.2482	11.0671	10.9531		1148	1075	1090	2822	2878	1304
100069808	FBXO45	F-box protein 45	-1.64942	2.57544e-07	3.04646e-05	11.0225	9.94417	10.2524	12.5337	11.9631	12.4734		2175	936	1061	6973	5421	3810
100057083	CORT	cortistatin	2.27935	2.56724e-07	3.04646e-05	7.42663	7.32204	6.36395	5.65199	5.62397	5.26265		130	110	33	12	13	2
100054188	CCDC12	coiled-coil domain containing 12	-0.984405	2.64905e-07	3.10925e-05	9.77295	9.85244	9.68874	10.548	10.7565	10.939		881	875	702	1712	2306	1291
100054115	TBL1X	transducin beta like 1 X-linked	-1.5332	2.70938e-07	3.15559e-05	11.4952	10.9524	10.4835	12.4588	12.7573	12.9604		3041	1938	1254	6617	9456	5355
100051269	UBIAD1	UbiA prenyltransferase domain containing 1	-0.892795	2.73617e-07	3.16247e-05	9.72768	9.59281	9.77271	10.5044	10.7209	10.5021		852	722	747	1659	2248	944
100630458	CISD2	CDGSH iron sulfur domain 2	2.38833	3.04069e-07	3.48781e-05	6.40172	8.31955	8.93598	5.29408	5.76572	5.71972		41	268	397	4	18	8
100063800	BTD	biotinidase	-1.55807	3.52157e-07	4.00903e-05	8.84473	9.15996	8.60124	10.0553	10.4064	10.9996		436	521	305	1198	1793	1348
100070388	ASB13	ankyrin repeat and SOCS box containing 13	-1.44284	3.82862e-07	4.32606e-05	9.2834	9.59095	9.62389	10.5754	10.9169	11.4828		611	721	669	1746	2586	1899
100053106	SPDEF	SAM pointed domain containing ETS transcription factor	-2.12581	4.02273e-07	4.50105e-05	8.21348	8.85601	8.50808	9.75233	11.1515	12.1399		262	412	283	959	3056	3016
100050048	PLEKHA6	pleckstrin homology domain containing A6	-1.2416	4.07268e-07	4.50105e-05	10.2029	9.89527	9.96422	11.1203	11.6769	11.0846		1207	903	860	2577	4432	1432
100053502	HM13	histocompatibility minor 13	-0.856457	4.04969e-07	4.50105e-05	9.99867	9.81787	9.71728	10.6612	10.7265	10.701		1040	853	717	1857	2257	1089
100053111	EXD2	exonuclease 3'-5' domain containing 2	-0.929771	4.23311e-07	4.64446e-05	10.9879	10.7648	10.967	11.7907	11.7276	12.0386		2122	1695	1773	4140	4593	2809
100058327	SEMA3D	semaphorin 3D	2.12828	4.31308e-07	4.68054e-05	7.79704	9.55322	9.56229	6.44418	6.93727	7.0824		183	701	639	48	101	58
100057101	ENPP2	ectonucleotide pyrophosphatase/phosphodiesterase 2	-1.70265	4.32782e-07	4.68054e-05	8.80307	8.76628	9.69258	10.5432	11.145	11.3632		422	384	704	1706	3042	1745
100146369	LOC100146369	mitochondrial import inner membrane translocase subunit Tim17-A-like	1.79486	4.68893e-07	5.03511e-05	9.49026	10.337	10.4979	8.4574	8.42832	7.56116		714	1246	1267	354	401	93
100147339	SAMD15	sterile alpha motif domain containing 15	-0.875168	5.08536e-07	5.42236e-05	9.51804	9.53977	9.3647	10.2919	10.2334	10.4648		729	694	551	1423	1582	919
100067500	STAB2	stabilin 2	1.71973	5.30849e-07	5.58922e-05	7.56384	7.78779	7.32617	6.42855	6.01422	6.46155		148	170	100	47	29	28
100146581	FAM83H	family with sequence similarity 83 member H	-0.833001	5.31568e-07	5.58922e-05	9.13327	9.32366	9.22051	9.99693	10.1051	9.98158		545	590	494	1148	1441	647
100216429	PSMD4	proteasome 26S subunit, non-ATPase 4	-1.17873	5.71654e-07	5.92836e-05	12.3242	12.0787	11.7218	13.2546	13.1358	13.5287		5448	4296	3026	11535	12316	7958
100066526	GLTP	glycolipid transfer protein	1.13063	5.70898e-07	5.92836e-05	10.1926	9.94854	10.442	9.26312	8.98219	8.99209		1198	939	1217	665	622	308
100058287	SLC22A3	solute carrier family 22 member 3	-1.85087	6.08257e-07	6.26505e-05	8.98432	8.98086	10.2008	11.3963	11.4508	12.1795		486	454	1022	3134	3778	3101
100063746	GRIN2B	glutamate ionotropic receptor NMDA type subunit 2B	-2.02387	6.34262e-07	6.48876e-05	5.94505	5.50899	5.84434	6.6829	7.34513	7.28046		20	7	14	65	154	71
100065352	COG2	component of oligomeric golgi complex 2	-1.41044	6.64054e-07	6.74795e-05	8.15286	7.8585	7.72128	8.95477	9.63411	9.1472		249	181	145	525	1019	347
100050979	MTHFR	methylenetetrahydrofolate reductase	-1.45511	7.0224e-07	7.08841e-05	8.54216	8.75299	8.88982	9.79266	10.0704	10.7099		343	380	383	988	1405	1096
100050149	P2RY14	purinergic receptor P2Y14	1.51055	7.28965e-07	7.30944e-05	9.1943	9.2618	8.3895	7.67373	7.54258	7.50222		571	563	257	181	186	88
100050352	GPR171	G protein-coupled receptor 171	1.49954	7.85091e-07	7.82043e-05	9.20574	9.31917	8.47263	7.78443	7.47786	7.59535		576	588	275	200	175	96
100062397	STX19	syntaxin 19	-1.31271	8.30993e-07	8.22357e-05	6.75403	6.90232	7.09356	7.92805	8.10675	7.80403		64	71	79	227	307	116
100070493	TM2D1	TM2 domain containing 1	-1.54124	8.39226e-07	8.22425e-05	11.398	12.6638	12.2684	14.011	13.9668	13.8836		2839	6472	4443	19532	21968	10188
100068202	C1H15orf40	chromosome 1 C15orf40 homolog	-0.899699	8.41925e-07	8.22425e-05	10.782	10.921	10.8948	11.9491	11.5745	11.8023		1832	1895	1684	4628	4123	2379
100034047	PITPNC1	phosphatidylinositol transfer protein cytoplasmic 1	1.6147	8.63965e-07	8.38544e-05	11.1539	10.764	11.3958	9.82923	9.25056	8.69955		2388	1694	2404	1015	764	245
100051480	FAP	fibroblast activation protein alpha	-1.22156	9.05574e-07	8.73331e-05	11.6028	11.966	12.2047	13.5317	13.1693	13.014		3281	3969	4249	13992	12607	5559
100050800	NDP	NDP, norrin cystine knot growth factor	-1.33657	1.01185e-06	9.66664e-05	8.57794	8.55267	8.61755	10.1769	10.0946	9.36699		353	324	309	1309	1430	410
100054436	GRSF1	G-rich RNA sequence binding factor 1	-1.00713	1.01512e-06	9.66664e-05	8.03361	7.98434	7.89352	8.74335	8.81718	9.04568		225	202	169	445	547	321
100059244	DDHD2	DDHD domain containing 2	-1.22126	1.05083e-06	9.94417e-05	7.51209	7.25576	7.44311	8.28761	8.35288	8.69955		141	103	112	308	377	245
100033984	IHH	Indian hedgehog signaling molecule	-2.13541	1.06109e-06	9.97889e-05	8.50546	8.91384	8.73424	9.51017	12.0096	12.3892		333	431	339	801	5601	3592
100055911	IL2RG	interleukin 2 receptor subunit gamma	-2.07378	1.11527e-06	0.000104236	6.64263	5.72366	5.87959	7.61805	8.32023	8.0602		56	12	15	172	367	145
100050197	FRMPD4	FERM and PDZ domain containing 4	-1.40152	1.12708e-06	0.000104694	10.7076	10.9239	10.1119	11.8135	12.1121	12.4606		1737	1899	958	4207	6019	3776
100059040	SLC25A30	solute carrier family 25 member 30	1.21378	1.14097e-06	0.000105338	8.40136	8.17192	8.17977	7.29994	7.37792	7.01502		306	237	216	127	159	54
100055074	FBXO21	F-box protein 21	-1.21213	1.22133e-06	0.000112073	7.52708	7.26543	7.44311	8.29153	8.35288	8.69955		143	104	112	309	377	245
100050789	PNPLA4	patatin like phospholipase domain containing 4	1.57599	1.27794e-06	0.000116562	7.01806	7.37638	7.4243	6.36381	6.12694	6.15555		86	116	110	43	35	18
100058952	QRICH2	glutamine rich 2	-2.06502	1.47409e-06	0.000133648	5.82871	5.39998	5.28846	6.89392	6.7326	6.74731		16	5	3	83	80	40
100054821	RNF128	ring finger protein 128, E3 ubiquitin protein ligase	-1.23489	1.49152e-06	0.000134423	9.79279	9.31691	9.12422	10.6324	10.576	10.9138		894	587	459	1819	2026	1268
100071655	GRM8	glutamate metabotropic receptor 8	1.98914	1.5434e-06	0.000138276	8.44081	10.2701	8.70404	7.21791	7.24887	6.99763		316	1187	331	117	140	53
100064655	ITGA5	integrin subunit alpha 5	-1.36851	1.68306e-06	0.000149902	7.95909	8.19185	7.98502	8.84767	9.50433	9.66669		211	241	183	483	925	513
100058103	ABCG1	ATP binding cassette subfamily G member 1	0.830294	1.71448e-06	0.000151806	10.6611	10.8183	10.6594	9.91237	9.74585	10.0088		1680	1761	1423	1079	1107	660
100061580	PTPN9	protein tyrosine phosphatase, non-receptor type 9	-0.769671	1.79022e-06	0.000157592	10.714	10.6729	10.9072	11.6019	11.4812	11.5427		1745	1587	1699	3624	3860	1981
100053984	DET1	DET1, COP1 ubiquitin ligase partner	-1.18876	1.84561e-06	0.000161528	8.31052	8.66346	8.21784	9.45401	9.38068	9.81388		284	354	223	768	843	572
100146160	SLC2A13	solute carrier family 2 member 13	1.55376	1.89e-06	0.000164463	11.1663	12.0374	12.1694	10.2142	10.3815	9.58009		2409	4173	4145	1345	1761	481
100068778	MRPL19	mitochondrial ribosomal protein L19	1.57375	1.99929e-06	0.000172978	13.5093	13.7575	13.584	12.3876	11.6686	10.9955		12464	13876	11134	6295	4406	1344
100071064	ANKRD6	ankyrin repeat domain 6	-0.984652	2.02532e-06	0.000174235	8.5885	8.28753	8.44088	9.47981	9.40255	9.19903		356	261	268	783	857	361
100053307	LOC100053307	histone H1.2	-0.837335	2.06995e-06	0.000177068	9.66445	9.4927	9.42134	10.4619	10.2965	10.2867		813	670	575	1609	1656	808
100066561	THNSL2	threonine synthase like 2	-1.80584	2.28455e-06	0.000194023	8.01272	8.33306	7.7515	9.17946	9.82777	10.8143		221	271	149	624	1176	1181
102149677	LOC102149677	uncharacterized LOC102149677	-1.04132	2.29378e-06	0.000194023	7.10221	7.10171	7.11754	7.89738	7.99075	7.85166		94	88	81	221	278	121
100009682	EEF1A1	eukaryotic translation elongation factor 1 alpha 1	-1.97686	2.32852e-06	0.000195868	6.99615	7.80091	6.88423	8.65525	9.19789	10.3469		84	172	63	415	734	844
100049992	GNAZ	G protein subunit alpha z	-1.43368	2.41926e-06	0.000202376	8.6703	8.74294	9.22847	9.95098	10.3164	10.8447		380	377	497	1110	1680	1207
100072014	PRMT3	protein arginine methyltransferase 3	-1.15151	2.54941e-06	0.000212091	8.06944	7.64926	7.65879	8.97671	8.80076	8.75513		232	150	137	534	540	256
100055430	IER3	immediate early response 3	1.80324	2.6471e-06	0.000219015	8.43691	8.97801	9.52833	7.33916	6.5988	7.51421		315	453	623	132	68	89
100055293	CBX6	chromobox 6	-1.76593	2.72079e-06	0.000223889	8.49426	8.7463	7.70592	10.0564	9.84041	11.0265		330	378	143	1199	1187	1374
100058243	DEPDC5	DEP domain containing 5	-1.10072	2.74744e-06	0.00022486	9.46192	9.93687	9.78714	11.1164	10.6748	10.7795		699	931	755	2570	2175	1152
100067314	FKBP7	FKBP prolyl isomerase 7	2.17381	2.80813e-06	0.000228591	6.07304	6.13729	6.7497	5.29408	5.19678	4.79373		25	26	54	4	3	0
100060841	FARP1	FERM, ARH/RhoGEF and pleckstrin domain protein 1	-1.50272	2.88411e-06	0.000233521	8.25842	8.31955	7.51586	9.21064	9.68598	9.85133		272	268	120	639	1059	588
100629509	BBS1	Bardet-Biedl syndrome 1	-1.39597	3.13462e-06	0.000252453	9.08944	9.37865	8.93273	10.4296	10.1802	11.1138		527	615	396	1572	1522	1462
100064317	SP3	Sp3 transcription factor	-1.26139	3.15191e-06	0.000252503	11.6533	11.9153	11.4681	12.9587	12.6461	13.4673		3400	3830	2530	9384	8749	7625
100069657	TMOD3	tropomodulin 3	1.0286	3.20666e-06	0.000255537	10.9965	11.108	11.5596	10.1568	10.1802	10.2203		2135	2165	2699	1290	1522	770
100069318	LOC100069318	glutathione S-transferase A4-like	-1.76764	3.42337e-06	0.000270877	11.1114	10.2596	9.283	12.7196	12.3015	12.7114		2317	1178	518	7941	6874	4500
100629506	LOC100629506	zinc finger protein 677	1.50426	3.43494e-06	0.000270877	10.5992	10.4449	11.4255	9.56423	9.17809	8.88757		1607	1347	2455	834	723	284
100055971	CACNB2	calcium voltage-gated channel auxiliary subunit beta 2	-1.43399	3.5085e-06	0.000273826	11.1017	10.4148	9.95147	12.0359	12.1506	12.307		2301	1318	852	4919	6184	3391
100065929	PRTFDC1	phosphoribosyl transferase domain containing 1	-0.93342	3.49259e-06	0.000273826	8.66366	8.30134	8.50808	9.32518	9.43324	9.35725		378	264	283	697	877	407
102149472	LOC102149472	uncharacterized LOC102149472	-2.03036	3.62265e-06	0.000281285	5.38073	5.39998	5.43038	6.80442	6.43513	6.08258		5	5	5	75	55	16
100055683	COLGALT2	collagen beta(1-O)galactosyltransferase 2	-1.47126	3.76515e-06	0.000290858	8.04908	8.81505	8.91638	10.5521	10.0409	9.92343		228	399	391	1717	1375	620
100059743	HAUS5	HAUS augmin like complex subunit 5	0.855145	3.87087e-06	0.000297507	11.1433	11.1312	11.2681	10.4384	10.4002	10.0913		2370	2201	2196	1582	1785	701
100065646	KCNMB3	potassium calcium-activated channel subfamily M regulatory beta subunit 3	-0.654977	3.96957e-06	0.000303551	10.2774	10.2443	10.2819	10.8483	10.9685	10.9248		1274	1165	1084	2123	2683	1278
100063823	GRAMD2B	GRAM domain containing 2B	-0.736114	4.15733e-06	0.000316313	9.99341	9.99709	10.008	10.8047	10.5835	10.7831		1036	973	888	2058	2037	1155
100050281	CHST10	carbohydrate sulfotransferase 10	-1.22867	4.19324e-06	0.000317449	8.98166	9.41066	9.11852	10.0252	10.4706	10.755		485	630	457	1172	1878	1132
100053510	PDLIM5	PDZ and LIM domain 5	0.722064	4.26812e-06	0.000320633	12.0118	11.9828	11.876	11.3472	11.1311	11.197		4376	4016	3373	3027	3012	1551
100072997	POLR2A	RNA polymerase II subunit A	-0.983061	4.27765e-06	0.000320633	10.5499	10.2965	10.8594	11.5513	11.6091	11.6394		1551	1210	1642	3497	4225	2121
100629284	FAM227A	family with sequence similarity 227 member A	-0.927122	4.39892e-06	0.000328098	9.92176	10.1565	9.71539	10.8975	10.7655	10.9638		983	1093	716	2199	2321	1314
100058818	C25H9orf152	chromosome 25 C9orf152 homolog	-1.51549	4.51493e-06	0.0003351	7.36934	7.42864	6.66828	8.50529	8.41602	8.80863		123	122	49	368	397	267
100056817	CREG1	cellular repressor of E1A stimulated genes 1	-1.46914	4.55645e-06	0.000335447	7.87461	7.75442	7.14109	8.99355	8.72072	9.35399		196	165	83	541	507	406
100060398	SUCO	SUN domain containing ossification factor	-1.15257	4.56391e-06	0.000335447	8.33168	8.59802	8.67319	9.29642	9.78917	9.85824		289	336	323	682	1143	591
100058506	F3	coagulation factor III, tissue factor	-1.22447	4.76874e-06	0.000347066	9.1042	8.89583	9.20177	10.7387	10.0518	10.0815		533	425	487	1963	1386	696
100069730	NABP1	nucleic acid binding protein 1	-0.996625	4.80982e-06	0.000347066	11.9988	11.5985	11.9882	12.9476	12.6792	13.1008		4336	3064	3650	9312	8954	5906
100057047	DLST	dihydrolipoamide S-succinyltransferase	-1.21937	4.81367e-06	0.000347066	7.83934	7.23622	7.62647	8.62154	8.71572	8.70469		190	101	133	404	505	246
100062269	ZBTB16	zinc finger and BTB domain containing 16	-0.77293	4.80961e-06	0.000347066	10.2097	10.3022	10.2367	10.8469	11.0869	11.1186		1213	1215	1049	2121	2919	1467
100054751	CDC42EP1	CDC42 effector protein 1	-0.913214	5.19282e-06	0.000372628	10.1172	10.0576	10.1653	11.0043	10.8012	11.2731		1134	1017	996	2373	2381	1637
100064004	TBC1D10A	TBC1 domain family member 10A	1.98052	5.35952e-06	0.000382776	7.69526	6.93978	8.81061	6.20308	6.26061	6.04407		167	74	360	34	43	15
100069642	ZMYM1	zinc finger MYM-type containing 1	-1.1689	5.68478e-06	0.0004041	7.80316	7.71331	7.86625	8.51535	9.1395	8.8602		184	159	165	371	702	278
100066126	C7	complement C7	1.3817	5.91338e-06	0.000418386	9.03142	10.0194	9.63988	8.34147	8.01963	8.29757		504	989	677	322	285	177
100054319	PRPS2	phosphoribosyl pyrophosphate synthetase 2	-1.06963	5.96225e-06	0.000419881	9.5435	9.69682	9.29568	10.637	10.304	10.8413		743	780	523	1825	1665	1204
100069825	NCS1	neuronal calcium sensor 1	-1.49924	6.09477e-06	0.000427226	11.9902	11.498	10.6798	13.0167	13.0763	13.5185		4310	2854	1444	9772	11815	7902
100059412	SLC35F3	solute carrier family 35 member F3	-0.735886	6.14979e-06	0.000429097	9.24621	9.36782	9.39566	9.96929	10.0508	10.1203		594	610	564	1125	1385	716
100058365	PUM3	pumilio RNA binding family member 3	-1.27901	6.26214e-06	0.000434932	7.47391	7.11255	7.12937	8.38605	8.04794	8.57585		136	89	82	334	292	222
100069189	ZFP36L2	ZFP36 ring finger protein like 2	1.22269	7.24388e-06	0.00050082	12.3591	13.0129	13.0432	11.7096	11.6068	11.1405		5583	8259	7638	3910	4218	1490
100069637	ME2	malic enzyme 2	-1.06167	7.64139e-06	0.000525901	9.53809	9.70544	9.45789	10.8502	10.7817	10.2556		740	785	591	2126	2348	790
102150560	LOC102150560	uncharacterized LOC102150560	-1.16748	8.0381e-06	0.000550701	8.10439	7.78118	7.76637	8.73191	8.88102	9.26651		239	169	151	441	575	380
100071128	SCUBE1	signal peptide, CUB domain and EGF like domain containing 1	1.73697	8.22422e-06	0.000560914	6.90467	7.64196	6.82618	5.89147	6.05319	6.00403		76	149	59	20	31	14
100050834	ALDH6A1	aldehyde dehydrogenase 6 family member A1	-1.18351	8.74717e-06	0.000591254	12.9923	13.0526	12.9564	14.2345	13.7862	14.7113		8692	8491	7189	22816	19374	18112
100065841	MAP3K7	mitogen-activated protein kinase kinase kinase 7	-1.12252	8.72485e-06	0.000591254	9.32177	9.11917	8.99634	10.207	9.96105	10.6287		629	505	416	1338	1297	1034
100067528	ENDOD1	endonuclease domain containing 1	1.30136	8.95492e-06	0.000596701	9.90503	9.50264	9.74711	8.83704	8.2175	8.0602		971	675	733	479	337	145
100060296	CNTNAP2	contactin associated protein like 2	1.32448	8.87135e-06	0.000596701	9.62582	9.68291	10.0126	8.69114	7.89144	8.60917		790	772	891	427	255	228
100056564	LAMB3	laminin subunit beta 3	1.41281	8.97714e-06	0.000596701	8.97632	8.66346	9.2521	8.02097	7.29785	7.45318		483	354	506	246	147	84
100071682	CLMP	CXADR like membrane protein	-0.880854	8.98539e-06	0.000596701	11.5616	11.6414	11.7297	12.3382	12.4962	12.8019		3187	3158	3043	6081	7878	4794
100064680	KLF3	Kruppel like factor 3	1.44862	9.3309e-06	0.00061694	7.84528	8.17192	7.56801	6.93645	6.71127	6.43439		191	237	126	87	78	27
100059252	HSCB	HscB mitochondrial iron-sulfur cluster cochaperone	1.2873	9.4874e-06	0.00062456	10.0989	9.93833	9.98783	9.07038	8.70063	8.13874		1119	932	875	574	499	155
100062165	ZNF165	zinc finger protein 165	2.06789	9.79216e-06	0.000641832	6.18676	5.82915	6.24996	5.22758	5.02694	4.79373		30	15	28	3	1	0
100059564	SLK	STE20 like kinase	1.09965	9.88215e-06	0.000644938	8.41727	8.66346	8.82821	7.83396	7.67407	7.46561		310	354	365	209	210	85
100054735	NEDD4	neural precursor cell expressed, developmentally down-regulated 4, E3 ubiquitin protein ligase	-0.870755	1.00576e-05	0.00065306	16.4965	16.7024	16.2062	17.4374	17.3221	17.423		99238	107223	68810	210630	225524	118859
100051288	YAE1	YAE1, ABCE1 maturation factor	-1.02584	1.00929e-05	0.00065306	7.59965	7.60486	7.55085	8.2111	8.55983	8.60917		153	144	124	289	446	228
100062365	GSR	glutathione-disulfide reductase	-0.948811	1.03577e-05	0.000661713	10.2903	9.97016	9.83653	11.1623	10.8514	11.0069		1286	954	783	2655	2468	1355
100068696	LOC100068696	canalicular multispecific organic anion transporter 1	-1.52352	1.0318e-05	0.000661713	11.8491	10.4825	11.569	12.8299	13.2072	13.5023		3903	1384	2717	8577	12945	7813
100071410	ZNHIT3	zinc finger HIT-type containing 3	0.714672	1.02975e-05	0.000661713	10.8672	10.8948	10.732	10.1936	10.0107	10.1637		1947	1860	1499	1325	1345	739
100069170	THADA	THADA, armadillo repeat containing	1.72235	1.08654e-05	0.000691229	9.07952	8.63475	9.21251	7.15736	7.71527	6.43439		523	346	491	110	218	27
100057146	CCDC159	coiled-coil domain containing 159	-1.39862	1.11706e-05	0.000700834	12.1569	12.0701	12.2277	13.3969	13.1918	14.3785		4845	4270	4318	12738	12806	14373
100073045	ECHDC1	ethylmalonyl-CoA decarboxylase 1	-1.16567	1.11238e-05	0.000700834	7.93705	7.84591	7.63462	8.74903	8.63329	9.2135		207	179	134	447	473	365
100058377	AFG3L2	AFG3 like matrix AAA peptidase subunit 2	0.80758	1.12015e-05	0.000700834	10.0977	10.1826	10.3945	9.34029	9.44834	9.52608		1118	1114	1176	705	887	462
100070518	BCO2	beta-carotene oxygenase 2	-1.49765	1.11431e-05	0.000700834	6.04872	6.37474	6.20087	7.39224	6.93727	7.33597		24	37	26	139	101	75
102148204	LOC102148204	non-secretory ribonuclease	-2.01187	1.15397e-05	0.000719023	5.38073	5.39998	4.79373	6.14381	6.52602	6.46155		5	5	0	31	62	28
100053174	PEX5	peroxisomal biogenesis factor 5	-0.736916	1.15907e-05	0.000719243	9.15469	9.1346	9.14681	9.72239	9.86536	9.95817		554	511	467	938	1209	636
100629519	MIA2	melanoma inhibitory activity 2	-1.26632	1.2103e-05	0.000747967	8.09945	7.72715	7.55085	8.91743	8.72819	9.32431		238	161	124	510	510	397
100068206	FRZB	frizzled related protein	-1.79248	1.22766e-05	0.000755611	10.2334	9.33483	8.71165	10.947	11.7297	12.5667		1234	595	333	2278	4600	4067
100064580	TMOD1	tropomodulin 1	-1.37394	1.24593e-05	0.00076375	8.74453	8.36408	7.87312	9.70501	10.1099	9.47598		403	278	166	926	1446	445
100052983	ADGRL4	adhesion G protein-coupled receptor L4	1.08828	1.28647e-05	0.000782269	9.59311	9.35252	9.57274	8.75186	8.16689	8.39011		771	603	644	448	323	191
100059216	ERBB3	erb-b2 receptor tyrosine kinase 3	-1.00146	1.28259e-05	0.000782269	7.68199	7.64926	7.95948	8.49516	8.68024	8.77482		165	150	179	365	491	260
100060872	PLD5	phospholipase D family member 5	1.85386	1.31282e-05	0.0007945	7.35251	7.87718	8.63367	6.50474	6.52602	5.77388		121	184	313	52	62	9
100059254	SETDB1	SET domain bifurcated 1	-0.99649	1.31708e-05	0.0007945	7.6686	7.74085	7.92028	8.59019	8.51445	8.8602		163	163	173	394	430	278
100034106	SULT1E1	sulfotransferase family 1E member 1	1.98105	1.33079e-05	0.000799584	8.14329	9.42745	11.0612	7.67373	6.86309	7.11485		247	638	1896	181	93	60
100068570	GRK6	G protein-coupled receptor kinase 6	-0.780645	1.44878e-05	0.000867037	8.8852	8.93163	9.03924	9.68445	9.82083	9.56888		450	437	430	912	1170	477
100052238	VRK2	VRK serine/threonine kinase 2	-1.06333	1.5178e-05	0.000904765	10.0742	10.14	9.69258	10.845	10.9706	11.3905		1099	1080	704	2118	2687	1779
100054613	CSF2RB	colony stimulating factor 2 receptor beta common subunit	-1.2582	1.56553e-05	0.000929556	9.87814	9.40432	10.0932	10.8013	11.0573	11.5618		952	627	945	2053	2858	2008
100058007	MFSD9	major facilitator superfamily domain containing 9	-1.26314	1.66136e-05	0.000978779	8.6094	9.03396	8.56806	9.73244	9.82083	10.4947		362	473	297	945	1170	939
100071578	RASGRP1	RAS guanyl releasing protein 1	-1.3604	1.65763e-05	0.000978779	12.1854	11.9764	10.9615	13.3428	13.4758	13.2106		4943	3998	1766	12267	15609	6376
100055046	STAG2	stromal antigen 2	1.05471	1.73193e-05	0.0010164	10.7496	10.859	10.1763	9.48322	9.51153	9.63482		1790	1813	1004	785	930	501
100051662	DGKA	diacylglycerol kinase alpha	-0.804386	1.79236e-05	0.00103482	9.40749	9.17992	9.42365	10.1663	10.2238	9.97523		671	529	576	1299	1571	644
100068586	VTI1A	vesicle transport through interaction with t-SNAREs 1A	-0.994713	1.78667e-05	0.00103482	11.7938	11.8948	11.6697	12.5411	12.7284	13.1792		3754	3775	2917	7009	9267	6238
100056849	CALU	calumenin	-1.05664	1.77338e-05	0.00103482	9.72768	9.45022	10.109	10.733	10.8418	11.0478		852	649	956	1955	2451	1395
100073222	LNPEP	leucyl and cystinyl aminopeptidase	-1.21983	1.79749e-05	0.00103482	10.7196	11.0477	10.5943	11.5578	12.2267	12.4655		1752	2074	1358	3513	6523	3789
100052561	POU6F1	POU class 6 homeobox 1	-0.977841	1.78424e-05	0.00103482	10.2289	10.7068	10.1515	11.2759	11.419	11.488		1230	1626	986	2878	3694	1906
100071238	KMT2A	lysine methyltransferase 2A	-1.19511	1.86582e-05	0.00107009	8.75081	8.8246	9.2521	9.98498	9.92159	10.571		405	402	506	1138	1260	992
100072839	MCM9	minichromosome maintenance 9 homologous recombination repair factor	-0.895117	1.92162e-05	0.0010938	9.56142	9.17247	9.35504	10.0723	10.3254	10.3648		753	526	547	1213	1691	855
100054503	SLC25A14	solute carrier family 25 member 14	1.29034	1.91832e-05	0.0010938	8.85931	9.48471	9.03924	7.50635	7.97819	8.15394		441	666	430	155	275	157
100147679	EIF2AK2	eukaryotic translation initiation factor 2 alpha kinase 2	-0.762168	1.995e-05	0.00113132	11.3396	11.699	11.4324	12.3337	12.2313	12.2695		2724	3289	2467	6062	6544	3303
100056998	EXD1	exonuclease 3'-5' domain containing 1	1.50582	2.0839e-05	0.00117732	6.65711	6.81043	7.12937	5.94244	5.93132	6.04407		57	64	82	22	25	15
100629639	CTSD	cathepsin D	-0.859845	2.13465e-05	0.00120151	15.5789	15.7817	15.2473	16.4671	16.4153	16.4837		52510	56613	35375	107473	120254	61963
102150043	PQLC2L	PQ loop repeat containing 2 like	-1.96538	2.15187e-05	0.00120672	5.16651	5.17884	5.28846	5.8649	6.10899	6.58882		2	2	3	19	34	33
100072153	IPMK	inositol polyphosphate multikinase	-0.921366	2.17039e-05	0.00121261	10.4932	10.4021	10.5912	11.6791	11.1226	11.4858		1489	1306	1355	3827	2994	1903
100048935	CCR5	C-C motif chemokine receptor 5	-1.75354	2.29097e-05	0.00127528	5.73025	5.55729	5.54464	6.38034	6.42155	6.94401		13	8	7	44	54	50
100065095	MBLAC2	metallo-beta-lactamase domain containing 2	-1.08721	2.32103e-05	0.00128728	9.84343	10.2095	10.3732	11.1005	11.6347	11.1051		928	1136	1158	2541	4302	1453
100060566	SGCB	sarcoglycan beta	-0.802888	2.47836e-05	0.00136952	8.01797	8.05149	7.85935	8.71167	8.68537	8.65242		222	214	164	434	493	236
100065757	PYCR3	pyrroline-5-carboxylate reductase 3	1.41982	2.55626e-05	0.00140743	9.66611	9.76605	10.4635	8.96212	8.14837	8.19857		814	821	1236	528	318	163
100051396	TMEM101	transmembrane protein 101	-0.912517	2.58606e-05	0.00140847	9.40749	9.13971	9.00873	10.0802	9.92591	10.2678		671	513	420	1220	1264	797
100069995	MYO9B	myosin IXB	-1.55757	2.56917e-05	0.00140847	7.91467	8.1156	8.31631	9.0406	9.51297	10.5498		203	226	242	561	931	977
100051758	PBX2	PBX homeobox 2	-1.60518	2.5804e-05	0.00140847	7.90901	7.31277	8.37035	9.24717	10.3139	9.294		202	109	253	657	1677	388
100054048	BTG3	BTG anti-proliferation factor 3	-0.924963	2.67004e-05	0.001449	7.20042	7.17581	7.31596	7.97772	7.89144	8.02752		104	95	99	237	255	141
100065362	ZNF785	zinc finger protein 785	-1.08268	2.69342e-05	0.00145647	6.96259	6.76894	6.84094	7.60537	7.82267	7.57265		81	61	60	170	240	94
100051744	MTCH2	mitochondrial carrier 2	-1.20244	2.70668e-05	0.00145843	10.5355	10.8659	11.5224	12.4762	12.3021	12.2721		1535	1822	2629	6698	6877	3309
100051423	PHF21B	PHD finger protein 21B	1.93136	2.72483e-05	0.001463	6.53617	6.86374	8.20707	5.8649	5.79135	5.36679		49	68	221	19	19	3
100068591	MTMR12	myotubularin related protein 12	0.866814	2.7436e-05	0.00146787	9.20802	9.50857	9.19907	8.37504	8.55143	8.57023		577	678	486	331	443	221
100034127	KITLG	KIT ligand	-1.0484	2.92042e-05	0.00155697	10.6735	11.1364	11.345	12.4274	12.1026	12.0187		1695	2209	2319	6473	5979	2770
100058125	MECP2	methyl-CpG binding protein 2	-0.839393	2.93193e-05	0.00155763	7.75974	7.72024	7.8172	8.4574	8.39424	8.60917		177	160	158	354	390	228
100061175	TRPC6	transient receptor potential cation channel subfamily C member 6	0.748022	2.94934e-05	0.0015614	9.46953	9.68465	9.62991	8.83704	8.83801	8.99209		703	773	672	479	556	308
100070564	GARNL3	GTPase activating Rap/RanGAP domain like 3	1.26658	2.97445e-05	0.00156798	7.54925	8.12081	7.74401	6.92594	6.64502	6.88809		146	227	148	86	72	47
100055837	LOC100055837	elongation factor G, mitochondrial-like	-1.33318	2.98249e-05	0.00156798	7.88617	7.71331	7.15271	9.1583	8.91627	8.53019		198	159	84	614	591	214
100057138	DDX11	DEAD/H-box helicase 11	0.952462	3.05024e-05	0.00159805	10.3378	10.3623	10.5943	9.48831	9.71373	9.16593		1331	1269	1358	788	1081	352
100058368	ENPP6	ectonucleotide pyrophosphatase/phosphodiesterase 6	1.62722	3.10688e-05	0.00161497	8.11421	8.78272	8.65751	6.91536	7.4036	6.2881		241	389	319	85	163	22
100071132	BORCS8	BLOC-1 related complex subunit 8	1.76409	3.11453e-05	0.00161497	7.64828	8.48181	9.43057	7.20942	6.64502	6.51409		160	306	579	116	72	30
100053175	INHBC	inhibin subunit beta C	-1.94737	3.09644e-05	0.00161497	5.24966	4.79373	5.08029	5.9173	6.01422	6.15555		3	0	1	21	29	18
100147121	KCTD11	potassium channel tetramerization domain containing 11	1.85078	3.14333e-05	0.00162434	7.46614	8.52161	6.88423	5.68598	6.21239	6.25643		135	316	63	13	40	21
100057963	FLNB	filamin B	-0.794703	3.26178e-05	0.00167982	8.45628	8.56414	8.76015	9.27889	9.35686	9.38627		320	327	346	673	828	416
100630142	TMEM212	transmembrane protein 212	1.47989	3.27831e-05	0.0016826	14.0877	14.4649	15.5052	13.0249	13.3472	12.6259		18640	22693	42310	9828	14272	4239
100050455	RINT1	RAD50 interactor 1	-0.695	3.29414e-05	0.00168502	11.7919	11.7436	11.8835	12.5147	12.6606	12.3603		3749	3394	3391	6881	8838	3520
100055995	TTC23	tetratricopeptide repeat domain 23	0.94843	3.3669e-05	0.00171644	10.8694	11.108	11.4831	10.2456	10.2585	10.0795		1950	2165	2557	1376	1611	695
100050242	EFCAB6	EF-hand calcium binding domain 6	-0.846059	3.43994e-05	0.00174779	11.1639	10.9825	11.4952	12.1153	12.0618	12.1361		2405	1980	2579	5201	5810	3008
100060596	TCEANC2	transcription elongation factor A N-terminal and central domain containing 2	1.08938	3.54308e-05	0.00179417	8.8121	9.15744	8.8317	8.0351	8.1029	7.58405		425	520	366	249	306	95
100061060	TMEM39A	transmembrane protein 39A	0.72821	3.58287e-05	0.00180828	10.3326	10.3904	10.3874	9.82789	9.55542	9.56042		1326	1295	1170	1014	961	474
100056148	OGT	O-linked N-acetylglucosamine (GlcNAc) transferase	-1.10785	3.76756e-05	0.00189517	11.0839	11.7119	10.8679	12.5347	12.3215	12.5325		2272	3319	1652	6978	6971	3971
100034040	LY96	lymphocyte antigen 96	-0.77261	3.83579e-05	0.0019231	8.95204	8.65276	8.90316	9.59445	9.52299	9.60771		474	351	387	853	938	491
100057619	TEAD4	TEA domain transcription factor 4	-0.620864	3.91149e-05	0.00195458	9.4369	9.33927	9.3862	9.96077	10.0249	9.96459		686	597	560	1118	1359	639
100070541	DUOX1	dual oxidase 1	1.10505	4.05147e-05	0.00201637	9.26164	8.8529	8.57225	8.01623	7.81324	7.85166		601	411	298	245	238	121
100060217	YTHDF1	YTH N6-methyladenosine RNA binding protein 1	-1.14501	4.06178e-05	0.00201637	8.39735	8.56795	8.26534	9.04522	9.65639	9.8374		305	328	232	563	1036	582
100059134	LOC100059134	zinc finger protein 266	-0.915165	4.1519e-05	0.00205437	7.25608	7.11255	7.10561	7.9128	7.85976	7.85166		110	89	80	224	248	121
100069498	FAM214A	family with sequence similarity 214 member A	-0.850614	4.18459e-05	0.00206381	8.45243	8.29215	8.66145	9.16468	9.31132	9.33427		319	262	320	617	800	400
100052720	LRRC23	leucine rich repeat containing 23	-1.28763	4.217e-05	0.00207304	6.58294	6.78292	6.2737	7.40704	7.49581	7.65053		52	62	29	141	178	101
100070329	CRIM1	cysteine rich transmembrane BMP regulator 1	1.27227	4.38027e-05	0.00214404	10.685	11.1797	11.3155	10.1557	9.54984	9.19539		1709	2278	2271	1289	957	360
100068932	ARL10	ADP ribosylation factor like GTPase 10	-0.600138	4.38975e-05	0.00214404	10.0767	9.93687	9.99871	10.565	10.6025	10.6152		1101	931	882	1733	2065	1024
100066039	MAL2	mal, T cell differentiation protein 2	-0.993505	4.42718e-05	0.00215537	9.63262	8.95791	9.33061	10.4226	10.2696	10.3238		794	446	537	1564	1624	830
100071821	SERGEF	secretion regulating guanine nucleotide exchange factor	-0.819111	4.93309e-05	0.00239315	7.65508	7.50347	7.59337	8.22346	8.31028	8.26998		161	131	129	292	364	173
102150502	DEPP1	DEPP1, autophagy regulator	1.31249	4.9472e-05	0.00239315	7.14236	7.70633	7.69817	6.57638	6.65631	6.40657		98	158	142	57	73	26
100069072	ATP13A3	ATPase 13A3	-0.765313	5.0136e-05	0.00241587	12.5278	12.9589	12.6621	13.5766	13.4736	13.5131		6283	7954	5853	14436	15585	7872
100629960	TOR1A	torsin family 1 member A	-0.976213	5.03907e-05	0.00241587	11.0056	10.3667	10.5548	11.509	11.7958	11.7587		2149	1273	1320	3394	4819	2307
100054994	DHRS4	dehydrogenase/reductase SDR family member 4	0.734385	5.04203e-05	0.00241587	11.2038	11.2823	11.3198	10.7049	10.5143	10.337		2474	2450	2278	1916	1938	838
100056512	VPS35	VPS35, retromer complex component	-0.88597	5.05993e-05	0.0024168	11.6612	11.5625	11.8362	12.9136	12.4836	12.4078		3419	2987	3280	9093	7809	3639
100062498	KCNK13	potassium two pore domain channel subfamily K member 13	-1.55499	5.14297e-05	0.00244873	7.36095	6.68162	7.23136	7.85008	9.11697	8.75017		122	55	91	212	690	255
100059398	TPST2	tyrosylprotein sulfotransferase 2	-0.758176	5.19205e-05	0.00246435	9.17346	9.09572	9.3647	9.92993	10.0694	9.83973		562	496	551	1093	1404	583
100060156	DNM3	dynamin 3	1.28776	5.22137e-05	0.00247052	9.67272	10.3203	9.82434	9.059	8.44355	8.18385		818	1231	776	569	406	161
100034070	LOC100034070	caspase-14	1.28499	5.24565e-05	0.00247428	7.0396	7.21638	7.40523	6.31275	6.21239	6.53951		88	99	108	40	40	31
100066793	RMND5A	required for meiotic nuclear division 5 homolog A	-0.846906	5.30175e-05	0.00249298	14.9029	15.0867	14.5387	15.8267	15.6508	15.7758		32843	34950	21627	68924	70756	37920
100058421	TUBB6	tubulin beta 6 class V	1.04682	5.33593e-05	0.00250128	7.77228	8.18192	8.02249	7.01755	7.20542	7.23728		179	239	189	95	134	68
100053153	MAP3K20	mitogen-activated protein kinase kinase kinase 20	0.877221	5.35685e-05	0.00250333	10.2555	10.3936	10.4769	9.76497	9.39322	9.294		1254	1298	1248	968	851	388
100069075	ROBO1	roundabout guidance receptor 1	-1.11541	5.54536e-05	0.00258346	11.8665	12.0483	12.5752	13.7083	13.4242	13.0522		3951	4205	5508	15823	15058	5709
100054023	GET4	golgi to ER traffic protein 4	-1.61008	5.63013e-05	0.00259896	7.80926	8.38583	7.61001	9.1194	9.25229	10.6381		185	283	131	596	765	1041
102150281	LOC102150281	uncharacterized LOC102150281	1.21593	5.59607e-05	0.00259896	8.34423	9.12434	8.86958	7.88701	7.45355	7.65053		292	507	377	219	171	101
100630729	LOC100630729	immunoglobulin kappa variable 2-30-like	-0.852259	5.62633e-05	0.00259896	8.30625	8.59802	8.56386	9.12159	9.32612	9.42408		283	336	296	597	809	428
100061508	LOC100061508	protocadherin gamma-A5	-0.611068	5.80008e-05	0.00266927	10.0452	10.0427	9.89431	10.5553	10.6018	10.6327		1076	1006	817	1721	2064	1037
100054316	MBNL3	muscleblind like splicing regulator 3	-1.01189	5.89953e-05	0.00270681	9.7637	9.4947	9.78714	11.0731	10.3728	10.6699		875	671	755	2492	1750	1065
100058356	PDLIM7	PDZ and LIM domain 7	-0.682767	6.00022e-05	0.00274469	9.24621	9.16997	9.07207	9.78027	9.75316	9.92123		594	525	441	979	1113	619
100073074	USP43	ubiquitin specific peptidase 43	0.979704	6.05414e-05	0.0027569	8.79095	8.65634	8.97439	8.13896	7.8959	7.68261		418	352	409	272	256	104
102148497	LOC102148497	zinc finger protein 791	-0.802743	6.06332e-05	0.0027569	8.01797	8.08924	7.92689	8.63081	8.6751	8.8648		222	221	174	407	489	279
100050245	EPRS	glutamyl-prolyl-tRNA synthetase	-0.925428	6.09657e-05	0.00276372	8.99756	8.88369	8.88982	9.57384	9.73111	10.1413		491	421	383	840	1095	727
100063287	SLC22A4	solute carrier family 22 member 4	1.2752	6.13803e-05	0.0027711	9.52354	8.93457	9.39801	8.46434	7.79897	7.69315		732	438	565	356	235	105
100066596	SCLY	selenocysteine lyase	-0.820061	6.16777e-05	0.0027711	9.46383	9.68291	9.88596	10.3638	10.5504	10.5988		700	772	812	1499	1989	1012
100061836	ANO1	anoctamin 1	1.87008	6.15237e-05	0.0027711	5.82871	6.08791	5.9463	5.14841	5.19678	4.79373		16	24	17	2	3	0
100071896	NF1	neurofibromin 1	-0.872864	6.18779e-05	0.00277187	7.93705	8.25477	7.90697	8.76033	8.83341	8.89208		207	254	171	451	554	285
100058483	MFSD11	major facilitator superfamily domain containing 11	-0.93184	6.23295e-05	0.00278387	9.65781	9.44404	9.12422	10.2496	10.2687	10.5597		809	646	459	1380	1623	984
100071561	PANK1	pantothenate kinase 1	1.11851	6.33583e-05	0.00281322	8.82702	9.38511	9.53903	8.41143	8.07569	8.06825		430	618	628	341	299	146
102148926	LOC102148926	uncharacterized LOC102148926	-1.8762	6.33444e-05	0.00281322	5.9173	5.68531	5.84434	8.8687	8.03183	5.87295		19	11	14	491	288	11
100050767	BRINP3	BMP/retinoic acid inducible neural specific 3	-1.80186	6.37564e-05	0.00282262	5.53324	5.64501	6.00866	6.24086	7.38439	7.53789		8	10	19	36	160	91
100033918	MITF	melanocyte inducing transcription factor	1.3909	6.39783e-05	0.00282418	11.9003	12.6531	11.3426	10.8489	10.2473	10.1126		4046	6424	2315	2124	1598	712
100060252	RBM22	RNA binding motif protein 22	-1.7233	6.57901e-05	0.00289572	8.45628	9.60945	9.02711	9.65608	11.8646	11.9754		320	731	426	893	5058	2687
100070683	LOC100070683	L3MBTL1, histone methyl-lysine binding protein	-0.841509	6.63652e-05	0.00291257	8.369	8.17192	8.17424	8.97913	9.18171	8.85096		298	237	215	535	725	276
100070323	CCDC96	coiled-coil domain containing 96	1.43916	6.73834e-05	0.00294871	6.7271	6.68162	6.46764	5.9173	5.76572	5.8248		62	55	38	21	18	10
100062241	CATSPERE	catsper channel auxiliary subunit epsilon	1.49844	6.77845e-05	0.00295771	9.15232	8.32857	7.98502	7.45759	6.86309	6.96213		553	270	183	148	93	51
100066305	NRP2	neuropilin 2	1.22267	6.85675e-05	0.00298328	8.56374	8.73282	9.44884	7.8922	7.67407	7.81369		349	374	587	220	210	117
100060122	NR1D2	nuclear receptor subfamily 1 group D member 2	0.734813	6.91371e-05	0.00299944	11.2297	11.4577	11.5675	10.7186	10.7613	10.5469		2520	2774	2714	1935	2314	975
100053639	PLEKHH2	pleckstrin homology, MyTH4 and FERM domain containing H2	1.05813	6.94834e-05	0.00300585	8.09945	8.69161	8.45911	7.42893	7.47786	7.62872		238	362	272	144	175	99
100062268	LOC100062268	keratin, type I cytoskeletal 18 pseudogene	1.07491	6.99364e-05	0.00301683	10.0286	10.3492	9.91252	9.36635	8.69047	8.89208		1063	1257	828	719	495	285
100072389	LOC100072389	IK cytokine	0.804507	7.06345e-05	0.00303829	11.8823	11.8727	12.1841	10.9321	11.2304	11.2842		3995	3717	4188	2254	3232	1650
100053853	GABPA	GA binding protein transcription factor subunit alpha	1.17269	7.288e-05	0.003126	7.30076	7.25576	7.15271	6.31275	6.5988	6.37808		115	103	84	40	68	25
100058330	LOC100058330	KATNB1-like protein 1 pseudogene	-0.808506	7.31098e-05	0.00312699	8.92734	8.93457	9.19907	9.93491	9.6275	9.84902		465	438	486	1097	1014	587
100059301	CNKSR2	connector enhancer of kinase suppressor of Ras 2	1.52328	7.54737e-05	0.00317877	9.23061	10.8682	10.4016	8.95722	8.31028	8.22038		587	1825	1182	526	364	166
100055317	MRPL45	mitochondrial ribosomal protein L45	-0.699915	7.5032e-05	0.00317877	8.97899	9.08781	9.08967	9.79129	9.57206	9.79238		484	493	447	987	973	563
100056126	ACOT6	acyl-CoA thioesterase 6	-0.746378	7.48347e-05	0.00317877	10.3938	10.6588	10.5485	11.4769	11.2168	11.1695		1386	1571	1314	3318	3201	1521
100068278	DUSP19	dual specificity phosphatase 19	-0.741329	7.47072e-05	0.00317877	8.13367	8.31048	8.29105	8.89711	8.85173	8.99628		245	266	237	502	562	309
100050810	ARHGAP1	Rho GTPase activating protein 1	1.12015	7.55801e-05	0.00317877	9.74658	9.76275	9.33798	8.77712	8.59022	8.0521		864	819	540	457	457	144
100069123	TMEM44	transmembrane protein 44	1.65795	7.53629e-05	0.00317877	7.27413	7.77454	7.40523	6.24086	6.43513	5.53039		112	168	108	36	55	5
100072967	CYP2U1	cytochrome P450 family 2 subfamily U member 1	-0.580463	7.62002e-05	0.00319598	9.89518	9.97587	9.84862	10.5035	10.4713	10.4496		964	958	790	1658	1879	909
100061373	RELL2	RELT like 2	-1.84784	7.70483e-05	0.00322262	5.57706	5.17884	5.59524	5.96694	6.94625	9.07373		9	2	8	23	102	328
100051821	SLC38A9	solute carrier family 38 member 9	-1.00649	7.81196e-05	0.00325843	11.9319	11.5152	11.7043	13.1915	12.5661	12.5758		4137	2889	2989	11039	8273	4093
100056131	GSE1	Gse1 coiled-coil protein	1.378	7.85973e-05	0.00326935	8.75394	9.702	9.45564	8.22756	8.03588	7.37617		406	783	590	293	289	78
100050841	USO1	USO1 vesicle transport factor	1.28154	7.9133e-05	0.00327402	9.38351	9.06383	8.36068	7.963	7.64768	7.59535		659	484	251	234	205	96
100061332	RNF14	ring finger protein 14	-0.822681	7.91421e-05	0.00327402	9.35503	9.3259	9.23639	9.99574	9.94519	10.3793		645	591	500	1147	1282	864
100071546	WASL	Wiskott-Aldrich syndrome like	-1.14467	8.11211e-05	0.00334674	9.11881	8.97516	9.20983	9.68149	10.4079	10.6514		539	452	490	910	1795	1051
100070317	RANBP17	RAN binding protein 17	-1.07096	8.2037e-05	0.00337533	12.7323	12.34	12.8602	14.0649	14.0045	13.3199		7249	5160	6722	20278	22552	6881
100069277	LOC100069277	carcinoembryonic antigen-related cell adhesion molecule 1	-1.5427	8.35174e-05	0.00342693	5.61834	5.55729	5.68707	6.48989	6.27622	6.40657		10	8	10	51	44	26
100034075	RPS4X	ribosomal protein S4 X-linked	-0.63933	8.48369e-05	0.00347167	13.0064	12.9998	12.7877	13.6858	13.4908	13.5894		8778	8184	6390	15577	15773	8302
100051284	GALNS	galactosamine (N-acetyl)-6-sulfatase	-0.899421	8.52121e-05	0.00347762	9.68093	9.35909	9.08382	10.2335	10.3465	10.3154		823	606	445	1364	1717	825
102150619	LOC102150619	uncharacterized LOC102150619	1.27334	8.86855e-05	0.00360964	9.42717	9.25241	8.66537	8.24382	7.81324	7.49012		681	559	321	297	238	87
100062961	C9H8orf34	chromosome 9 C8orf34 homolog	1.75498	8.97437e-05	0.00364292	7.38595	10.0603	9.59957	6.87212	7.44123	7.0824		125	1019	657	81	169	58
100058904	MAD1L1	mitotic arrest deficient 1 like 1	0.642817	9.05604e-05	0.00365647	9.83168	10.0277	9.95307	9.28475	9.37752	9.2974		920	995	853	676	841	389
100073139	ZNF624	zinc finger protein 624	-0.848573	9.04169e-05	0.00365647	8.92734	9.34811	9.06912	9.84783	9.8921	10.1261		465	601	440	1029	1233	719
100069223	SLC4A5	solute carrier family 4 member 5	-1.09204	9.12248e-05	0.0036735	7.17171	7.04613	6.76537	7.68581	8.01554	7.91575		101	83	55	183	284	128
100072684	ATP2A3	ATPase sarcoplasmic/endoplasmic reticulum Ca2+ transporting 3	-1.7959	9.15517e-05	0.00367688	11.7805	11.0976	9.78534	12.0594	13.5894	15.1523		3719	2149	754	5001	16894	24600
100147641	PPFIA1	protein tyrosine phosphatase, receptor type, f polypeptide (PTPRF), interacting protein (liprin), alpha 1	-0.643837	9.56978e-05	0.00383323	11.3514	11.1741	11.2474	11.8219	11.8516	12.0542		2747	2269	2164	4232	5012	2840
100057488	MAN1C1	mannosidase alpha class 1C member 1	0.849877	9.62651e-05	0.00383643	9.05441	9.44198	9.11852	8.29933	8.50578	8.44658		513	645	457	311	427	200
100071309	MACO1	macoilin 1	0.873994	9.62846e-05	0.00383643	7.93149	8.035	7.83843	7.23472	7.18316	7.32231		206	211	161	119	131	74
100146949	GIMAP6	GTPase, IMAP family member 6	-1.59525	9.82509e-05	0.00390451	8.59201	8.67055	8.76382	9.01962	11.2128	10.9712		357	356	347	552	3192	1321
100052981	ANKMY2	ankyrin repeat and MYND domain containing 2	-0.70856	9.91974e-05	0.0039318	9.0645	9.37433	9.2547	9.97172	9.86648	9.92563		517	613	507	1127	1210	621
100050664	STK24	serine/threonine kinase 24	-0.786725	0.000100218	0.0039619	7.98616	7.8895	7.91364	8.4678	8.65173	8.73517		216	186	172	357	480	252
100053007	PPP1R21	protein phosphatase 1 regulatory subunit 21	-0.727354	0.000101936	0.0040092	9.58262	9.62953	9.68489	10.5284	10.1575	10.3436		765	742	700	1688	1497	842
100062781	C14H5orf24	chromosome 14 C5orf24 homolog	-0.858918	0.000101945	0.0040092	9.84636	9.84309	9.4825	10.4892	10.461	10.8319		930	869	602	1641	1865	1196
100060416	CHRNA5	cholinergic receptor nicotinic alpha 5 subunit	-1.18519	0.000102768	0.0040311	9.01589	8.8529	9.77633	10.688	10.6239	10.2816		498	411	749	1893	2097	805
100060454	ASPA	aspartoacylase	1.62824	0.000104166	0.00407541	7.24696	7.85222	8.16313	6.80442	6.12694	5.91868		109	180	213	75	35	12
100061926	SHC3	SHC adaptor protein 3	-1.63197	0.000107465	0.00419364	5.61834	5.39998	5.54464	6.56238	6.16194	6.31889		10	5	7	56	37	23
100052889	LOC100052889	histone H2B type 1-N	-1.27767	0.000109133	0.00424775	10.4215	11.7289	11.0545	12.3483	12.7998	12.7246		1414	3359	1887	6124	9741	4542
100066476	SERPING1	serpin family G member 1	1.00154	0.000109677	0.00425801	9.4771	10.1105	9.94986	8.66732	8.83341	9.07769		707	1057	851	419	554	329
100059539	ST6GAL1	ST6 beta-galactoside alpha-2,6-sialyltransferase 1	1.67552	0.000110868	0.00429322	9.21936	8.1156	8.5806	7.0563	7.22732	5.91868		582	226	300	99	137	12
100054713	ZNF532	zinc finger protein 532	-0.701028	0.000113737	0.00439308	8.79702	8.9608	9.00254	9.70063	9.50288	9.55192		420	447	418	923	924	471
100060043	NAP1L4	nucleosome assembly protein 1 like 4	-0.667358	0.00011458	0.00441439	9.11395	8.98655	9.12422	9.61632	9.69233	9.82569		537	456	459	867	1064	577
100073201	REPS1	RALBP1 associated Eps domain containing 1	-0.792499	0.000115281	0.00443012	8.60594	8.74965	8.86958	9.30222	9.62882	9.54907		361	379	377	685	1015	470
100630848	TMEM14A	transmembrane protein 14A	-1.37855	0.000116987	0.0044843	7.66186	7.25576	6.59908	8.59967	8.42219	8.63635		162	103	45	397	399	233
100052690	FAM104A	family with sequence similarity 104 member A	-0.950906	0.00012085	0.00462068	9.97349	9.31691	9.85033	10.7308	10.8486	10.5696		1021	587	791	1952	2463	991
100063175	KIF21B	kinesin family member 21B	1.26407	0.00012167	0.0046403	10.8936	10.8419	11.5029	10.179	9.61685	9.08951		1984	1791	2593	1311	1006	332
100056351	FZD6	frizzled class receptor 6	1.34557	0.000122981	0.00467852	8.24954	9.02295	8.13496	6.97762	7.56538	7.16208		270	469	208	91	190	63
100070369	KIF21A	kinesin family member 21A	-0.929061	0.000123506	0.00468673	9.73243	9.50857	10.0609	10.581	10.6273	10.9818		855	678	923	1753	2102	1331
100054528	EIF3D	eukaryotic translation initiation factor 3 subunit D	1.43008	0.000125813	0.00476234	9.50884	9.18734	10.2142	8.6613	7.59336	7.89773		724	532	1032	417	195	126
100054495	FGF13	fibroblast growth factor 13	1.37063	0.000127341	0.00480816	6.53617	6.78292	6.52574	5.9173	5.84046	5.8248		49	62	41	21	21	10
100062396	DCLK1	doublecortin like kinase 1	1.78298	0.000129796	0.00485246	8.05419	7.34039	6.44762	5.94244	5.86403	5.12603		229	112	37	22	22	1
100067523	PI4K2B	phosphatidylinositol 4-kinase type 2 beta	-0.878926	0.000129663	0.00485246	10.5588	10.0069	10.6014	11.3504	11.3588	11.2609		1561	980	1365	3034	3540	1623
100060736	VTA1	vesicle trafficking 1	-0.596492	0.000129049	0.00485246	9.73716	9.67941	9.73599	10.1915	10.3577	10.3436		858	770	727	1323	1731	842
100054793	TBCC	tubulin folding cofactor C	-0.83968	0.000129261	0.00485246	9.73558	9.95578	9.40739	10.6263	10.4706	10.5946		857	944	569	1811	1878	1009
100062175	ACTA2	actin, alpha 2, smooth muscle, aorta	1.42389	0.00013158	0.00490704	8.57794	9.79381	8.44088	7.57965	7.65829	7.54957		353	838	268	166	207	92
100070190	NDUFAF7	NADH:ubiquinone oxidoreductase complex assembly factor 7	-0.683655	0.000131918	0.00490756	8.17648	8.24527	8.32131	8.85296	8.90535	8.81815		254	252	243	485	586	269
100057649	JDP2	Jun dimerization protein 2	-1.01289	0.000133365	0.00494923	9.6842	9.71059	10.3624	10.8081	11.145	11.0885		825	788	1149	2063	3042	1436
100071199	MYOF	myoferlin	0.692003	0.000133894	0.00495671	12.0453	12.3669	12.4136	11.5485	11.5492	11.6253		4480	5258	4919	3490	4050	2100
100057457	KLF6	Kruppel like factor 6	0.685335	0.000135524	0.00500479	10.5499	10.7582	10.4074	9.88175	9.91183	9.90351		1551	1687	1187	1055	1251	611
100055461	MYO3A	myosin IIIA	-1.04538	0.000137599	0.00505678	10.7402	10.769	11.4692	12.3541	12.2034	11.9077		1778	1700	2532	6149	6417	2562
100055236	PIP4K2B	phosphatidylinositol-5-phosphate 4-kinase type 2 beta	-1.17396	0.000137579	0.00505678	7.64828	8.39444	8.06497	9.01256	9.03323	9.57169		160	285	196	549	647	478
100061140	ATP6V0A2	ATPase H+ transporting V0 subunit a2	-0.711826	0.00013973	0.00512265	8.00215	7.97283	8.13496	8.62154	8.69302	8.67356		219	200	208	404	496	240
100059158	TPT1	tumor protein, translationally-controlled 1	-0.548568	0.000140321	0.00513188	13.9914	14.041	14.0013	14.6072	14.6494	14.4517		17433	16901	14886	29560	35305	15123
100059049	CNOT6L	CCR4-NOT transcription complex subunit 6 like	-1.11914	0.000141346	0.00515691	8.80005	9.74613	9.24949	10.288	10.5426	10.6528		421	809	505	1419	1978	1052
100056322	TP53BP1	tumor protein p53 binding protein 1	-0.904654	0.00014452	0.00526006	10.9524	10.9053	11.5299	12.172	12.0248	12.1375		2069	1874	2643	5412	5661	3011
100054851	GOLPH3L	golgi phosphoprotein 3 like	-0.75956	0.000145051	0.0052667	10.105	10.0235	10.4624	11.029	10.9501	10.9552		1124	992	1235	2415	2648	1306
100058973	KCND3	potassium voltage-gated channel subfamily D member 3	1.51237	0.000146051	0.00529033	7.162	8.21638	7.2204	6.39663	6.52602	6.15555		100	246	90	45	62	18
100059827	TLE6	TLE family member 6, subcortical maternal complex member	-1.77287	0.000148343	0.00536051	5.38073	5.39998	5.19833	5.89147	6.12694	7.13078		5	5	2	20	35	61
100058722	BCLAF3	BCLAF1 and THRAP3 family member 3	-1.20501	0.000149874	0.00540295	11.8051	11.8697	12.4312	12.8296	13.3523	13.9312		3784	3709	4980	8575	14322	10531
100070988	SMAP1	small ArfGAP 1	-0.754212	0.00015142	0.00544573	12.0869	12.2807	12.2869	12.9504	12.79	13.2404		4613	4950	4501	9330	9675	6510
100066873	SNX1	sorting nexin 1	-1.05394	0.000155558	0.00558129	10.2006	9.49867	9.9305	11.2113	10.6213	11.1768		1205	673	839	2749	2093	1529
100054556	SLC6A20	solute carrier family 6 member 20	1.44443	0.000158269	0.00563849	9.09438	8.76959	9.37191	8.19864	7.13749	7.06588		529	385	554	286	125	57
102149534	IMP3	IMP3, U3 small nucleolar ribonucleoprotein	-1.06944	0.000158014	0.00563849	8.65699	8.92276	8.56386	9.47126	9.59395	10.2398		376	434	296	778	989	781
100066547	MED22	mediator complex subunit 22	-0.815809	0.000158029	0.00563849	9.62582	9.21903	9.55388	10.1546	10.2317	10.4708		790	545	635	1288	1580	923
100072055	ANO5	anoctamin 5	-1.31735	0.000160673	0.00571069	8.29337	8.83094	9.1773	10.4252	10.6404	9.52608		280	404	478	1567	2122	462
100061266	CCDC59	coiled-coil domain containing 59	-0.82619	0.000161716	0.00573431	10.8345	11.3808	11.25	12.1153	12.0873	11.8892		1902	2627	2168	5201	5915	2529
100147682	ZNF324	zinc finger protein 324	-1.19515	0.000170193	0.00602076	9.08697	9.49867	9.1718	10.5415	9.88102	11.0377		526	673	476	1704	1223	1385
100066769	SVOPL	SVOP like	-0.709056	0.000175003	0.00617652	8.82702	8.8653	8.60124	9.38468	9.39166	9.53762		430	415	305	729	850	466
100629203	SPATA6L	spermatogenesis associated 6 like	1.00014	0.000177911	0.00626454	9.0993	8.77288	9.13556	8.32247	7.74539	8.08422		531	386	463	317	224	148
100060243	GREM2	gremlin 2, DAN family BMP antagonist	-1.38931	0.000183907	0.00644569	8.68677	7.61982	7.81005	9.31566	9.31297	10.1413		385	146	157	692	801	727
100067786	ZNF546	zinc finger protein 546	0.59516	0.000183864	0.00644569	10.7315	10.6973	10.8345	10.2305	10.2097	10.0476		1767	1615	1613	1361	1555	679
100053916	MAPK4	mitogen-activated protein kinase 4	-1.33315	0.000187933	0.00655645	10.4107	9.98156	9.49354	11.1516	11.0553	12.2145		1403	962	607	2635	2854	3178
100059527	SFR1	SWI5 dependent homologous recombination repair protein 1	-0.722147	0.000187702	0.00655645	8.74453	8.71237	8.70022	9.21679	9.56377	9.39582		403	368	330	642	967	419
100033870	ACTN2	actinin alpha 2	-1.01626	0.000188889	0.00657465	7.01806	6.98812	6.92612	7.4787	7.88246	7.92467		86	78	66	151	253	129
100033920	PAPPA	pappalysin 1	1.23983	0.000191334	0.00664447	7.45047	7.07976	7.61001	6.6956	6.37985	6.34887		133	86	131	66	51	24
100061847	COBLL1	cordon-bleu WH2 repeat protein like 1	-0.935346	0.000192875	0.00668265	11.2026	10.882	10.4691	11.8607	11.7092	12.0361		2472	1843	1241	4349	4534	2804
100053252	SOCS5	suppressor of cytokine signaling 5	-0.581787	0.000193677	0.00669512	11.521	11.6328	11.6117	12.1278	12.0906	12.3108		3097	3139	2800	5247	5929	3400
100072622	DCDC1	doublecortin domain containing 1	-0.818169	0.000194571	0.0067107	12.7717	13.0728	12.4498	13.612	13.6197	13.7176		7451	8612	5045	14797	17254	9077
100052253	PLIN2	perilipin 2	-0.817335	0.000197772	0.00680562	11.4182	10.8804	11.1363	12.1722	11.8813	11.9722		2880	1841	2000	5413	5118	2681
100065240	PAFAH1B3	platelet activating factor acetylhydrolase 1b catalytic subunit 3	-1.12081	0.000201236	0.0069091	9.01068	9.3894	8.60534	9.95221	10.0208	10.5946		496	620	306	1111	1355	1009
100061417	NRG1	neuregulin 1	1.50327	0.000201707	0.0069096	8.48674	9.60392	8.44088	7.85542	6.96403	6.96213		328	728	268	213	104	51
100062218	ST3GAL6	ST3 beta-galactoside alpha-2,3-sialyltransferase 6	-0.912813	0.000203257	0.00694699	8.68021	8.46558	9.09838	9.73387	9.61551	9.6535		383	302	450	946	1005	508
100057501	ACKR3	atypical chemokine receptor 3	1.13347	0.000204661	0.00695859	7.78472	8.31048	7.74401	7.15736	6.82434	7.09872		181	266	148	110	89	59
100057755	LOC100057755	constitutive coactivator of PPAR-gamma-like protein 1	-0.542926	0.000204751	0.00695859	10.9222	11.0057	10.8898	11.5658	11.4301	11.4519		2025	2013	1678	3533	3723	1858
100054519	FHL3	four and a half LIM domains 3	1.7397	0.000204975	0.00695859	6.16498	5.64501	6.54449	5.14841	5.31295	5.12603		29	10	42	2	5	1
100065172	LOC100065172	mitochondrial import inner membrane translocase subunit Tim17-A-like	1.39623	0.000206571	0.00699706	6.91647	7.27503	7.36627	6.47485	5.90942	6.15555		77	105	104	50	24	18
100068338	SLIT2	slit guidance ligand 2	1.46669	0.000207475	0.00699827	10.8017	11.0551	12.6114	9.78992	10.0975	9.72587		1858	2085	5649	986	1433	536
100056502	TTC32	tetratricopeptide repeat domain 32	1.21506	0.000207531	0.00699827	11.4741	11.0678	11.66	10.6193	9.78442	9.5086		2996	2104	2897	1802	1139	456
100072871	SLC22A5	solute carrier family 22 member 5	-0.692574	0.000209624	0.0070375	11.005	10.8835	10.7931	11.3981	11.7648	11.6213		2148	1845	1566	3138	4715	2094
100053269	TMEM208	transmembrane protein 208	-1.1248	0.00020916	0.0070375	6.30907	6.33516	6.20087	6.96745	7.11406	6.88809		36	35	26	90	122	47
100053505	CLDN8	claudin 8	-1.01605	0.000210382	0.00704733	13.7612	12.9052	13.0687	14.3591	14.5823	14.2772		14853	7661	7775	24880	33699	13396
100051078	YPEL1	yippee like 1	0.969489	0.00021119	0.00705876	8.6933	8.47372	8.37035	7.78443	7.78938	7.33597		387	304	253	200	233	75
100057256	TMEM86A	transmembrane protein 86A	1.06136	0.000211754	0.00706204	8.46013	8.98371	8.2232	7.64926	7.65829	7.57265		321	455	224	177	207	94
100629540	LOC100629540	heat shock 70 kDa protein 1-like	1.23856	0.000214707	0.00714478	7.41051	8.0239	8.21246	6.91536	6.67859	7.04914		128	209	222	85	75	56
100056532	FN3K	fructosamine 3 kinase	1.66958	0.000215208	0.00714576	6.20812	6.29414	5.9463	5.14841	5.40678	5.45403		31	33	17	2	7	4
100064990	CHD1L	chromodomain helicase DNA binding protein 1 like	1.51065	0.000217415	0.00717185	10.1776	10.0922	11.6914	9.32897	8.25258	9.06177		1185	1043	2962	699	347	325
100059739	TAF5	TATA-box binding protein associated factor 5	-1.29251	0.000216764	0.00717185	8.77256	9.6671	8.98697	10.0064	10.5958	11.1452		412	763	413	1156	2055	1495
100067994	LOC100067994	UDP-glucuronosyltransferase 2C1	-0.734253	0.000217263	0.00717185	9.42325	9.37433	9.53689	9.98138	10.1193	10.3841		679	613	627	1135	1456	867
100063896	URB1	URB1 ribosome biogenesis 1 homolog (S. cerevisiae)	1.30018	0.000218257	0.00718397	13.7106	13.6966	14.1905	13.0316	11.8902	11.679		14339	13300	16979	9874	5150	2181
100630213	COX20	cytochrome c oxidase assembly factor COX20	-0.832736	0.000219743	0.00721719	10.6009	10.3203	10.0917	11.2041	11.0189	11.3913		1609	1231	944	2735	2781	1780
100059201	CD93	CD93 molecule	-0.862567	0.000222916	0.00730558	13.4594	13.6604	12.9802	14.3116	14.2047	14.4185		12038	12969	7309	24072	25921	14778
100062610	STK39	serine/threonine kinase 39	-0.947016	0.000223596	0.00731202	10.1352	9.69508	10.2511	10.7543	10.982	11.3239		1149	779	1060	1985	2709	1697
102148719	LOC102148719	coiled-coil domain-containing protein 93-like	-0.769346	0.000228054	0.00744175	8.42909	8.61283	8.62966	9.19617	9.14693	9.48793		313	340	312	632	706	449
100053417	DDIT3	DNA damage inducible transcript 3	0.645244	0.000230202	0.00749566	11.1271	11.093	11.308	10.6635	10.4041	10.5094		2343	2142	2259	1860	1790	949
100050506	LOC100050506	40S ribosomal protein SA	-0.744779	0.000232985	0.00754736	9.87528	10.2264	10.3246	10.9121	10.8263	10.9829		950	1150	1118	2222	2424	1332
100072576	TEP1	telomerase associated protein 1	-0.664008	0.00023303	0.00754736	12.0761	12.212	11.9479	12.866	12.8345	12.581		4578	4717	3548	8796	9980	4108
100055388	PLEKHF2	pleckstrin homology and FYVE domain containing 2	1.72779	0.000233285	0.00754736	6.84404	7.78118	10.1804	6.78104	6.10899	6.00403		71	169	1007	73	34	14
102148459	LOC102148459	uncharacterized LOC102148459	1.51167	0.000236052	0.0076206	12.554	11.3683	10.7468	10.3159	9.72988	9.00464		6399	2604	1515	1448	1094	311
100067593	RAPGEF5	Rap guanine nucleotide exchange factor 5	-0.813399	0.000236688	0.00762487	8.7879	9.18734	8.94246	9.96199	9.72864	9.61318		417	532	399	1119	1093	493
100067810	GFRA1	GDNF family receptor alpha 1	1.0478	0.000238885	0.00767932	7.6207	8.1517	7.82431	7.15736	7.04117	6.88809		156	233	159	110	113	47
102149483	LOC102149483	uncharacterized LOC102149483	1.28451	0.000241295	0.00772399	9.09438	10.3237	9.57898	8.22756	8.70819	8.10001		529	1234	647	293	502	150
100050574	EFTUD2	elongation factor Tu GTP binding domain containing 2	-0.639113	0.000240885	0.00772399	10.5597	10.693	10.6035	11.1446	11.191	11.4405		1562	1610	1367	2622	3143	1843
100063955	SUCLG2	succinate-CoA ligase GDP-forming beta subunit	1.14708	0.000242972	0.00776127	7.89192	8.41573	8.64564	7.32361	7.52523	7.0824		199	290	316	130	183	58
100146239	BAG5	BCL2 associated athanogene 5	0.916235	0.000253124	0.00806852	9.18044	9.5513	9.86571	8.68226	8.57924	8.72508		565	700	800	424	453	250
100147328	GPR143	G protein-coupled receptor 143	-1.6372	0.000254894	0.00810788	5.73025	5.72366	5.84434	6.14381	6.84387	7.59535		13	12	14	31	91	96
100052258	DOK4	docking protein 4	-1.60948	0.000256835	0.00813544	7.09198	7.38523	7.31596	7.38479	9.4302	9.90796		93	117	99	138	875	613
100054914	SDCCAG8	serologically defined colon cancer antigen 8	-1.02974	0.000256737	0.00813544	10.3042	10.4429	9.95945	10.8162	11.4664	11.6633		1299	1345	857	2075	3820	2157
100053056	MAP2K6	mitogen-activated protein kinase kinase 6	1.51347	0.000258483	0.00817054	13.7754	13.2151	14.4192	12.5247	11.873	10.3936		15000	9510	19904	6929	5088	873
100053317	MMRN1	multimerin 1	1.23181	0.000266254	0.00832394	8.80609	9.24295	9.75997	8.38239	8.06782	7.60657		423	555	740	333	297	97
100069623	SLC45A4	solute carrier family 45 member 4	1.3705	0.000264522	0.00832394	8.8852	8.73958	10.1205	7.82854	8.12582	7.73449		450	376	964	208	312	109
100052705	NNT	nicotinamide nucleotide transhydrogenase	-0.664878	0.000265405	0.00832394	10.9746	10.6481	10.6535	11.4146	11.3997	11.5094		2102	1559	1417	3175	3644	1935
100052607	GOT2	glutamic-oxaloacetic transaminase 2	-0.963417	0.000266204	0.00832394	9.35913	9.34149	8.79994	9.84915	10.2965	10.3304		647	598	357	1030	1656	834
100064339	ERN1	endoplasmic reticulum to nucleus signaling 1	1.17558	0.000265047	0.00832394	7.78472	8.63475	8.23385	7.37729	7.24172	6.99763		181	346	226	137	139	53
100060171	CDR2L	cerebellar degeneration related protein 2 like	-0.649338	0.000266634	0.00832394	11.337	11.0738	10.9718	11.7821	11.8022	11.8077		2719	2113	1779	4115	4841	2388
100065797	SH3BP4	SH3 domain binding protein 4	1.05786	0.000270948	0.0084412	8.85058	9.38511	9.67134	8.2639	8.09518	8.5068		438	618	693	302	304	210
100146653	LOC100146653	transmembrane and coiled-coil domain protein 3-like	1.33746	0.000275531	0.00856636	6.78041	7.27503	6.85553	6.1233	6.26061	5.87295		66	105	61	30	43	11
100063952	TMEM179B	transmembrane protein 179B	1.05152	0.000276152	0.00856807	9.16411	9.07454	9.79608	8.52202	8.3753	8.08422		558	488	760	373	384	148
100056606	GRPEL1	GrpE like 1, mitochondrial	-0.875472	0.000277259	0.00858483	13.2112	13.0439	12.6935	13.9775	13.613	14.1648		10126	8440	5983	19082	17174	12389
100072695	COL13A1	collagen type XIII alpha 1 chain	-1.36461	0.000277984	0.00858969	5.79712	5.98134	5.87959	6.39663	6.7742	6.84943		15	20	15	45	84	45
102148710	LOC102148710	WAP four-disulfide core domain protein 2	1.49526	0.000278711	0.00859462	6.58294	7.69228	7.55946	6.33003	6.21239	5.9623		52	156	125	41	40	13
102148675	LOC102148675	NXPE family member 3	1.30606	0.000280243	0.0086243	7.61372	7.62724	6.89835	6.57638	6.43513	6.25643		155	147	64	57	55	21
100146155	CYHR1	cysteine and histidine rich 1	-1.24592	0.000282385	0.00863757	13.9785	12.9506	12.5833	14.9433	14.5458	14.8033		17277	7908	5539	37333	32854	19307
100060697	LOC100060697	DLA class II histocompatibility antigen, DR-1 beta chain-like	1.3613	0.000282332	0.00863757	6.98506	7.93178	7.69817	6.60388	6.26061	6.61274		83	193	142	59	43	34
100146913	SLC1A5	solute carrier family 1 member 5	1.64402	0.000282382	0.00863757	6.52017	5.95281	7.08141	5.65199	5.52416	5.45403		48	19	78	12	10	4
100056827	OGFOD3	2-oxoglutarate and iron dependent oxygenase domain containing 3	1.63586	0.000284038	0.0086706	6.52017	7.21638	6.2737	5.53968	5.86403	5.36679		48	99	29	9	22	3
100066248	INSR	insulin receptor	0.960703	0.00028498	0.00868186	10.0591	10.347	10.4824	9.6666	8.98219	9.22068		1087	1255	1253	900	622	367
100061586	CD96	CD96 molecule	0.805914	0.000288611	0.00873745	9.50884	9.91919	9.66354	8.98876	8.71823	9.04568		724	919	689	539	506	321
100061755	BAK1	BCL2 antagonist/killer 1	1.00366	0.000289113	0.00873745	12.9754	12.3704	12.8207	12.0471	11.4148	11.3761		8590	5271	6539	4958	3683	1761
100061790	NYAP2	neuronal tyrosine-phosphorylated phosphoinositide-3-kinase adaptor 2	1.2588	0.000287482	0.00873745	6.55196	6.58773	6.82618	5.96694	5.95272	5.91868		50	49	59	23	26	12
100062608	POSTN	periostin	-1.62884	0.000288986	0.00873745	5.53324	5.89304	5.28846	6.94686	6.26061	6.7684		8	17	3	88	43	41
100629292	CXCL17	C-X-C motif chemokine ligand 17	-1.16157	0.00029011	0.00875012	6.58294	6.66646	6.31972	7.16618	7.29785	7.63967		52	54	31	111	147	100
100051337	EPSTI1	epithelial stromal interaction 1	-0.673752	0.000291187	0.00876514	8.23613	8.31502	8.26534	8.76033	8.97594	8.89208		267	267	232	451	619	285
100065275	VCAN	versican	-1.02585	0.000294963	0.00884463	10.3928	10.9938	10.2288	11.6902	11.3652	11.9568		1385	1996	1043	3857	3556	2652
100059359	CABLES1	Cdk5 and Abl enzyme substrate 1	1.1763	0.00029558	0.00884463	8.4754	8.23571	8.69255	7.81216	7.12191	7.13078		325	250	328	205	123	61
100056889	LTBP2	latent transforming growth factor beta binding protein 2	1.53277	0.000295518	0.00884463	7.39419	7.57445	6.63417	6.39663	5.86403	5.8248		126	140	47	45	22	10
100056133	LYPLAL1	lysophospholipase like 1	-0.976535	0.000296909	0.00886685	9.73085	9.04489	9.54965	10.7634	10.3303	10.3154		854	477	633	1998	1697	825
100051830	PSD3	pleckstrin and Sec7 domain containing 3	1.14372	0.000300212	0.00894785	11.1331	11.3006	11.9081	10.6739	9.80215	10.0088		2353	2482	3450	1874	1154	660
100057712	CEP72	centrosomal protein 72	-0.724737	0.000303624	0.00901406	8.35667	8.1156	8.2232	8.76875	8.98841	8.90998		295	226	224	454	625	289
100064223	CDC25A	cell division cycle 25A	-0.865189	0.000303418	0.00901406	6.8564	6.9762	6.93979	7.4926	7.60439	7.59535		72	77	67	153	197	96
100070251	PFKFB3	6-phosphofructo-2-kinase/fructose-2,6-biphosphatase 3	-1.21623	0.000307505	0.0091015	8.77871	9.17495	8.8317	9.54481	10.1455	10.8389		414	527	366	822	1484	1202
100067631	TDP2	tyrosyl-DNA phosphodiesterase 2	-0.708396	0.000307807	0.0091015	12.063	12.2613	11.9535	12.8583	12.618	12.999		4536	4883	3562	8749	8579	5501
100051783	CDH7	cadherin 7	1.57621	0.000308373	0.0091015	6.04872	6.98812	6.59908	5.71857	5.59222	5.599		24	78	45	14	12	6
100070306	VIT	vitrin	1.5001	0.000310124	0.00913539	10.0052	11.0189	9.52403	8.79096	7.4288	8.74019		1045	2032	621	462	167	253
100067801	SDR16C5	short chain dehydrogenase/reductase family 16C member 5	1.09876	0.000311524	0.00914104	9.35297	9.35909	9.56439	8.7992	7.96551	8.04395		644	606	640	465	272	143
100069894	MED26	mediator complex subunit 26	1.0627	0.000311306	0.00914104	8.62999	7.91382	8.46363	7.50635	7.26305	7.50222		368	190	273	155	142	88
100052009	LURAP1L	leucine rich adaptor protein 1 like	1.35846	0.000315267	0.00921518	8.71594	10.0125	9.33798	8.40061	7.85976	7.49012		394	984	540	338	248	87
100053898	PIM1	Pim-1 proto-oncogene, serine/threonine kinase	-1.05805	0.000315209	0.00921518	6.98506	6.63557	6.65134	7.65542	7.653	7.3629		83	52	48	178	206	77
100070024	UBE3D	ubiquitin protein ligase E3D	-1.68603	0.000317292	0.00925649	5.38073	5.06645	5.49004	6.6956	5.73929	6.72587		5	1	6	66	17	39
100064264	GYS2	glycogen synthase 2	-1.68817	0.000324284	0.00944228	5.05769	5.06645	5.43038	5.71857	6.72198	6.25643		1	1	5	14	79	21
102148221	LOC102148221	uncharacterized LOC102148221	-1.57892	0.000336988	0.00979335	5.69468	5.45688	5.43038	6.03694	6.42155	6.74731		12	6	5	26	54	40
100056340	STX18	syntaxin 18	-0.764546	0.000338096	0.00980673	12.3652	11.9718	12.334	13.2268	13.0327	12.8191		5607	3985	4652	11314	11461	4852
102150703	ZNF697	zinc finger protein 697	-0.721593	0.000346764	0.0100389	8.21804	8.25003	8.19075	8.79371	8.75279	9.06177		263	253	218	463	520	325
100059529	LOC100059529	zinc finger protein 264	-1.04044	0.000350062	0.0101151	9.69398	10.4875	9.61583	11.2735	10.9711	11.0738		831	1389	665	2873	2688	1421
100051109	WDR92	WD repeat domain 92	-0.547385	0.000351128	0.0101265	10.122	10.1489	10.1639	10.7012	10.5767	10.7734		1138	1087	995	1911	2027	1147
100066816	NFE2L2	nuclear factor, erythroid 2 like 2	-1.29178	0.00035549	0.0102328	7.57108	8.51768	7.87312	8.82364	9.39789	9.86284		149	315	166	474	854	593
100070633	SLC7A5	solute carrier family 7 member 5	1.66895	0.000358198	0.0102912	6.79339	6.08791	7.86625	5.8649	5.62397	5.26265		67	24	165	19	13	2
100069087	PRTG	protogenin	0.559865	0.000361088	0.0103546	11.3668	11.3894	11.568	10.9439	10.879	10.8178		2777	2643	2715	2273	2517	1184
102147489	LOC102147489	uncharacterized LOC102147489	-0.693568	0.000362844	0.0103853	8.13849	8.24527	8.26534	8.72616	8.96966	8.8134		246	252	232	439	616	268
100630305	PER3	period circadian regulator 3	0.726167	0.000364722	0.0104194	9.81386	9.97587	9.80497	9.07264	9.37436	8.99628		908	958	765	575	839	309
100067148	ADAT2	adenosine deaminase, tRNA specific 2	1.16548	0.000365989	0.0104359	8.31903	8.33753	7.7289	7.10319	6.83414	7.42799		286	272	146	104	90	82
100051294	C6H12orf4	chromosome 6 C12orf4 homolog	1.26672	0.000373127	0.0106194	6.91647	7.09078	7.55085	6.31275	6.46181	6.11971		77	87	124	40	57	17
791245	LAMC2	laminin subunit gamma 2	1.34201	0.000377409	0.0107211	8.8121	7.8585	7.8172	7.31576	6.80452	6.7684		425	181	158	129	87	41
100068997	NDRG1	N-myc downstream regulated 1	1.43783	0.000383237	0.0108663	12.5669	11.7544	10.273	9.97414	10.0389	9.84438		6457	3420	1077	1129	1373	585
100066525	STXBP2	syntaxin binding protein 2	1.16367	0.00038716	0.010957	9.85799	9.62044	9.74895	9.07941	8.21038	8.03576		938	737	734	578	335	142
100049913	RUFY3	RUN and FYVE domain containing 3	1.07974	0.000389153	0.0109724	13.4136	13.6707	14.0273	12.8371	12.6623	11.8412		11660	13063	15157	8620	8849	2445
100059501	AGPAT1	1-acylglycerol-3-phosphate O-acyltransferase 1	1.1232	0.000388797	0.0109724	9.17346	8.82778	8.70785	8.13896	7.90922	7.29455		562	403	332	272	259	72
100057127	ADGRB3	adhesion G protein-coupled receptor B3	-0.802713	0.000394975	0.0111158	11.6948	11.326	11.1208	12.3971	12.095	12.2212		3501	2527	1978	6337	5947	3193
100061726	CUL5	cullin 5	-0.766038	0.00039776	0.0111734	8.38931	8.00708	8.26014	8.95231	8.8311	9.00047		303	206	231	524	553	310
100051292	LOC100051292	glyceraldehyde-3-phosphate dehydrogenase pseudogene	-0.742457	0.000403988	0.0113274	10.6963	10.5981	10.9804	11.5758	11.684	11.3096		1723	1504	1790	3558	4454	1680
100054658	MOB1B	MOB kinase activator 1B	-0.645671	0.000405404	0.0113461	11.5704	11.4253	11.6066	12.044	12.1349	12.394		3207	2711	2790	4947	6116	3604
100034041	ANG	angiogenin	1.13447	0.000407569	0.0113856	8.83295	9.77263	8.99634	8.35274	7.91803	8.0521		432	825	416	325	261	144
100051492	GPM6A	glycoprotein M6A	1.3254	0.000408452	0.0113893	9.76679	10.1839	10.8577	9.21679	7.99491	8.94513		877	1115	1640	642	279	297
100071564	PHLDB2	pleckstrin homology like domain family B member 2	-0.647926	0.000418538	0.0116491	12.8688	12.5083	12.873	13.477	13.447	13.3645		7974	5805	6782	13469	15299	7098
100069768	MSX1	msh homeobox 1	-1.20059	0.000420298	0.0116552	9.66445	9.58535	9.23112	10.1342	10.6535	11.4723		813	718	498	1269	2142	1885
102148962	LOC102148962	beclin-1-like	-0.939667	0.000419661	0.0116552	6.7271	7.11255	6.99307	7.69778	7.62079	7.7036		62	89	71	185	200	106
100071713	DPH6	diphthamine biosynthesis 6	0.659353	0.000428236	0.0118536	11.355	11.3835	11.201	10.8436	10.5849	10.4843		2754	2632	2094	2116	2039	932
100050536	FLVCR1	feline leukemia virus subgroup C cellular receptor 1	0.977917	0.000431019	0.0119089	12.5178	12.7216	12.3739	11.946	11.2119	11.1234		6239	6739	4784	4618	3190	1472
100057689	PELI2	pellino E3 ubiquitin protein ligase family member 2	-1.0859	0.000435005	0.0119785	8.38122	9.3326	8.86958	9.76497	10.0616	10.2969		301	594	377	968	1396	814
100067672	VNN2	vanin 2	-0.93011	0.00043512	0.0119785	7.86295	7.93772	7.97868	8.36764	8.88102	9.0294		194	194	182	329	575	317
100067895	VOPP1	VOPP1, WBP1/VOPP1 family member	-0.63113	0.000438658	0.0120539	9.85944	9.58908	9.61583	10.2783	10.4049	10.2556		939	720	665	1409	1791	790
100053295	JUP	junction plakoglobin	-0.867601	0.000442629	0.0121191	8.7879	9.00066	9.16628	9.56583	10.1436	9.79958		417	461	474	835	1482	566
100057556	MEIS2	Meis homeobox 2	-0.744057	0.00044198	0.0121191	8.74767	8.53722	8.69255	9.48831	9.1264	9.46394		404	320	328	788	695	441
100053067	PLCXD3	phosphatidylinositol specific phospholipase C X domain containing 3	1.18454	0.000446583	0.0121688	8.46396	8.88977	8.58889	8.00191	7.22732	7.17746		322	423	302	242	137	64
100055105	TEKT2	tektin 2	1.22802	0.000446857	0.0121688	6.83157	7.37638	7.15271	6.47485	6.14458	6.22383		70	116	84	50	36	20
100059837	TIMM22	translocase of inner mitochondrial membrane 22	1.51183	0.00044562	0.0121688	7.36095	7.28456	6.2737	6.1233	5.79135	5.87295		122	106	29	30	19	11
100066921	DAPK2	death associated protein kinase 2	1.55898	0.000451572	0.0122751	7.5419	7.18607	6.29695	6.14381	5.62397	5.8248		145	96	30	31	13	10
100050086	SPRY2	sprouty RTK signaling antagonist 2	1.21672	0.000454108	0.0123219	7.30076	7.8268	7.73647	6.92594	6.33659	6.68184		115	176	147	86	48	37
102150254	LOC102150254	uncharacterized LOC102150254	-1.03548	0.000456613	0.0123559	10.3564	9.75944	9.34776	11.1607	10.9016	10.9237		1349	817	544	2652	2558	1277
100068063	GRB7	growth factor receptor bound protein 7	-0.702377	0.000457178	0.0123559	11.1785	11.1895	11.0403	12.0022	11.568	11.9749		2430	2294	1868	4804	4104	2686
100055636	TMEM41B	transmembrane protein 41B	1.03269	0.000457807	0.0123559	7.162	7.49536	7.65078	6.61741	6.71127	6.74731		100	130	136	60	78	40
100051002	ARHGAP29	Rho GTPase activating protein 29	0.872625	0.000459959	0.0123699	10.0234	10.0522	10.2996	9.58972	9.00895	9.06975		1059	1013	1098	850	635	327
100034163	SLC26A3	solute carrier family 26 member 3	-1.6017	0.000459248	0.0123699	8.37308	7.34039	6.36395	10.6932	9.50433	8.85096		299	112	33	1900	925	276
100052709	EIF2S1	eukaryotic translation initiation factor 2 subunit alpha	-1.18724	0.000464668	0.0124303	13.3365	12.8755	12.1645	13.8511	14.0578	14.7373		11050	7504	4131	17476	23403	18442
100059651	PRPF40B	pre-mRNA processing factor 40 homolog B	-1.47078	0.000463976	0.0124303	8.76017	9.1524	8.26534	9.20445	10.5469	11.4573		408	518	232	636	1984	1865
100058947	SCCPDH	saccharopine dehydrogenase (putative)	-0.584895	0.000464298	0.0124303	12.4729	12.2911	12.278	13.0461	12.8028	12.989		6046	4986	4473	9974	9762	5463
100056540	PEPD	peptidase D	0.957925	0.000474883	0.0126588	10.7188	10.693	10.1431	9.85047	9.21567	9.48197		1751	1610	980	1031	744	447
102149414	FSBP	fibrinogen silencer binding protein	-1.57453	0.000474719	0.0126588	7.00715	6.61983	6.24996	8.8687	8.89876	6.80956		85	51	28	491	583	43
102151075	LOC102151075	uncharacterized LOC102151075	-0.87713	0.000475747	0.0126596	12.6377	12.23	11.9195	13.3491	12.9986	13.3332		6785	4777	3478	12321	11192	6945
100059885	MTDH	metadherin	-0.542927	0.000482333	0.0128123	9.6891	9.74613	9.79072	10.2516	10.2	10.3616		828	809	757	1382	1544	853
100629979	SEC61G	Sec61 translocon gamma subunit	-0.520473	0.000486105	0.0128899	10.2467	10.1727	10.1047	10.7479	10.6658	10.6514		1246	1106	953	1976	2161	1051
100054326	EEFSEC	eukaryotic elongation factor, selenocysteine-tRNA specific	0.548172	0.000490674	0.0129883	11.2765	11.2139	11.0927	10.5505	10.6876	10.7022		2605	2334	1939	1715	2195	1090
100051415	PAK5	p21 (RAC1) activated kinase 5	1.4791	0.000492203	0.013006	6.84404	6.2073	6.29695	5.53968	5.68373	5.71972		71	29	30	9	15	8
100050565	CASK	calcium/calmodulin dependent serine protein kinase	-0.70922	0.00049639	0.0130938	11.0776	10.7681	11.1377	11.7269	11.8987	11.554		2262	1699	2002	3958	5181	1997
100050774	PALMD	palmdelphin	-0.978318	0.000501586	0.0131783	8.32748	8.6599	8.8317	9.15189	9.83812	9.72587		288	353	366	611	1185	536
100071110	TSPO	translocator protein	-0.976174	0.000502205	0.0131783	7.6207	7.80091	7.43374	8.19026	8.44355	8.81815		156	172	111	284	406	269
100060291	PAWR	pro-apoptotic WT1 regulator	1.01671	0.000501159	0.0131783	10.7628	10.7407	10.3732	10.0241	9.25744	9.22783		1807	1666	1158	1171	768	369
100063397	LRRC31	leucine rich repeat containing 31	-1.18439	0.000503992	0.013184	10.936	11.9224	12.3045	13.4082	13.343	12.8315		2045	3849	4557	12839	14230	4894
100062747	LOC100062747	core histone macro-H2A.1	0.925352	0.000504165	0.013184	8.95747	8.86838	9.3862	8.45391	8.01963	8.10784		476	416	560	353	285	151
100062116	EEF1E1	eukaryotic translation elongation factor 1 epsilon 1	0.606998	0.000506112	0.0132121	12.5026	12.6189	12.5205	11.8837	11.7654	12.1089		6173	6272	5301	4420	4717	2951
100063123	LOC100063123	magnesium transporter MRS2 homolog, mitochondrial-like	-1.39799	0.000518354	0.0135084	5.8592	5.68531	5.49004	6.47485	6.52602	6.31889		17	11	6	50	62	23
100146447	LOC100146447	probable 2-ketogluconate reductase	1.62088	0.000521708	0.0135725	5.9173	5.95281	5.80765	5.29408	5.02694	5.12603		19	19	13	4	1	1
100070791	EYA3	EYA transcriptional coactivator and phosphatase 3	-1.39076	0.000526929	0.0136848	9.4485	8.39872	7.78108	10.8129	10.3625	9.90574		692	286	153	2070	1737	612
100051308	BLOC1S1	biogenesis of lysosomal organelles complex 1 subunit 1	-0.66114	0.000540874	0.0140229	10.2154	10.1577	9.8993	10.6293	10.7474	10.896		1218	1094	820	1815	2291	1252
100052373	FAM118A	family with sequence similarity 118 member A	0.835703	0.000542677	0.0140243	8.85058	9.3259	9.10705	8.2599	8.17057	8.51854		438	591	453	301	324	212
100070545	PLCG1	phospholipase C gamma 1	1.08265	0.000542782	0.0140243	10.8715	10.6082	11.3161	10.0598	9.94519	9.15472		1953	1515	2272	1202	1282	349
100052697	TRAIP	TRAF interacting protein	1.48854	0.000546557	0.0140978	6.30907	6.61983	7.16423	5.53968	5.79135	5.9623		36	51	85	9	19	13
100052460	LOC100052460	oxysterol-binding protein-related protein 9	1.18753	0.000549475	0.014149	7.45047	7.80743	8.34604	7.03706	6.96403	6.68184		133	173	248	97	104	37
100073274	AGGF1	angiogenic factor with G-patch and FHA domains 1	1.35922	0.000556689	0.0143104	7.6686	7.47898	7.04427	6.65712	5.93132	6.34887		163	128	75	63	25	24
100067222	ZKSCAN1	zinc finger with KRAB and SCAN domains 1	1.42232	0.000559585	0.0143605	8.5673	9.31917	10.2021	8.38239	7.28404	7.63967		350	588	1023	333	145	100
100054641	LOC100054641	xanthine dehydrogenase/oxidase	0.868151	0.000561685	0.01439	8.70305	9.16497	8.61349	8.03041	7.96551	8.14636		390	523	308	248	272	156
100056170	MINDY3	MINDY lysine 48 deubiquitinase 3	-1.02658	0.000569921	0.0145763	8.91063	7.99575	8.36552	9.61011	9.41798	9.49682		459	204	252	863	867	452
100063504	PPM1K	protein phosphatase, Mg2+/Mn2+ dependent 1K	0.73324	0.000572307	0.0146127	11.237	11.6843	11.6809	10.8529	10.6339	10.878		2533	3255	2940	2130	2112	1236
100058155	SEMA3A	semaphorin 3A	1.36176	0.000581014	0.0147603	8.03878	9.57032	9.55176	8.02097	7.38439	7.63967		226	710	634	246	160	100
100049841	ORC6	origin recognition complex subunit 6	-0.849827	0.000580199	0.0147603	7.90334	7.88335	8.36552	8.81011	8.78892	8.94946		201	185	252	469	535	298
100146367	SOAT2	sterol O-acyltransferase 2	1.61176	0.000579159	0.0147603	5.88871	6.57135	6.00866	5.40502	5.31295	4.79373		18	48	19	6	5	0
100058927	LOC100058927	claudin-22	-1.1889	0.000582001	0.0147606	6.88076	7.06865	6.7497	7.55345	7.64768	8.40918		74	85	54	162	205	194
102148469	ATP6V1F	ATPase H+ transporting V1 subunit F	1.10497	0.000585979	0.0148181	8.05929	8.52161	7.83139	7.45048	6.93727	7.16208		230	316	160	147	101	63
100069268	CDK5RAP3	CDK5 regulatory subunit associated protein 3	-1.0307	0.000586225	0.0148181	8.62999	9.27346	9.34532	9.7495	10.3815	10.3889		368	568	543	957	1761	870
100063046	SLC25A13	solute carrier family 25 member 13	-0.713248	0.000591937	0.0149127	10.5827	10.665	11.0441	11.6209	11.4217	11.485		1588	1578	1873	3673	3701	1902
100052494	WDFY3	WD repeat and FYVE domain containing 3	0.978246	0.000591034	0.0149127	7.76602	8.1156	7.55085	7.09394	6.94625	7.09872		178	226	124	103	102	59
100057523	PMM2	phosphomannomutase 2	-0.964293	0.000593177	0.0149191	9.85073	9.80829	9.67329	10.2625	10.7661	11.224		933	847	694	1393	2322	1581
102148411	LOC102148411	uncharacterized LOC102148411	-1.13709	0.000595409	0.0149504	8.08951	7.74085	7.27432	8.48155	8.7984	9.19174		236	163	95	361	539	359
100072679	SUPV3L1	Suv3 like RNA helicase	-1.0397	0.000601305	0.0150734	8.16708	8.72604	9.06912	9.55293	9.70496	10.0232		252	372	440	827	1074	667
102150153	LOC102150153	uncharacterized LOC102150153	-1.14971	0.000604835	0.0151369	5.97201	6.18447	6.09543	6.90468	6.71127	6.68184		21	28	22	84	78	37
100072196	ARMC2	armadillo repeat containing 2	0.878553	0.000609761	0.015235	10.625	11.2725	10.9031	10.2831	9.80567	9.98579		1637	2433	1694	1414	1157	649
100069400	ELOVL5	ELOVL fatty acid elongase 5	-0.989322	0.000611027	0.0152414	11.2264	11.1312	10.5537	12.14	11.6118	12.3971		2514	2201	1319	5292	4233	3612
100055037	CERS2	ceramide synthase 2	-0.761192	0.000613538	0.0152789	10.5154	10.126	10.6933	11.1707	11.3727	11.1942		1513	1069	1458	2671	3575	1548
100630405	TSEN15	tRNA splicing endonuclease subunit 15	-0.793842	0.000615536	0.0153035	9.68257	9.64575	9.85205	10.821	10.5164	10.2059		824	751	792	2082	1941	762
100629468	LOC100629468	disintegrin and metalloproteinase domain-containing protein 5-like	1.59905	0.000625141	0.0155168	6.96259	6.27306	8.76747	6.16394	5.90942	5.8248		81	32	348	32	24	10
100051358	CFH	complement factor H	-0.861434	0.000630383	0.0156213	7.32689	7.18607	7.06915	7.70373	7.92678	8.02752		118	96	77	186	263	141
100059727	SDC2	syndecan 2	0.936963	0.00063287	0.0156318	10.4176	10.9811	10.7123	10.0947	9.40255	9.61862		1410	1978	1478	1233	857	495
100568460	SNHG4	small nucleolar RNA host gene 4 (non-protein coding)	-0.676736	0.000631978	0.0156318	8.39735	8.61283	8.34604	9.17525	9.07863	8.97943		305	340	248	622	670	305
102149022	LOC102149022	uncharacterized LOC102149022	-0.717733	0.000637195	0.015713	9.73085	10.0481	9.76362	10.715	10.3457	10.6474		854	1010	742	1930	1716	1048
100065225	OGDH	oxoglutarate dehydrogenase	1.23286	0.000638603	0.0157221	7.19092	7.15505	7.90697	6.56238	6.3218	6.63621		103	93	171	56	47	35
100070393	CHUK	conserved helix-loop-helix ubiquitous kinase	1.17599	0.000640414	0.0157411	9.15705	8.95791	8.7305	7.15736	8.22105	7.76472		555	446	338	110	338	112
100052593	NEK5	NIMA related kinase 5	-1.38034	0.000644725	0.0158214	6.84404	7.52754	8.46814	9.1476	9.33264	9.52028		71	134	274	609	813	460
100054233	PLCD1	phospholipase C delta 1	0.85395	0.000651087	0.0159431	8.33168	8.22124	8.24968	7.32361	7.77487	7.46561		289	247	229	130	230	85
100057184	CHMP4C	charged multivesicular body protein 4C	1.57466	0.000651793	0.0159431	8.22258	9.56084	11.5501	8.40423	7.78456	7.5261		264	705	2681	339	232	90
100068181	CFLAR	CASP8 and FADD like apoptosis regulator	-0.856976	0.000656546	0.0160335	7.94811	7.55899	7.61001	8.27975	8.60922	8.51268		209	138	131	306	464	211
100052436	ADIPOR1	adiponectin receptor 1	1.07416	0.000657686	0.0160355	8.64355	9.13971	8.85935	8.2559	7.74539	7.42799		372	513	374	300	224	82
100056330	GLB1	galactosidase beta 1	1.28264	0.000660971	0.0160643	8.01272	7.93178	7.00606	6.48989	6.57502	6.84943		221	193	72	51	66	45
100058204	PRCC	proline rich mitotic checkpoint control factor	-0.991962	0.000660992	0.0160643	9.33015	8.81824	9.03622	10.5002	10.0577	9.64286		633	400	429	1654	1392	504
102150766	FAT3	FAT atypical cadherin 3	1.39718	0.000668983	0.0162065	7.51209	7.53547	8.93598	6.67008	6.86309	6.8689		141	135	397	64	93	46
100063409	LRP6	LDL receptor related protein 6	1.03468	0.000668576	0.0162065	9.77449	10.7424	10.2627	9.40995	9.288	8.88757		882	1668	1069	743	786	284
100065596	TBL3	transducin beta like 3	-0.649622	0.0006701	0.0162076	8.94385	8.76959	9.10128	9.63787	9.52868	9.52028		471	385	451	881	942	460
100063931	WNT2B	Wnt family member 2B	-1.207	0.000673585	0.0162659	7.6207	8.21151	7.03166	9.01962	8.78415	8.95378		156	245	74	552	533	299
100053486	RASL12	RAS like family 12	-1.39295	0.000680018	0.0163951	6.45395	6.68162	7.03166	7.07525	8.36893	8.41549		44	55	74	101	382	195
100061130	AKT1	AKT serine/threonine kinase 1	-0.641034	0.000696672	0.01677	8.87662	8.88369	9.16075	9.52347	9.60881	9.64018		447	421	472	809	1000	503
100051875	PCDH9	protocadherin 9	1.40429	0.000703185	0.0168999	7.89764	8.36408	9.68682	7.29994	7.53682	7.06588		200	278	701	127	185	57
100065846	OXCT1	3-oxoacid CoA-transferase 1	1.09537	0.000704354	0.0169011	8.20432	8.30592	8.28595	7.43615	7.53682	6.72587		260	265	236	145	185	39
100055974	C1QTNF7	C1q and TNF related 7	1.17867	0.000706974	0.0169372	7.82137	8.9608	8.17977	7.29994	7.31153	7.29455		187	447	216	127	149	72
100055762	DCAF16	DDB1 and CUL4 associated factor 16	1.34458	0.000714957	0.0170934	14.2104	12.8954	12.3376	11.8246	11.8561	11.0866		20300	7609	4664	4240	5028	1434
100052887	RPRD1A	regulation of nuclear pre-mRNA domain containing 1A	-0.56321	0.000715753	0.0170934	10.5774	10.6036	10.7588	11.3113	11.2382	11.0826		1582	1510	1528	2951	3250	1430
100051011	JPH1	junctophilin 1	-1.1833	0.000739933	0.017643	8.5673	8.70548	8.7454	8.98636	10.163	10.4157		350	366	342	538	1503	887
100051709	EPYC	epiphycan	-1.53252	0.000742606	0.0176733	8.03361	6.68162	6.31972	8.22346	9.26429	9.8374		225	55	31	292	772	582
100056385	SPEG	striated muscle enriched protein kinase	1.57874	0.000743537	0.0176733	5.8592	7.02323	6.14946	5.57908	5.25863	5.26265		17	81	24	10	4	2
100051926	POLR2I	RNA polymerase II subunit I	0.685842	0.000749415	0.0177851	8.93286	9.11659	9.17455	8.40061	8.59022	8.31791		467	504	477	338	457	180
100052234	PRR5L	proline rich 5 like	0.576259	0.000751622	0.0178096	11.9541	11.7511	11.7487	11.3694	11.1933	11.1329		4202	3412	3084	3075	3148	1482
100053845	CTPS1	CTP synthase 1	1.15003	0.000753519	0.0178266	9.34678	9.00346	9.6655	8.10815	7.58781	8.63096		641	462	690	265	194	232
100063467	ADAMTSL1	ADAMTS like 1	1.27125	0.000754953	0.0178327	12.5326	10.9053	12.5522	10.9439	10.4049	10.4172		6304	1874	5420	2273	1791	888
102150325	LOC102150325	homeobox protein unc-4 homolog	-0.990528	0.00075973	0.0179176	9.23061	8.98655	8.56386	10.3321	9.92267	9.58843		587	456	296	1465	1261	484
100057084	PHF3	PHD finger protein 3	-0.68221	0.000768804	0.0181034	7.90334	7.71331	7.85241	8.31864	8.45561	8.45883		201	159	163	316	410	202
100072525	SLC23A1	solute carrier family 23 member 1	-1.54379	0.000773292	0.0181808	5.38073	5.17884	5.59524	6.01415	6.09072	6.63621		5	2	8	25	33	35
102150260	LOC102150260	uncharacterized LOC102150260	-1.5141	0.000775231	0.0181981	5.38073	5.39998	5.49004	6.45962	5.81625	6.25643		5	5	6	49	20	21
100053020	GHR	growth hormone receptor	1.01757	0.000778429	0.0182449	12.0872	13.0224	12.5328	11.8162	11.1315	11.3445		4614	8314	5347	4215	3013	1722
100071224	CYFIP2	cytoplasmic FMR1 interacting protein 2	1.36665	0.000780076	0.0182552	8.32326	8.01271	9.31325	7.69181	7.04117	6.74731		287	207	530	184	113	40
102148569	LOC102148569	uncharacterized LOC102148569	0.958913	0.000787591	0.0184026	13.3686	12.6593	12.8288	12.2275	11.9663	11.491		11300	6452	6576	5627	5433	1910
100068935	LARGE1	LARGE xylosyl- and glucuronyltransferase 1	-0.676165	0.000789453	0.0184177	9.74658	9.52425	9.73599	10.1342	10.5292	10.3453		864	686	727	1269	1959	843
100057090	PDLIM3	PDZ and LIM domain 3	1.47194	0.000794847	0.018515	9.92176	9.47061	10.8747	9.07941	7.74041	7.19266		983	659	1660	578	223	65
100071784	PINK1	PTEN induced kinase 1	-0.613384	0.000801436	0.0186399	8.369	8.22124	8.28595	8.92498	8.78654	8.81815		298	247	236	513	534	269
102148156	LOC102148156	uncharacterized LOC102148156	-0.64037	0.000811657	0.0188486	11.0475	11.1957	10.8011	11.7672	11.7064	11.5548		2214	2304	1575	4072	4525	1998
100147463	SLC39A6	solute carrier family 39 member 6	-0.770108	0.000816975	0.0189431	8.49051	8.42416	8.12926	9.12377	9.21743	8.8602		329	292	207	598	745	278
102148520	LOC102148520	uncharacterized LOC102148520	-0.534529	0.000819041	0.0189619	10.2311	10.3818	10.4624	10.8699	10.8582	10.9509		1232	1287	1235	2156	2480	1302
100050366	FAM189A2	family with sequence similarity 189 member A2	-0.685643	0.000820337	0.0189629	9.06702	8.87145	9.22317	9.79951	9.80215	9.55476		518	417	495	993	1154	472
102147837	LOC102147837	uncharacterized LOC102147837	-1.48731	0.000828755	0.0190702	6.18676	6.90232	7.84544	8.43989	8.56819	9.5912		30	71	162	349	449	485
100057420	FKBP4	FKBP prolyl isomerase 4	0.952503	0.000828397	0.0190702	12.518	12.4924	12.181	11.8502	11.0414	11.0234		6240	5741	4179	4317	2826	1371
100066684	TRAF3IP1	TRAF3 interacting protein 1	-0.836694	0.00082785	0.0190702	8.45628	8.88674	8.78199	9.23105	9.58851	9.75334		320	422	352	649	985	547
100062088	TMEM45A	transmembrane protein 45A	0.727815	0.00083438	0.0191705	8.61629	8.98655	8.93922	8.16911	8.12202	8.29072		364	456	398	279	311	176
100067493	SHTN1	shootin 1	-0.661343	0.000838424	0.0192342	8.76328	8.42836	8.60534	9.22699	9.28632	9.15097		409	293	306	647	785	348
100629450	SVIP	small VCP interacting protein	-0.972248	0.00084066	0.0192563	8.16235	7.8268	7.4148	8.60908	8.89434	8.71493		251	176	109	400	581	248
100063934	MGP	matrix Gla protein	1.41228	0.000850918	0.0194184	10.8865	11.9592	10.5228	10.1482	9.03723	8.33132		1974	3950	1290	1282	649	182
100066131	LOC100066131	uncharacterized LOC100066131	1.22641	0.000849587	0.0194184	13.5874	12.4919	13.0838	12.2798	11.0026	11.2618		13160	5739	7857	5837	2749	1624
100050428	SGCG	sarcoglycan gamma	1.09621	0.000851583	0.0194184	8.5673	8.52944	8.41775	7.93812	7.30471	7.03219		350	318	263	229	148	55
100058481	PLEKHA1	pleckstrin homology domain containing A1	-0.657595	0.000853349	0.0194294	10.4205	10.5672	10.1417	11.0933	11.1208	10.9412		1413	1471	979	2528	2990	1293
100064283	TRIM36	tripartite motif containing 36	-1.20479	0.000857409	0.0194925	7.6686	7.45404	7.50697	7.83396	9.02921	9.07373		163	125	119	209	645	328
100060845	TAP1	transporter 1, ATP binding cassette subfamily B member	1.34685	0.000878009	0.0199309	8.46778	7.97283	9.67134	7.50635	7.58781	7.14652		323	200	693	155	194	62
100057939	NAXE	NAD(P)HX epimerase	0.941627	0.000884742	0.0200537	10.4848	11.0924	11.0396	10.2486	9.8045	9.52898		1480	2141	1867	1379	1156	463
100050208	HEXIM1	hexamethylene bisacetamide inducible 1	0.936405	0.000897246	0.0203067	7.98079	8.47777	8.36552	7.67978	7.45967	7.22257		215	305	252	182	172	67
100064696	TACC2	transforming acidic coiled-coil containing protein 2	-0.852932	0.000901614	0.0203751	8.276	8.91085	8.56806	9.40098	9.30303	9.60771		276	430	297	738	795	491
100058671	OLFM2	olfactomedin 2	1.32527	0.000903683	0.0203914	7.02887	6.50356	6.58116	6.10238	5.73929	5.8248		87	44	44	29	17	10
100065339	ARAP2	ArfGAP with RhoGAP domain, ankyrin repeat and PH domain 2	1.2379	0.000911303	0.0205328	8.8535	9.08516	10.3246	8.29933	8.18517	8.13874		439	492	1118	311	328	155
100070312	TBC1D14	TBC1 domain family member 14	-0.551851	0.000917019	0.0206309	10.6594	10.7458	10.7652	11.3274	11.1127	11.3849		1678	1672	1535	2985	2973	1772
100062197	DENND4B	DENN domain containing 4B	-0.818286	0.000921908	0.020693	11.4054	11.3498	11.7611	12.001	12.4551	12.6393		2854	2570	3111	4800	7655	4279
100050017	OXSR1	oxidative stress responsive kinase 1	-0.605641	0.000922513	0.020693	9.70852	9.8786	9.64781	10.2284	10.3065	10.4947		840	892	681	1359	1668	939
100056372	SUCNR1	succinate receptor 1	-1.51264	0.000924492	0.0207067	5.16651	5.33676	5.36408	5.8649	5.90942	6.15555		2	4	4	19	24	18
100059546	SALL1	spalt like transcription factor 1	-1.02418	0.000928052	0.0207557	10.2599	10.6454	9.8606	10.9931	11.2738	11.8666		1258	1556	797	2354	3333	2489
100065838	DENND2A	DENN domain containing 2A	0.798513	0.000933723	0.0208518	10.4371	10.2724	9.8589	9.57862	9.38539	9.2171		1430	1189	796	843	846	366
100050889	KIAA1211L	KIAA1211 like	1.15682	0.000935682	0.0208647	9.03912	9.00906	9.31075	8.35274	8.02371	7.17746		507	464	529	325	286	64
100068152	RAI14	retinoic acid induced 14	-0.991622	0.000943581	0.0210099	12.1418	11.636	11.0862	13.0294	12.7521	12.5564		4794	3146	1930	9859	9422	4038
102148011	F2RL2	coagulation factor II thrombin receptor like 2	1.12641	0.000948643	0.0210916	8.32326	7.8332	8.08869	7.16618	6.63363	7.41522		287	177	200	111	71	81
100066297	FBXO30	F-box protein 30	-0.612772	0.000950745	0.0211074	9.67272	10.0097	9.88763	10.5642	10.3893	10.4557		818	982	813	1732	1771	913
100059147	IRF2BP2	interferon regulatory factor 2 binding protein 2	-0.933029	0.000957053	0.0212163	9.72609	9.91474	10.5973	11.2174	10.9496	11.2096		851	916	1361	2761	2647	1565
100056417	LOC100056417	F-box only protein 44	-0.603646	0.000987807	0.0218661	8.07951	8.05149	8.10622	8.53525	8.61192	8.67879		234	214	203	377	465	241
100630058	ZNF75A	zinc finger protein 75a	-0.939041	0.000996449	0.0219291	9.00282	8.85601	8.55542	10.1514	9.71498	9.33427		493	412	294	1285	1082	400
100063247	WIZ	WIZ zinc finger	-0.888767	0.000993923	0.0219291	7.65508	7.82037	7.88675	8.19446	8.71823	8.80863		161	175	168	285	506	267
100060921	SBDS	SBDS, ribosome maturation factor	0.656176	0.000996342	0.0219291	10.5136	10.3732	10.7724	10.0264	9.87321	9.80436		1511	1279	1543	1173	1216	568
100066373	ATXN2L	ataxin 2 like	-0.648355	0.000992428	0.0219291	8.46396	8.32407	8.65357	9.12159	9.04322	9.08951		322	269	318	597	652	332
100051799	STRA6	stimulated by retinoic acid 6	-1.34116	0.00100175	0.0219881	7.75342	6.7405	7.3956	7.87656	8.91409	9.29059		176	59	107	217	590	387
100059998	LAG3	lymphocyte activating 3	1.33478	0.00100203	0.0219881	6.48752	7.04613	7.58497	6.08103	6.19584	6.11971		46	83	128	28	39	17
100054416	RAPGEFL1	Rap guanine nucleotide exchange factor like 1	1.37623	0.00100478	0.0220164	6.36555	6.22966	6.03842	5.57908	5.59222	5.45403		39	30	20	10	12	4
100066050	MEIS3	Meis homeobox 3	1.53711	0.00100884	0.0220735	6.40172	6.93978	8.75648	5.71857	5.97365	6.31889		41	74	345	14	27	23
100058179	RFFL	ring finger and FYVE like domain containing E3 ubiquitin protein ligase	-0.666584	0.00101189	0.0221083	8.95475	9.05033	9.22317	9.88175	9.54141	9.73342		475	479	495	1055	951	539
100059773	UNC93B1	unc-93 homolog B1, TLR signaling regulator	1.20521	0.0010215	0.0222861	7.89764	8.55267	7.94002	7.24304	7.27708	6.48811		200	324	176	120	144	29
100059401	ATP5MF	ATP synthase membrane subunit f	-1.50227	0.0010274	0.0223504	8.03878	6.486	6.12279	9.56101	8.53732	9.23848		226	43	23	832	438	372
100069531	BABAM1	BRISC and BRCA1 A complex member 1	-0.759564	0.00102637	0.0223504	8.90221	8.83725	9.36951	9.80632	9.75316	9.85364		456	406	553	998	1113	589
100057797	TMEM79	transmembrane protein 79	1.5326	0.00103383	0.022458	6.59814	5.7603	6.24996	5.53968	5.25863	5.12603		53	13	28	9	4	1
100066966	ST6GALNAC3	ST6 N-acetylgalactosaminide alpha-2,6-sialyltransferase 3	-1.12109	0.00103924	0.0224787	13.4731	12.1992	12.8396	14.5805	14.317	13.7415		12153	4675	6626	29017	28025	9229
100065036	RANBP9	RAN binding protein 9	1.01514	0.00103919	0.0224787	10.1172	10.1247	10.6496	9.6977	9.03523	8.80863		1134	1068	1413	921	648	267
102148147	LOC102148147	neurofilament light polypeptide-like	1.34966	0.00103822	0.0224787	7.48163	7.03473	6.58116	6.25927	5.79135	6.19024		137	82	44	37	19	19
100072162	CISD1	CDGSH iron sulfur domain 1	-0.818096	0.00104408	0.0225512	9.75905	9.83996	9.49134	10.1546	10.5937	10.8178		872	867	606	1288	2052	1184
100064351	ABCC9	ATP binding cassette subfamily C member 9	1.08176	0.00106118	0.0227786	9.98414	10.6799	9.58519	9.28084	8.63594	8.95809		1029	1595	650	674	474	300
100058910	KIF28	kinesin family member 28	-0.524433	0.00105995	0.0227786	9.53265	9.46858	9.38857	10.0135	10.0066	9.88558		737	658	561	1162	1341	603
100051157	STAU2	staufen double-stranded RNA binding protein 2	-0.701625	0.00106099	0.0227786	7.65508	7.78118	7.82431	8.27185	8.49997	8.27693		161	169	159	304	425	174
100055504	LOC100055504	ankyrin repeat domain-containing protein 26	-0.909759	0.00106213	0.0227786	7.07127	7.37638	7.27432	7.76753	7.92678	8.27693		91	116	95	197	263	174
100065464	SNAP91	synaptosome associated protein 91	1.53759	0.00105613	0.0227786	6.67143	6.00907	6.2737	4.79373	5.36191	5.53039		58	21	29	0	6	5
100056477	RPAP3	RNA polymerase II associated protein 3	-0.564256	0.00106515	0.0227788	10.4303	10.3225	10.1528	10.9501	10.7799	10.8769		1423	1233	987	2283	2345	1235
100071369	USP32	ubiquitin specific peptidase 32	1.37873	0.00106385	0.0227788	10.7036	11.9585	9.72667	9.26707	8.71071	9.64819		1732	3948	722	667	503	506
100070816	SMPDL3B	sphingomyelin phosphodiesterase acid like 3B	-1.4289	0.00107004	0.0228511	8.91343	8.00708	6.84094	9.54317	9.77607	10.5946		460	206	60	821	1132	1009
100064381	ASB2	ankyrin repeat and SOCS box containing 2	1.53591	0.0010724	0.0228694	6.76729	6.00907	8.03476	5.40502	5.99414	5.36679		65	21	191	6	28	3
100060834	GEMIN2	gem nuclear organelle associated protein 2	-1.10111	0.00107536	0.0229002	9.9162	10.3259	10.0727	10.9234	10.84	12.0259		979	1236	931	2240	2448	2784
100071538	TBCEL	tubulin folding cofactor E like	-0.756166	0.00109649	0.0233173	8.19047	8.13634	8.3113	9.03131	8.61461	9.05375		257	230	241	557	466	323
100066287	PPP4R3B	protein phosphatase 4 regulatory subunit 3B	1.0103	0.00110034	0.0233256	12.3847	12.5156	12.5915	11.9497	10.8817	11.0069		5684	5835	5571	4630	2522	1355
100052153	TRMT1L	tRNA methyltransferase 1 like	-0.683196	0.0011015	0.0233256	8.63679	8.52944	8.23385	9.10398	9.1264	9.109		370	318	226	589	695	337
100068361	CHCHD3	coiled-coil-helix-coiled-coil-helix domain containing 3	-0.657428	0.00110105	0.0233256	8.74453	8.44502	8.68097	9.21679	9.36325	9.14343		403	297	325	642	832	346
100050582	STAC	SH3 and cysteine rich domain	-1.37747	0.00111993	0.0236828	7.20042	7.31277	7.59337	9.24717	7.4474	9.44568		104	109	129	657	170	435
100051563	ERG	ETS transcription factor ERG	0.961293	0.00112532	0.0237635	8.06944	8.39444	8.41308	7.74466	7.41626	7.09872		232	285	262	193	165	59
100067829	CD28	CD28 molecule	-1.17397	0.00113157	0.0238622	6.18676	5.9234	6.50668	7.01755	7.08216	6.96213		30	18	40	95	118	51
100068134	ZFP69	ZFP69 zinc finger protein	-0.722827	0.00114275	0.0240645	8.04908	8.09455	7.74401	8.53196	8.60111	8.70982		228	222	148	376	461	247
100060112	COL4A6	collagen type IV alpha 6 chain	0.975613	0.00115276	0.0242103	8.14808	8.8246	8.07688	7.56661	7.49581	7.47792		248	402	198	164	178	86
100056984	ADAR	adenosine deaminase, RNA specific	0.745698	0.00115287	0.0242103	7.72141	7.6852	7.84544	7.20088	7.22006	7.0824		171	155	162	115	136	58
100058503	F5	coagulation factor V	-1.23971	0.0011552	0.0242256	13.5082	12.7116	11.7684	14.2269	13.9595	14.84		12454	6692	3127	22696	21857	19805
100053087	CLTCL1	clathrin, heavy chain-like 1	1.51853	0.00116355	0.024367	5.73025	6.25157	5.76935	5.29408	5.19678	5.12603		13	31	12	4	3	1
100059271	FBF1	Fas binding factor 1	-0.566743	0.00117062	0.0244811	8.92457	8.70893	8.74911	9.33275	9.32775	9.32097		464	367	343	701	810	396
100069438	BDH1	3-hydroxybutyrate dehydrogenase 1	1.51144	0.00118388	0.0247244	8.06438	8.05149	6.03842	5.68598	5.93132	6.37808		231	214	20	13	25	25
102150069	LOC102150069	uncharacterized LOC102150069	-1.24994	0.00119009	0.0248197	5.76435	5.68531	5.80765	6.57638	6.27622	6.34887		14	11	13	57	44	24
100054293	DHX38	DEAH-box helicase 38	0.827749	0.00119398	0.0248667	9.88099	9.92067	10.3295	8.8687	9.344	9.39264		954	920	1122	491	820	418
100065592	LOC100065592	zinc finger protein 14	-0.625571	0.00119725	0.0249006	9.66113	9.31917	9.69641	10.1716	10.1964	10.1877		811	588	706	1304	1540	752
100065740	MGAT2	mannosyl (alpha-1,6-)-glycoprotein beta-1,2-N-acetylglucosaminyltransferase	-0.577902	0.00120298	0.0249512	8.50917	8.50979	8.66145	9.06356	9.04123	9.17335		334	313	320	571	651	354
100055370	NCDN	neurochondrin	1.30602	0.00120161	0.0249512	7.47391	7.87098	8.37035	6.65712	7.16811	6.19024		136	183	253	63	129	19
100051546	RARB	retinoic acid receptor beta	1.42877	0.00122634	0.0254009	7.36934	8.40725	9.11566	7.39224	6.6675	6.25643		123	288	456	139	74	21
100056679	MBD4	methyl-CpG binding domain 4, DNA glycosylase	-0.657949	0.00123	0.0254418	11.0974	10.8175	10.9788	11.7038	11.8139	11.3857		2294	1760	1788	3894	4881	1773
100070066	ILK	integrin linked kinase	1.12893	0.00123349	0.0254445	9.93829	9.36564	8.63367	8.4574	8.16321	7.98557		995	609	313	354	322	136
100058771	LOC100058771	galectin-9	1.43177	0.00123288	0.0254445	5.99825	6.0623	5.91354	5.29408	5.36191	5.45403		22	23	16	4	6	4
100147426	RNASEK	ribonuclease K	0.619913	0.001237	0.0254823	8.82405	8.66701	8.76382	8.31094	8.13714	8.13874		429	355	347	314	315	155
100034021	GJB1	gap junction protein beta 1	-1.17307	0.00125135	0.0257429	7.7407	7.50347	7.06915	7.88179	8.84489	8.92766		174	131	77	218	559	293
100060452	CHRNA3	cholinergic receptor nicotinic alpha 3 subunit	-1.34926	0.00125781	0.0258406	6.55196	7.49536	7.28485	7.97283	8.12582	9.35073		50	130	96	236	312	405
100068314	ADAM10	ADAM metallopeptidase domain 10	-0.772677	0.00126178	0.0258489	11.614	11.2325	11.6343	12.5127	11.9565	12.4419		3307	2365	2845	6871	5396	3727
100070149	KIAA1522	KIAA1522	-0.706311	0.00127017	0.0258489	8.29337	8.41573	8.58889	9.23105	8.88325	9.15472		280	290	302	649	576	349
100147533	TPM4	tropomyosin 4	-0.782872	0.00126741	0.0258489	9.57383	9.69335	9.22847	10.108	10.1874	10.5849		760	778	497	1245	1530	1002
100147424	ALS2CL	ALS2 C-terminal like	1.15183	0.0012645	0.0258489	8.98963	9.36782	9.8032	8.73764	7.91803	7.7036		488	610	764	443	261	106
100067497	XPO5	exportin 5	-0.542256	0.00126898	0.0258489	10.0078	10.1476	10.1708	10.5251	10.6483	10.7636		1047	1086	1000	1684	2134	1139
102149088	LOC102149088	PAN2-PAN3 deadenylation complex subunit PAN3	-1.04684	0.00126242	0.0258489	11.6204	11.7259	11.6697	11.9912	13.3606	12.9545		3322	3352	2917	4767	14405	5333
100033944	LTF	lactotransferrin	-1.28851	0.00126967	0.0258489	6.26979	6.63557	6.17548	6.75721	7.48387	7.81369		34	52	25	71	176	117
100067491	LOC100067491	solute carrier family 23 member 1	1.05035	0.00127365	0.0258503	9.44272	10.0922	9.43057	8.77155	8.01144	8.84166		689	1043	579	455	283	274
100629679	PRR29	proline rich 29	1.51263	0.00127293	0.0258503	5.69468	6.29414	6.81125	5.35244	5.44842	4.79373		12	33	58	5	8	0
100053429	NATD1	N-acetyltransferase domain containing 1	-0.992997	0.00127831	0.0259102	7.33548	7.65652	6.93979	8.17761	8.38796	8.0602		119	151	67	281	388	145
100056530	CARD19	caspase recruitment domain family member 19	0.971017	0.00129602	0.026234	9.12606	9.66533	9.74341	8.50192	8.14837	8.90553		542	762	731	367	318	288
100060775	ASPG	asparaginase	-0.626639	0.00130091	0.0262978	10.166	10.3514	9.99716	10.7521	10.7034	10.9638		1175	1259	881	1982	2220	1314
100064289	JAG1	jagged canonical Notch ligand 1	0.735908	0.00130355	0.026316	8.868	9.36346	9.29568	8.54837	8.43748	8.50089		444	608	523	381	404	209
100073089	LOC100073089	ectonucleotide pyrophosphatase/phosphodiesterase family member 3	1.38176	0.00130888	0.0263658	8.91063	8.35969	9.89431	8.0812	7.52523	6.65923		459	277	817	259	183	36
100064062	HUNK	hormonally up-regulated Neu-associated kinase	1.05901	0.00131124	0.0263658	8.26724	9.00066	9.39566	8.04444	7.88696	7.78451		274	461	564	251	254	114
100069840	GPR107	G protein-coupled receptor 107	-0.598921	0.00131087	0.0263658	9.42325	9.11399	9.40739	9.94358	9.914	9.84902		679	503	569	1104	1253	587
100056729	PPP1R8	protein phosphatase 1 regulatory subunit 8	-1.125	0.00135279	0.0271652	9.80787	9.39581	8.4084	10.5202	10.3963	10.8249		904	623	261	1678	1780	1190
100065264	LOC100065264	zinc finger protein 564	0.895909	0.00135656	0.0272048	7.94259	7.91983	8.39898	7.21791	7.51939	7.26622		208	191	259	117	182	70
100070166	ATP2C2	ATPase secretory pathway Ca2+ transporting 2	1.26348	0.00137237	0.0274759	9.75595	9.73438	11.2916	8.93995	9.22271	8.54174		870	802	2233	519	748	216
100053283	FAM193A	family with sequence similarity 193 member A	0.904388	0.0013737	0.0274759	9.64443	9.28502	8.7856	8.48155	8.29355	8.3965		801	573	353	361	359	192
102150660	LOC102150660	CDK5 regulatory subunit-associated protein 3-like	0.907285	0.00141012	0.0281317	7.99151	8.45328	8.03476	7.61173	7.34513	7.17746		217	299	191	171	154	64
100052254	ZBTB1	zinc finger and BTB domain containing 1	-0.709099	0.00141021	0.0281317	8.64692	8.5793	9.05126	9.48492	9.43476	9.44568		373	331	434	786	878	435
100056997	LBR	lamin B receptor	0.557144	0.00142187	0.0283271	9.49586	9.74613	9.67523	9.14974	9.11129	9.06975		717	809	695	610	687	327
100050658	NR2C2	nuclear receptor subfamily 2 group C member 2	-0.626843	0.00142902	0.0284321	9.58962	9.22865	9.27789	10.0621	9.97362	9.92563		769	549	516	1204	1309	621
100052271	PAAF1	proteasomal ATPase associated factor 1	-0.478904	0.00143724	0.0285206	9.56497	9.56843	9.61381	10.0472	10.1003	9.98158		755	709	664	1191	1436	647
100059640	PTTG1	pituitary tumor-transforming 1	-1.18982	0.00143536	0.0285206	6.30907	6.2073	6.91231	7.28392	7.35834	7.69315		36	29	65	125	156	105
100072313	PRDM5	PR/SET domain 5	1.02619	0.00145514	0.0288094	7.90334	7.56674	7.95302	7.20088	7.04117	6.56441		201	139	178	115	113	32
100052815	PFDN6	prefoldin subunit 6	1.32762	0.0014575	0.0288094	6.12002	6.52087	6.54449	5.83753	5.62397	5.53039		27	45	42	18	13	5
100065344	ACSBG2	acyl-CoA synthetase bubblegum family member 2	-1.48446	0.00145685	0.0288094	5.05769	4.79373	5.08029	5.61643	5.59222	5.91868		1	0	1	11	12	12
102147845	LOC102147845	mucin-2-like	1.49366	0.00146385	0.0288972	7.95909	7.47072	5.76935	6.08103	5.4874	5.36679		211	127	12	28	9	3
100063026	F8	coagulation factor VIII	0.864843	0.00147096	0.0289997	9.17113	9.33037	9.13838	8.69998	8.36893	7.95109		561	593	464	430	382	132
100069132	PLEKHM3	pleckstrin homology domain containing M3	0.991525	0.00147699	0.0290808	10.5774	9.98156	11.076	9.45748	9.32612	9.78755		1582	962	1916	770	809	561
100059781	GDAP2	ganglioside induced differentiation associated protein 2	0.912753	0.00147926	0.0290877	8.06944	8.75633	8.51245	7.75042	7.4474	7.73449		232	381	284	194	170	109
100146147	LOC100146147	thyroid receptor-interacting protein 11-like	1.46438	0.00149037	0.029268	6.52017	7.78779	6.17548	5.8649	5.59222	5.91868		48	170	25	19	12	12
100051915	RPL13A	ribosomal protein L13a	0.811285	0.00149358	0.0292685	11.4924	11.3694	11.1909	10.8568	10.4385	10.0991		3035	2606	2079	2136	1835	705
100056345	C5H1orf74	chromosome 5 C1orf74 homolog	1.242	0.00149426	0.0292685	6.47085	7.10171	7.06915	6.14381	6.19584	5.8248		45	88	77	31	39	10
100146183	LOC100146183	ubiquinol-cytochrome-c reductase complex assembly factor 2	-0.922506	0.00150235	0.029389	7.30076	7.28456	7.55946	7.90768	8.52307	8.04395		115	106	125	223	433	143
100056208	TINAGL1	tubulointerstitial nephritis antigen like 1	-0.660566	0.00151106	0.0295212	10.6996	10.2793	10.4016	11.3165	11.0414	11.0648		1727	1195	1182	2962	2826	1412
100061902	EIF4A1	eukaryotic translation initiation factor 4A1	0.869186	0.00152167	0.0296519	13.6791	13.1959	13.6826	12.9763	12.4772	12.1832		14028	9384	11925	9500	7774	3109
100052370	AHSA1	activator of HSP90 ATPase activity 1	-0.99988	0.00152077	0.0296519	10.4448	10.2862	10.1556	10.5967	11.7518	11.6408		1438	1201	989	1773	4672	2123
100059482	KIAA1549L	KIAA1549 like	1.32253	0.00153097	0.0297949	6.71341	6.27306	7.06915	6.05922	5.79135	5.71972		61	32	77	27	19	8
100065486	LOC100065486	S-methyl-5'-thioadenosine phosphorylase	-0.653028	0.00154637	0.0300174	10.3594	10.4449	10.4374	10.9599	10.8812	11.3568		1352	1347	1213	2299	2521	1737
100064526	TMEM156	transmembrane protein 156	0.984467	0.00154496	0.0300174	7.02887	7.53547	7.34637	6.51941	6.72198	6.56441		87	135	102	53	79	32
100067226	STARD5	StAR related lipid transfer domain containing 5	0.871113	0.00154837	0.0300177	9.36934	8.95211	9.48471	8.18606	8.3136	8.75017		652	444	603	283	365	255
100067536	LOC100067536	heparan sulfate glucosamine 3-O-sulfotransferase 4-like	1.32454	0.00155686	0.0301437	14.5531	13.9164	12.4855	12.7146	11.8313	11.2825		25759	15498	5173	7913	4941	1648
102149085	FYN	FYN proto-oncogene, Src family tyrosine kinase	0.609576	0.00156011	0.0301681	9.31333	9.64754	9.45789	8.93248	8.82183	8.94513		625	752	591	516	549	297
100066683	UTRN	utrophin	-0.543756	0.00156572	0.0302379	9.898	9.72083	9.95147	10.501	10.3489	10.3304		966	794	852	1655	1720	834
100073013	TPD52L1	TPD52 like 1	-0.992291	0.00158991	0.0306661	8.63679	9.09045	9.42365	9.67853	10.0994	10.5326		370	494	576	908	1435	965
100146629	FGF11	fibroblast growth factor 11	1.04481	0.00159383	0.0307026	6.99615	7.33125	6.86996	6.27738	6.30681	6.53951		84	111	62	38	46	31
100055262	ANO6	anoctamin 6	0.815475	0.00160095	0.0308004	9.16645	8.9608	9.03015	8.47125	8.41293	7.87027		559	447	427	358	396	123
100070117	WFS1	wolframin ER transmembrane glycoprotein	-0.816216	0.00160818	0.0309003	9.48463	9.75446	9.71162	10.1461	10.3728	10.8825		711	814	714	1280	1750	1240
100629559	RPS27	ribosomal protein S27	-0.457225	0.0016226	0.0310592	12.3152	12.4917	12.3142	12.823	12.8596	12.8391		5414	5738	4588	8536	10157	4920
100055050	LEO1	LEO1 homolog, Paf1/RNA polymerase II complex component	0.680135	0.00162111	0.0310592	9.13087	9.29421	9.03015	8.71748	8.43748	8.37078		544	577	427	436	404	188
100630469	LOC100630469	uncharacterized LOC100630469	-0.70189	0.00162204	0.0310592	7.93149	8.06238	7.71362	8.58701	8.40983	8.58705		206	216	144	393	395	224
100054281	CALCRL	calcitonin receptor like receptor	0.842335	0.00162967	0.0311552	9.43884	9.22385	9.16628	8.82094	8.19242	8.28384		687	547	474	473	330	175
100072465	GRHL1	grainyhead like transcription factor 1	-0.862302	0.00163473	0.0312124	8.87375	8.42416	8.47263	9.42774	9.11129	9.77055		446	292	275	753	687	554
100064258	UNC79	unc-79 homolog, NALCN channel complex subunit	1.29441	0.00163762	0.0312282	6.47085	7.05744	7.55946	6.25927	6.16194	5.9623		45	84	125	37	37	13
100070744	MSI2	musashi RNA binding protein 2	-0.459676	0.00165381	0.0313395	12.4069	12.5678	12.5424	13.0478	12.924	12.9499		5773	6052	5383	9986	10624	5316
100072826	CEP85L	centrosomal protein 85 like	0.860597	0.00164964	0.0313395	10.4913	10.5795	10.8153	10.1599	9.4241	9.48495		1487	1484	1591	1293	871	448
100051950	RUNX1	runt related transcription factor 1	1.24131	0.0016459	0.0313395	7.94811	9.13716	9.53903	7.90768	7.76021	7.25182		209	512	628	223	227	69
100054373	HEATR5B	HEAT repeat containing 5B	-1.23289	0.00165219	0.0313395	9.57206	10.0843	9.25988	10.1726	10.919	11.9653		759	1037	509	1305	2590	2668
100066249	LOC100066249	short transient receptor potential channel 2	-0.569996	0.0016538	0.0313395	9.49586	9.21178	9.46015	9.94605	9.88546	10.0129		717	542	592	1106	1227	662
100034007	RPL35A	ribosomal protein L35a	-0.914522	0.00165782	0.0313764	8.39735	8.63837	8.60534	9.19201	9.13764	9.93873		305	347	306	630	701	627
100069225	TRAM2	translocation associated membrane protein 2	-0.520894	0.00166513	0.0314753	9.41342	9.63676	9.59342	10.0712	10.0148	10.0834		674	746	654	1212	1349	697
100065910	LOC100065910	butyrophilin subfamily 3 member A1	1.45339	0.00166903	0.0315098	5.73025	5.9234	5.97798	5.14841	5.31295	5.26265		13	18	18	2	5	2
100052145	CCDC74B	coiled-coil domain containing 74B	1.23496	0.00167287	0.0315429	6.47085	6.61983	6.20087	5.71857	5.86403	5.71972		45	51	26	14	22	8
100050051	ADIPOR2	adiponectin receptor 2	-0.843618	0.00168586	0.031742	11.8407	11.1242	11.3799	12.6487	12.3953	12.0786		3880	2190	2377	7557	7341	2889
100063890	NEDD9	neural precursor cell expressed, developmentally down-regulated 9	-0.749245	0.00168845	0.031742	9.80637	9.95578	9.55599	10.5077	10.2636	10.8237		903	944	636	1663	1617	1189
100147544	LOC100147544	T-cell surface glycoprotein CD8 alpha chain-like	1.43832	0.00168972	0.031742	6.30907	7.10171	5.87959	5.53968	5.62397	5.599		36	88	15	9	13	6
100059350	LCA5L	LCA5L, lebercilin like	1.41134	0.00169591	0.0318187	6.07304	6.11289	5.87959	5.22758	5.36191	5.53039		25	25	15	3	6	5
100051874	ESYT3	extended synaptotagmin 3	-0.964765	0.00170093	0.0318735	6.59814	6.63557	6.29695	7.09394	7.12972	7.34951		53	52	30	103	124	76
100050944	KDELR1	KDEL endoplasmic reticulum protein retention receptor 1	1.12301	0.00170469	0.0319045	8.22258	9.03122	9.2521	8.05834	7.82267	7.26622		264	472	506	254	240	70
100147229	TP53I13	tumor protein p53 inducible protein 13	-0.917837	0.00171159	0.0319546	10.4516	9.86327	9.71162	11.0674	10.6345	11.3288		1445	882	714	2482	2113	1703
100061658	ALKBH8	alkB homolog 8, tRNA methyltransferase	-0.42709	0.00170955	0.0319546	13.2459	13.2442	13.3476	13.7369	13.7519	13.6522		10374	9705	9444	16141	18917	8673
102150725	LOC102150725	putative protein TPRXL	1.34635	0.00171402	0.0319605	6.32821	6.45007	5.91354	5.53968	5.55902	5.599		37	41	16	9	11	6
102149230	LOC102149230	uncharacterized LOC102149230	-0.733325	0.00172081	0.0320477	9.65614	9.81946	9.40271	10.1503	10.3073	10.6421		808	854	567	1284	1669	1044
100066968	PLBD1	phospholipase B domain containing 1	-0.801202	0.00173158	0.0322087	8.72554	8.90486	8.5168	9.27299	9.36484	9.83973		397	428	285	670	833	583
100066767	MTG1	mitochondrial ribosome associated GTPase 1	-0.608985	0.00174826	0.032479	9.93692	9.96011	9.5769	10.4234	10.4064	10.4962		994	947	646	1565	1793	940
100057606	SKIL	SKI like proto-oncogene	-0.58872	0.00175531	0.03257	9.65113	9.61861	9.96739	10.3499	10.304	10.3567		805	736	862	1484	1665	850
100059083	NEU1	neuraminidase 1	-1.00356	0.00175848	0.0325889	9.41539	9.11917	9.03924	9.51017	10.486	10.6301		675	505	430	801	1899	1035
100065107	YBX3	Y-box binding protein 3	0.720769	0.0017639	0.0326096	10.0729	9.84777	9.82958	9.49339	9.04123	9.0294		1098	872	779	791	651	317
100056542	CARD14	caspase recruitment domain family member 14	-0.608473	0.00176315	0.0326096	10.0221	9.68988	9.72854	10.5035	10.2932	10.4783		1058	776	723	1658	1652	928
100070331	FAM160A1	family with sequence similarity 160 member A1	1.26988	0.00177855	0.0326911	10.0829	9.32814	10.6914	9.10398	8.66476	7.60657		1106	592	1456	589	485	97
100072174	FCHSD1	FCH and double SH3 domains 1	1.03186	0.00177568	0.0326911	10.557	10.0777	9.42365	9.308	8.80547	8.74019		1559	1032	576	688	542	253
100065406	TAF5L	TATA-box binding protein associated factor 5 like	-0.749421	0.00177462	0.0326911	11.7465	11.8566	12.3679	12.9893	12.6851	12.7499		3631	3675	4764	9587	8991	4623
100051594	ZDHHC8	zinc finger DHHC-type containing 8	-0.525256	0.00177703	0.0326911	8.54216	8.51374	8.57225	9.00071	9.07863	8.97943		343	314	298	544	670	305
100067788	CDC6	cell division cycle 6	-0.734851	0.00177911	0.0326911	8.97632	8.7925	8.46814	9.2906	9.54423	9.57169		483	392	274	679	953	478
100070766	PKIG	cAMP-dependent protein kinase inhibitor gamma	0.940839	0.00179631	0.0329672	7.36934	7.53547	7.54218	6.54823	7.01596	6.70405		123	135	123	55	110	38
100066467	LRRFIP1	LRR binding FLII interacting protein 1	0.820041	0.00180009	0.0329966	8.0232	7.77454	7.85241	6.98772	7.35175	7.3085		223	168	163	92	155	73
100060978	APIP	APAF1 interacting protein	0.647966	0.00180992	0.0330965	9.80035	9.57409	9.3862	9.03828	9.01303	8.85559		899	712	560	560	637	277
100060174	C12H11orf98	chromosome 12 C11orf98 homolog	-0.906838	0.00180804	0.0330965	7.20986	6.83736	7.19822	7.66766	7.71018	8.08422		105	66	88	180	217	148
102148065	LOC102148065	uncharacterized LOC102148065	-0.919715	0.00182003	0.0332414	8.21348	8.25003	7.76637	8.87909	8.63594	9.34745		262	253	151	495	474	404
100059653	RNF34	ring finger protein 34	0.483497	0.00184428	0.033628	12.7605	12.5716	12.6548	12.2744	12.1395	12.0953		7393	6068	5823	5815	6136	2923
100630377	RUSC1	RUN and SH3 domain containing 1	0.712736	0.00184564	0.033628	8.66366	8.84039	8.97123	8.37504	8.12202	8.0025		378	407	408	331	311	138
100055416	NPR2	natriuretic peptide receptor 2	0.822997	0.00184925	0.0336532	9.17113	9.04761	8.58475	8.37504	8.12202	8.01089		561	478	301	331	311	139
102148565	LOC102148565	uncharacterized LOC102148565	-0.589659	0.00187095	0.0340073	8.64692	8.67408	8.85592	9.1668	9.2711	9.39898		373	357	373	618	776	420
100050521	KTN1	kinectin 1	-1.20083	0.00187373	0.034017	8.51287	8.78272	9.91908	10.1407	10.5243	11.1205		335	389	832	1275	1952	1469
100063897	XKR5	XK related 5	1.41411	0.00187861	0.0340648	7.9203	7.19625	6.36395	5.96694	5.65443	6.37808		204	97	33	23	14	25
100054917	UNC13C	unc-13 homolog C	1.21671	0.00188495	0.0340981	9.45043	9.4461	8.6887	6.97762	8.08742	8.29072		693	647	327	91	302	176
100062077	MPI	mannose phosphate isomerase	1.44517	0.001884	0.0340981	6.22906	6.486	7.96591	5.68598	5.65443	6.08258		32	43	180	13	14	16
100060197	TCP11L1	t-complex 11 like 1	-0.93756	0.0019159	0.0346166	8.39334	8.035	7.91364	8.59967	9.00895	9.42096		304	211	172	397	635	427
100052592	CAPN7	calpain 7	-0.609408	0.00192116	0.0346702	9.05694	9.16247	9.03319	9.50516	9.61952	9.87425		514	522	428	798	1008	598
100054465	TLK2	tousled like kinase 2	-0.61629	0.0019332	0.0348459	8.93837	8.62017	8.91638	9.41887	9.33101	9.49978		469	342	391	748	812	453
100053938	DCTN1	dynactin subunit 1	-1.06667	0.00196799	0.0353887	10.3336	10.2793	9.59752	10.5366	11.3884	11.8089		1327	1195	656	1698	3615	2390
100071998	SH3RF2	SH3 domain containing ring finger 2	1.15506	0.00196647	0.0353887	7.13244	7.76786	8.24968	6.97762	6.7326	6.63621		97	167	229	91	80	35
100053757	IL12RB2	interleukin 12 receptor subunit beta 2	-1.03412	0.00201777	0.0362409	11.3145	10.9393	10.046	12.3613	11.9986	11.7162		2676	1920	913	6180	5558	2239
102149361	LOC102149361	uncharacterized LOC102149361	-0.61404	0.00202396	0.0363091	13.4339	13.3838	12.987	14.0229	13.8975	13.8431		11826	10697	7344	19694	20934	9905
100055265	RAB31	RAB31, member RAS oncogene family	0.856729	0.00203728	0.0365046	8.79702	9.58908	9.2547	8.55163	8.39424	8.26998		420	720	507	382	390	173
100060933	ZNF282	zinc finger protein 282	1.44705	0.00204723	0.0366396	9.39755	7.84591	6.22569	6.53391	6.56296	5.87295		666	179	27	54	65	11
100059318	AP4B1	adaptor related protein complex 4 subunit beta 1	1.09268	0.00205056	0.0366559	7.51209	8.21638	7.86625	7.27585	6.89141	6.56441		141	246	165	124	96	32
100057367	NUDT15	nudix hydrolase 15	-0.680918	0.00205539	0.036699	7.79704	7.63462	7.55946	8.31094	8.11058	8.31117		183	148	125	314	308	179
100053156	LOC100053156	histone H2B type 1-B	1.19304	0.00206757	0.0368729	6.75403	7.80091	7.34637	6.59021	6.35119	6.31889		64	172	102	58	49	23
100630087	CMC2	C-X9-C motif containing 2	-0.619354	0.0020747	0.0369131	8.13367	8.02946	8.11779	8.50529	8.77937	8.63096		245	210	205	368	531	232
100050142	GPR137	G protein-coupled receptor 137	1.32407	0.00207285	0.0369131	6.71341	6.7405	5.97798	5.71857	5.79135	5.66171		61	59	18	14	19	7
100065496	RBFA	ribosome binding factor A	1.21894	0.00207781	0.036925	7.13244	8.48584	8.05297	7.01755	6.94625	6.56441		97	307	194	95	102	32
100064970	AHSA2	activator of HSP90 ATPase homolog 2, pseudogene	-0.797433	0.00208405	0.0369925	8.31052	7.84591	8.3895	9.12813	8.80547	8.90106		284	179	257	600	542	287
100067427	TCF7L1	transcription factor 7 like 1	1.0729	0.00208984	0.0370086	7.25608	7.24602	7.76637	6.86109	6.58697	6.31889		110	102	151	80	67	23
100066672	KLHDC9	kelch domain containing 9	1.09399	0.00208917	0.0370086	7.35251	7.14455	6.89835	6.63079	6.16194	6.25643		121	92	64	61	37	21
100054733	RGS7	regulator of G protein signaling 7	1.2707	0.00210252	0.0371461	7.45833	7.40276	7.4243	6.51941	6.65631	5.66171		134	119	110	53	73	7
100062309	EIF2AK1	eukaryotic translation initiation factor 2 alpha kinase 1	1.44337	0.00210024	0.0371461	7.94259	7.20635	6.36395	5.40502	6.30681	5.36679		208	98	33	6	46	3
100057460	ARL4C	ADP ribosylation factor like GTPase 4C	1.06734	0.00210506	0.0371476	7.19092	7.47072	7.83843	6.42855	6.92823	6.63621		103	127	161	47	100	35
100070745	PHACTR4	phosphatase and actin regulator 4	1.38745	0.00211112	0.0372112	6.95121	6.55476	8.36068	6.1233	6.37985	6.08258		80	47	251	30	51	16
100057281	YPEL2	yippee like 2	0.986881	0.00212179	0.0373559	11.7497	10.9668	11.4461	10.7613	10.2687	9.73342		3639	1958	2491	1995	1623	539
102147399	MOCS3	molybdenum cofactor synthesis 3	-0.720857	0.00212936	0.0373588	9.14044	9.2382	9.47583	10.2977	9.88102	9.80436		548	553	599	1429	1223	568
100066791	CDK19	cyclin dependent kinase 19	1.04882	0.00212761	0.0373588	9.12606	9.92953	8.80351	8.49177	7.95272	8.31791		542	926	358	364	269	180
100056324	NPTX1	neuronal pentraxin 1	-1.43808	0.00212548	0.0373588	5.24966	5.2647	4.79373	5.80929	5.65443	6.48811		3	3	0	17	14	29
100053652	SYNE3	spectrin repeat containing nuclear envelope family member 3	0.938132	0.00216887	0.0380079	10.4058	9.86018	9.52618	9.32138	8.8125	8.76992		1398	880	622	695	545	259
100061394	CHFR	checkpoint with forkhead and ring finger domains	-0.964085	0.00221722	0.0386762	9.5632	9.93394	10.1681	10.3443	10.9548	11.4227		754	929	998	1478	2657	1820
100058515	NCSTN	nicastrin	-0.629899	0.00221501	0.0386762	8.33588	8.52161	8.64564	9.05213	8.98841	9.22783		290	316	316	566	625	369
100315013	MIR1902	microRNA 1902	1.4215	0.00221716	0.0386762	5.9173	6.37474	6.7497	5.29408	5.73929	5.26265		19	37	54	4	17	2
102148226	LOC102148226	uncharacterized LOC102148226	1.3885	0.00221579	0.0386762	5.88871	6.22966	6.82618	5.65199	5.44842	5.53039		18	30	59	12	8	5
100065619	TRAPPC6A	trafficking protein particle complex 6A	-1.06106	0.00222391	0.0387483	10.7371	12.2105	12.1136	13.1234	13.0874	13.0253		1774	4712	3986	10527	11907	5603
100058359	DENND6A	DENN domain containing 6A	0.750465	0.00223116	0.0387853	11.1319	11.696	11.059	10.6887	10.452	10.4588		2351	3282	1893	1894	1853	915
100068166	HISTH4	histone H4	-0.63709	0.00223024	0.0387853	9.41539	9.26414	9.03924	9.84122	9.73481	10.0293		675	564	430	1024	1098	670
100146711	LOC100146711	60S ribosomal protein L7	-0.66476	0.00224221	0.038872	12.0261	12.3766	11.8998	12.7379	12.6714	13.0083		4420	5294	3430	8043	8905	5537
100062567	EXOSC8	exosome component 8	-0.57991	0.00224116	0.038872	9.96544	9.87555	9.8606	10.4748	10.2713	10.6673		1015	890	797	1624	1626	1063
100069978	ATP5F1C	ATP synthase F1 subunit gamma	0.579373	0.00224499	0.038872	9.95193	10.2132	10.2035	9.45921	9.69866	9.50272		1005	1139	1024	771	1069	454
100051738	LRRC18	leucine rich repeat containing 18	1.18517	0.00224642	0.038872	6.79339	6.61983	7.33631	6.14381	5.95272	6.31889		67	51	101	31	26	23
102150700	LOC102150700	uncharacterized LOC102150700	1.43143	0.00226828	0.0391703	6.0238	5.68531	6.91231	5.49787	5.36191	5.26265		23	11	65	8	6	2
102147424	LOC102147424	probable ATP-dependent RNA helicase DDX28	0.924693	0.00226883	0.0391703	6.97388	6.95204	6.88423	6.20308	6.40782	6.43439		82	75	63	34	53	27
100065786	LOC100065786	40S ribosomal protein S17	-0.522364	0.00230605	0.0397675	10.1834	10.0495	10.1304	10.7662	10.486	10.658		1190	1011	971	2002	1899	1056
102148623	LOC102148623	uncharacterized LOC102148623	1.1445	0.00231918	0.0399485	9.04168	8.70548	9.4624	7.13955	8.37848	7.861		508	366	593	108	385	122
100058112	GRIP1	glutamate receptor interacting protein 1	0.978459	0.00232834	0.0400606	8.71594	8.64198	9.24165	7.99711	8.23515	7.44064		394	348	502	241	342	83
100049923	UNC80	unc-80 homolog, NALCN channel complex subunit	1.04825	0.0023391	0.0402001	7.50454	7.11255	7.70592	6.38034	6.63363	6.907		140	89	143	44	71	48
100065904	PRNP	prion protein	1.15143	0.00237375	0.0407493	9.95193	9.09572	9.09838	8.72038	7.99906	7.51421		1005	496	450	437	280	89
100053454	BTBD7	BTB domain containing 7	0.736829	0.00239356	0.0410429	8.37308	8.87759	8.7892	8.04444	7.93548	8.10001		299	419	354	251	265	150
100062226	FAM192A	family with sequence similarity 192 member A	0.956646	0.00239784	0.0410698	12.396	11.9599	12.376	11.7493	10.7289	10.8178		5729	3952	4791	4021	2261	1184
100064530	DCPS	decapping enzyme, scavenger	-0.658622	0.00240447	0.0411191	10.4487	10.4935	10.1346	11.0342	10.8129	11.2505		1442	1395	974	2424	2401	1611
100147610	SHD	Src homology 2 domain containing transforming protein D	1.33963	0.00240615	0.0411191	7.49695	6.13729	7.05677	6.1233	5.86403	5.91868		139	26	76	30	22	12
100057881	FAM102B	family with sequence similarity 102 member B	0.898195	0.00241188	0.0411555	8.13849	8.50185	8.28595	7.86073	7.33179	7.26622		246	311	236	214	152	70
102148568	LOC102148568	ral guanine nucleotide dissociation stimulator-like	1.3179	0.00241372	0.0411555	5.99825	6.57135	6.58116	5.65199	5.79135	5.45403		22	48	44	12	19	4
100064982	CPNE8	copine 8	0.890581	0.00241977	0.0412124	8.28904	8.7925	8.49047	8.02097	7.65829	7.40233		279	392	279	246	207	80
100070258	CYB5R4	cytochrome b5 reductase 4	-0.631069	0.00242619	0.0412752	10.2177	10.0083	10.136	11.0061	10.7053	10.5341		1220	981	975	2376	2223	966
100052914	GORASP2	golgi reassembly stacking protein 2	-0.603951	0.00243875	0.0414423	10.0401	9.90279	10.1913	10.829	10.4587	10.6594		1072	908	1015	2094	1862	1057
100063774	HERC5	HECT and RLD domain containing E3 ubiquitin protein ligase 5	0.87914	0.00245113	0.041606	7.66186	7.58211	7.43374	7.13055	6.72198	6.7684		162	141	111	107	79	41
100070060	MUC4	mucin-4	1.26345	0.00245734	0.0416647	10.5117	10.5615	12.0642	10.2355	9.288	8.84166		1509	1465	3850	1366	786	274
100060482	PIH1D3	PIH1 domain containing 3	1.01508	0.00246699	0.0417815	8.05419	7.28456	7.99762	7.13055	6.95517	6.78915		229	106	185	107	103	42
100055975	CAV1	caveolin 1	0.813292	0.00248986	0.041981	9.84782	10.4095	9.67134	9.02431	9.35044	9.1472		931	1313	693	554	824	347
100070614	SLC30A6	solute carrier family 30 member 6	-0.573039	0.00248649	0.041981	10.5659	10.5064	10.2393	10.9568	10.9384	11.1657		1569	1408	1051	2294	2626	1517
100057354	DUS1L	dihydrouridine synthase 1 like	-0.804785	0.00248833	0.041981	8.92179	9.21662	8.89317	9.44879	9.77368	10.1822		463	544	384	765	1130	749
100051575	TRAF3IP3	TRAF3 interacting protein 3	1.37798	0.00248663	0.041981	6.04872	6.65111	6.73383	5.78012	5.25863	5.71972		24	53	53	16	4	8
100066778	USP20	ubiquitin specific peptidase 20	-0.522902	0.00251157	0.0422999	11.2032	11.0524	10.8551	11.583	11.5868	11.5526		2473	2081	1637	3576	4159	1995
100053557	PTGER3	prostaglandin E receptor 3	1.25031	0.00252264	0.042392	9.192	9.37865	8.3113	8.20696	6.7742	7.49012		570	615	241	288	84	87
100068281	ADAMTS12	ADAM metallopeptidase with thrombospondin type 1 motif 12	0.907559	0.00252037	0.042392	8.39735	9.19226	8.71165	8.17337	7.81324	7.79431		305	534	333	280	238	115
102150776	HILPDA	hypoxia inducible lipid droplet associated	-0.746361	0.00252756	0.0424276	9.3673	9.74947	9.26247	9.92993	10.3164	10.4157		651	811	510	1093	1680	887
100049801	MGMT	O-6-methylguanine-DNA methyltransferase	0.953925	0.00253385	0.0424862	9.00545	8.49787	8.05898	7.8231	7.55971	7.63967		494	310	195	207	189	100
100063985	SNCAIP	synuclein alpha interacting protein	1.21304	0.00253771	0.0425039	7.18135	8.39872	7.23136	6.56238	6.74313	6.63621		102	286	91	56	81	35
100061514	DSP	desmoplakin	0.94986	0.00254099	0.0425118	10.5445	11.0551	10.1233	9.97293	9.26429	9.43028		1545	2085	966	1128	772	430
100058811	GYG1	glycogenin 1	-0.636224	0.00259442	0.0433099	8.45628	8.51768	8.22853	9.0884	8.82647	9.05777		320	315	225	582	551	324
100072604	ARSJ	arylsulfatase family member J	-0.713547	0.00259201	0.0433099	8.27162	8.27825	8.02864	8.59651	8.87432	9.06577		275	259	190	396	572	326
100069905	TMEM185A	transmembrane protein 185A	1.33649	0.00260171	0.0433838	8.55299	7.62724	9.13274	7.51318	7.04947	6.08258		346	147	462	156	114	16
100061863	STX1A	syntaxin 1A	1.33499	0.00261037	0.0434804	6.30907	6.16114	6.17548	5.22758	5.65443	5.599		36	27	25	3	14	6
100052909	LRRN1	leucine rich repeat neuronal 1	-0.728308	0.00262462	0.0436182	8.58499	9.01184	8.56806	9.61011	9.23671	9.46394		355	465	297	863	756	441
100062017	IL31RA	interleukin 31 receptor A	-1.03809	0.00262684	0.0436182	7.32689	7.30343	7.65879	8.82094	8.48239	7.73449		118	108	137	473	419	109
100069449	ECHDC3	enoyl-CoA hydratase domain containing 3	-1.1544	0.00263017	0.0436182	8.85931	8.8246	8.20165	9.81039	9.04521	10.6855		441	402	220	1001	653	1077
100054984	RHOH	ras homolog family member H	0.940224	0.00262947	0.0436182	12.2867	11.5009	11.2979	11.0377	10.5441	10.4783		5307	2860	2243	2430	1980	928
100068897	USP31	ubiquitin specific peptidase 31	0.704183	0.00265074	0.0439113	9.75283	9.93394	9.79251	8.84767	9.063	9.43028		868	929	758	483	662	430
100629691	C10H6orf163	chromosome 10 C6orf163 homolog	-0.947696	0.00267485	0.0442622	6.16498	6.35512	6.29695	6.81596	6.7742	7.01502		29	36	30	76	84	54
100054141	CRYL1	crystallin lambda 1	-0.560676	0.00268847	0.0444077	9.34885	9.12691	9.04225	9.66809	9.68852	9.79958		642	508	431	901	1061	566
100071160	RIMS1	regulating synaptic membrane exocytosis 1	0.740719	0.00269244	0.0444077	11.1773	11.7419	11.1608	10.6522	10.3916	10.7563		2428	3390	2035	1845	1774	1133
102148943	LOC102148943	uncharacterized LOC102148943	1.23332	0.00268966	0.0444077	6.81897	6.41301	6.36395	6.01415	5.62397	5.77388		69	39	33	25	13	9
100050994	PIEZO1	piezo type mechanosensitive ion channel component 1	-0.962518	0.00269627	0.0444225	8.66699	8.57553	9.25988	9.66959	10.3497	9.49682		379	330	509	902	1721	452
102148923	LOC102148923	uncharacterized LOC102148923	-0.852485	0.0027005	0.0444437	9.52901	9.80669	9.7563	10.2967	10.2814	11.0875		735	846	738	1428	1638	1435
100067169	SEL1L3	SEL1L family member 3	0.542341	0.002705	0.0444695	11.4703	11.5162	11.6452	11.0515	11.1208	10.7868		2988	2891	2867	2454	2990	1158
100068672	ACSM3	acyl-CoA synthetase medium chain family member 3	1.04623	0.00272374	0.0446465	9.7053	8.88064	10.3221	8.512	8.66994	8.65773		838	420	1116	370	487	237
100629380	SSBP1	single stranded DNA binding protein 1	-0.642905	0.00272462	0.0446465	8.76947	9.17744	8.91967	9.65759	9.4302	9.66406		411	528	392	894	875	512
100034249	MILL	MHC I like leukocyte pseudogene	1.37445	0.00272192	0.0446465	6.34704	5.72366	6.52574	5.40502	5.59222	5.36679		38	12	41	6	12	3
100071525	SLC9C1	solute carrier family 9 member C1	-0.810032	0.00273643	0.0447916	7.30953	7.09078	7.00606	7.71555	7.63161	8.01089		116	87	72	188	202	139
100073224	ERAP1	endoplasmic reticulum aminopeptidase 1	0.868062	0.00274043	0.0448086	11.3406	11.0313	10.4533	10.1525	10.2334	9.71575		2726	2050	1227	1286	1582	532
100060159	THEM5	thioesterase superfamily member 5	1.276	0.00277342	0.0452992	8.64355	10.5549	8.80706	7.9179	7.67407	8.40286		372	1458	359	225	210	193
100053747	DNAJA1	DnaJ heat shock protein family (Hsp40) member A1	0.757338	0.00279644	0.0455769	11.8908	12.0202	12.5556	11.5094	11.1269	11.4626		4019	4123	5433	3395	3003	1872
100073322	NLRP3	NLR family pyrin domain containing 3	1.2388	0.00279505	0.0455769	6.55196	7.64926	6.76537	6.20308	6.12694	6.11971		50	150	55	34	35	17
102149590	LOC102149590	ATP-binding cassette sub-family D member 2-like	0.960648	0.00280698	0.0456994	11.6424	11.4577	10.6914	10.668	10.0528	9.88332		3374	2774	1456	1866	1387	602
100058587	LOC100058587	histone H2A type 2-C	-0.610007	0.00283308	0.0460749	10.9585	10.9524	10.5871	11.4498	11.3171	11.626		2078	1938	1351	3255	3437	2101
100063632	ASNS	asparagine synthetase (glutamine-hydrolyzing)	0.818148	0.00285417	0.046368	11.3683	11.6087	12.1232	11.117	10.8181	10.5668		2780	3086	4013	2571	2410	989
102148429	FRMD8	FERM domain containing 8	1.37159	0.0028798	0.0467343	6.12002	5.89304	5.84434	5.29408	5.44842	5.12603		27	17	14	4	8	1
100051681	KBTBD4	kelch repeat and BTB domain containing 4	0.714986	0.00288513	0.0467706	9.46573	9.73775	9.77994	9.17946	9.01303	8.63635		701	804	751	624	637	233
102147975	LOC102147975	heat shock transcription factor, X-linked-like	-0.983891	0.00288831	0.0467721	6.47085	6.53793	6.42726	6.80442	7.27008	7.38931		45	46	36	75	143	79
100055180	LOC100055180	60S ribosomal protein L21 pseudogene	-0.65154	0.00289276	0.0467941	8.91343	9.15492	8.67319	9.62559	9.45584	9.58843		460	519	323	873	892	484
100056363	LOC100056363	zinc finger protein 33B-like	1.10622	0.00290805	0.0469912	6.96259	7.27503	7.96591	6.64403	6.53846	6.56441		81	105	180	62	63	32
100051072	LPGAT1	lysophosphatidylglycerol acyltransferase 1	-0.805545	0.00291771	0.047047	11.8975	11.2886	10.9929	12.297	12.3639	12.2888		4038	2461	1806	5908	7181	3348
102149531	LOC102149531	cationic amino acid transporter 4-like	0.589174	0.00291494	0.047047	9.46763	9.75613	9.7709	8.98876	9.21567	9.09343		702	815	746	539	744	333
100068873	TFPI	tissue factor pathway inhibitor	-0.705534	0.0029294	0.0471852	8.61285	8.30592	8.19621	8.91491	9.24018	8.95809		363	265	219	509	758	300
100051497	ZBTB41	zinc finger and BTB domain containing 41	-0.823141	0.00293932	0.0472448	10.4838	9.67415	9.72667	10.8357	10.8739	10.9477		1479	767	722	2104	2508	1299
100065276	RTP3	receptor transporter protein 3	1.36364	0.00293934	0.0472448	5.97201	6.33516	6.65134	5.65199	5.62397	5.12603		21	35	48	12	13	1
100065938	ABCB10	ATP binding cassette subfamily B member 10	0.528018	0.00295976	0.0475224	10.6494	10.622	10.4306	9.89714	10.1315	10.0991		1666	1530	1207	1067	1469	705
100065359	CLN6	CLN6, transmembrane ER protein	0.637586	0.00296422	0.0475384	11.3108	10.8636	11.0913	10.6385	10.3089	10.3697		2669	1819	1937	1827	1671	858
100068352	TDRD6	tudor domain containing 6	0.931656	0.00296703	0.0475384	7.08167	7.29403	7.2953	6.78104	6.36561	6.51409		92	107	97	73	50	30
100072415	SERPINF1	serpin family F member 1	1.0013	0.00297344	0.0475908	9.81087	9.50659	9.81908	9.19201	8.49705	7.99406		906	677	773	630	424	137
100056907	ZNF473	zinc finger protein 473	0.700557	0.00298747	0.0477144	7.91467	8.05695	8.04085	7.59257	7.27708	7.40233		203	215	192	168	144	80
102149658	LOC102149658	rho guanine nucleotide exchange factor 1-like	1.27916	0.00298514	0.0477144	7.18135	6.57135	6.63417	5.53968	5.93132	6.22383		102	48	47	9	25	20
100073104	STX7	syntaxin 7	-0.825625	0.00301258	0.0480648	11.9902	12.107	11.5601	12.9852	12.2799	13.0451		4310	4382	2700	9559	6771	5681
100054993	CD1A2	CD1a2 molecule	1.34102	0.00302464	0.0481556	5.82871	6.53793	6.63417	5.65199	5.65443	5.36679		16	46	47	12	14	3
102149463	LOC102149463	suppressor of cytokine signaling 5-like	1.29117	0.00302367	0.0481556	6.32821	6.53793	6.93979	5.71857	6.05319	5.45403		37	46	67	14	31	4
100051956	CSRP1	cysteine and glycine rich protein 1	-0.983353	0.00304351	0.0484053	7.97539	8.05695	7.65879	8.28369	8.80076	9.36375		214	215	137	307	540	409
102148303	LOC102148303	neuroblastoma breakpoint family member 4-like	-1.15505	0.00305703	0.0485692	8.86511	9.39794	9.45564	9.37003	10.8446	11.2105		443	624	590	721	2456	1566
100059089	MOV10	Mov10 RISC complex RNA helicase	-0.915884	0.00306696	0.048676	7.00715	7.33125	7.74401	8.36393	8.14089	8.08422		85	111	148	328	316	148
100055892	PLXDC2	plexin domain containing 2	1.14929	0.00307082	0.0486861	13.0676	14.1263	12.7758	12.6022	11.2339	11.7921		9161	17934	6337	7315	3240	2362
100066771	CDC40	cell division cycle 40	-0.627903	0.00308535	0.0488254	9.11881	8.76297	9.20983	9.72095	9.63939	9.5912		539	383	490	937	1023	485
100050856	SRRM4	serine/arginine repetitive matrix 4	-0.898472	0.00308605	0.0488254	6.41939	6.50356	6.58116	6.88307	7.22732	7.2077		42	44	44	82	137	66
100055765	PIGR	polymeric immunoglobulin receptor	1.38747	0.00310322	0.0489946	7.77851	9.63856	12.5609	7.76185	8.73067	8.41549		180	747	5453	196	511	195
100067821	SLC39A8	solute carrier family 39 member 8	-0.61768	0.00310227	0.0489946	8.32748	8.31048	8.47711	8.74335	8.96547	9.09734		288	266	276	445	614	334
100052330	ING4	inhibitor of growth family member 4	-0.621555	0.00311002	0.0489997	12.6133	13.096	13.1296	13.6688	13.6301	13.5505		6670	8752	8112	15393	17380	8080
100051691	PCDH17	protocadherin 17	0.860709	0.00310873	0.0489997	7.58544	7.23622	7.37612	6.93645	6.63363	6.72587		151	101	105	87	71	39
100061095	FBXO8	F-box protein 8	1.16063	0.00313386	0.0491394	9.05694	8.7925	10.2222	8.5451	7.653	8.19123		514	392	1038	380	206	162
100064571	FBL	fibrillarin	-0.601922	0.00313282	0.0491394	10.9167	10.5491	10.9999	11.4981	11.3294	11.5232		2017	1452	1815	3368	3467	1954
791244	PAM	peptidylglycine alpha-amidating monooxygenase	-0.662686	0.00312495	0.0491394	9.00019	9.2618	8.73424	9.59288	9.63807	9.75334		492	563	339	852	1022	547
100071788	ABCC8	ATP binding cassette subfamily C member 8	1.32089	0.00313333	0.0491394	7.00715	8.1156	6.38544	6.31275	6.09072	6.11971		85	226	34	40	33	17
100050284	FAM3D	family with sequence similarity 3 member D	0.95047	0.00313511	0.0491394	6.8564	6.99993	7.24223	6.24086	6.47494	6.48811		72	79	92	36	58	29
100055124	TESC	tescalcin	-1.30742	0.00316758	0.0495971	6.0968	6.0623	7.31596	8.0351	7.57102	8.31117		26	23	99	249	191	179
100051725	SULF1	sulfatase 1	0.786821	0.00317248	0.0496225	8.4754	8.96656	8.46814	8.10815	7.75034	7.92467		325	449	274	265	225	129
100069992	ASB6	ankyrin repeat and SOCS box containing 6	0.952502	0.00318345	0.0497427	8.15761	8.68463	7.86625	7.13955	7.51354	7.56116		250	360	165	108	181	93
100061416	GCNT1	glucosaminyl (N-acetyl) transferase 1	-0.575107	0.00319077	0.0498056	8.99228	9.03122	9.22051	9.45748	9.70118	9.74092		489	472	494	770	1071	542
100066597	GPR19	G protein-coupled receptor 19	-0.764954	0.00320188	0.0499275	6.74064	6.6966	6.61675	7.20942	7.23454	7.19266		63	56	46	116	138	65
100062742	CCDC6	coiled-coil domain containing 6	-0.503711	0.00320547	0.0499321	10.0841	9.79381	10.0126	10.4884	10.4505	10.4603		1107	838	891	1640	1851	916
100068411	CPEB1	cytoplasmic polyadenylation element binding protein 1	0.975144	0.00321926	0.0500954	7.23778	7.80091	7.91364	7.10319	6.79449	6.72587		108	172	172	104	86	39
100064801	ACE	angiotensin-converting enzyme	-1.33119	0.00323932	0.0503558	8.15286	7.97859	7.25301	8.12144	8.90096	10.7501		249	201	93	268	584	1128
100070522	LTBP1	latent transforming growth factor beta binding protein 1	0.870985	0.00324771	0.0504344	11.2969	10.6454	11.1752	10.4739	10.1343	9.62674		2643	1556	2056	1623	1472	498
100057927	CXCL9	C-X-C motif chemokine ligand 9	-0.973921	0.0032595	0.0505656	6.24961	6.16114	6.40654	6.74513	7.0902	6.82965		33	27	35	70	119	44
100070733	RCC1	regulator of chromosome condensation 1	-0.685867	0.00327096	0.0506526	7.98079	8.25003	7.92689	8.53196	8.61997	8.87395		215	253	174	376	468	281
100146184	WDR91	WD repeat domain 91	-0.530386	0.00327292	0.0506526	10.8263	10.7102	10.5984	11.4208	11.1752	11.1405		1891	1630	1362	3189	3108	1490
100060767	CD86	CD86 molecule	0.938104	0.00327514	0.0506526	7.09198	7.69228	7.28485	6.78104	6.65631	6.58882		93	156	96	73	73	33
100073136	CDRT1	CMT1A duplicated region transcript 1	1.34524	0.00328879	0.0508118	5.94505	6.61983	6.46764	5.80929	5.36191	5.36679		20	51	38	17	6	3
100051180	DDB2	damage specific DNA binding protein 2	-0.962782	0.00330535	0.0510156	7.71492	7.58211	7.28485	7.88701	8.45861	8.82288		170	141	96	219	411	270
100061124	DPP4	dipeptidyl peptidase 4	-0.773241	0.00332652	0.0512901	12.7763	12.1289	12.2286	13.5448	13.0545	13.0866		7475	4450	4321	14120	11637	5848
100051501	MPC2	mitochondrial pyruvate carrier 2	-0.573958	0.00336596	0.0518454	8.40934	8.22608	8.52548	8.92999	8.95067	8.8602		308	248	287	515	607	278
102149613	LOC102149613	thyroid receptor-interacting protein 11-like	1.26926	0.00337871	0.0519889	6.2896	6.71141	7.44311	6.03694	6.07213	5.77388		35	57	112	26	32	9
100053830	NOVA1	NOVA alternative splicing regulator 1	-0.512492	0.00338314	0.0520042	11.6174	11.7093	11.9113	12.1937	12.2304	12.3956		3315	3313	3458	5495	6540	3608
100068566	RPP25L	ribonuclease P/MRP subunit p25 like	-0.744332	0.00340641	0.0523088	10.3295	10.2288	10.8135	10.9562	11.3782	11.418		1323	1152	1589	2293	3589	1814
100065968	RPL4	ribosomal protein L4	-0.73533	0.00341432	0.0523467	13.0701	13.4461	13.0713	13.7252	13.8248	14.3664		9177	11171	7789	16010	19902	14252
100063097	LOC100063097	mitotic-spindle organizing protein 2B-like	0.531261	0.00341812	0.0523467	9.52171	9.72083	9.72667	9.26113	9.05709	9.1244		731	794	722	664	659	341
100316857	SELENOK	selenoprotein K	-0.651806	0.00341925	0.0523467	11.0826	10.7991	10.4624	11.4568	11.4501	11.5319		2270	1737	1235	3271	3776	1966
100071855	HPS5	HPS5, biogenesis of lysosomal organelles complex 2 subunit 2	1.04024	0.00342613	0.0523991	9.15705	8.70548	9.1773	8.52534	7.60988	7.47792		555	366	478	374	198	86
100068705	ZNF346	zinc finger protein 346	-1.11672	0.00343078	0.0524172	7.95909	8.08924	8.04692	8.0812	9.54984	9.66932		211	221	193	259	957	514
102149688	LOC102149688	uncharacterized LOC102149688	0.957624	0.0034394	0.052443	10.909	10.4418	9.87756	9.81715	9.24538	9.07769		2006	1344	807	1006	761	329
100059455	CHDH	choline dehydrogenase	-0.96669	0.00343639	0.052443	8.03361	8.44502	8.37996	8.55163	9.62882	9.47898		225	297	255	382	1015	446
100056995	PNMA3	PNMA family member 3	-0.886617	0.00346433	0.0525398	8.05419	8.035	7.48903	8.36393	8.7257	9.01707		229	211	117	328	509	314
100051819	JARID2	jumonji and AT-rich interaction domain containing 2	-0.777751	0.00346496	0.0525398	12.3395	12.0513	12.9234	13.3962	13.2162	13.375		5507	4214	7025	12732	13026	7150
102149941	LOC102149941	uncharacterized LOC102149941	0.890116	0.00346657	0.0525398	7.41859	7.90778	7.32617	6.83872	6.95517	6.84943		129	189	100	78	103	45
100060865	SNAP47	synaptosome associated protein 47	0.818122	0.00346615	0.0525398	7.94811	8.04602	7.60172	7.33141	7.27008	6.98		209	213	130	131	143	52
100062845	CEPT1	choline/ethanolamine phosphotransferase 1	-0.588363	0.00345474	0.0525398	12.3629	12.5735	12.3425	13.1053	12.7723	13.2166		5598	6076	4680	10395	9556	6403
100050169	KRR1	KRR1, small subunit processome component homolog	0.885637	0.00345546	0.0525398	13.3131	12.7129	13.487	12.6377	12.0827	11.7801		10871	6698	10407	7499	5896	2342
100057246	PGM5	phosphoglucomutase 5	0.936631	0.00347986	0.052636	8.47919	9.35471	8.73424	8.14764	8.1029	7.63967		326	604	339	274	306	100
100056405	AKAP6	A-kinase anchoring protein 6	1.29605	0.00347745	0.052636	6.64263	7.24602	8.32131	6.59021	6.03389	6.37808		56	102	243	58	30	25
100065844	USP13	ubiquitin specific peptidase 13	0.754756	0.00348895	0.0527208	8.03361	8.5943	8.35581	7.75614	7.69996	7.58405		225	335	250	195	215	95
100052932	ADGRL2	adhesion G protein-coupled receptor L2	0.704906	0.00349468	0.0527468	9.86233	9.94126	9.88763	9.535	9.04123	8.92326		941	934	813	816	651	292
100060195	CCDC138	coiled-coil domain containing 138	0.551683	0.00349764	0.0527468	9.80487	9.8786	9.71351	9.41709	9.2711	9.08558		902	892	715	747	776	331
102148493	LOC102148493	paraneoplastic antigen Ma6F-like	1.36845	0.00350322	0.0527784	7.49695	8.43671	6.58116	6.6956	5.68373	5.53039		139	295	44	66	15	5
100630207	LOC100630207	nuclear body protein SP140-like protein	-0.643716	0.00351281	0.0528702	8.58499	8.39444	8.86617	9.17103	9.29971	9.23848		355	285	376	620	793	372
100059997	SEC22B	SEC22 homolog B, vesicle trafficking protein	-0.435447	0.00354071	0.0531844	10.1613	10.0763	10.0712	10.581	10.4535	10.5583		1171	1031	930	1753	1855	983
100052268	ACRBP	acrosin binding protein	1.05099	0.00353911	0.0531844	6.65711	6.95204	6.50668	6.16394	5.95272	6.11971		57	75	40	32	26	17
100630586	OR51L1	olfactory receptor family 51 subfamily L member 1	-0.815599	0.0035468	0.0532135	7.36095	7.03473	7.10561	7.68581	8.07961	7.7036		122	82	80	183	300	106
100072912	PROS1	protein S	0.970441	0.00354968	0.0532135	7.25608	7.74085	8.04085	6.99774	7.01596	6.70405		110	163	192	93	110	38
100054790	CAVIN2	caveolae associated protein 2	1.07229	0.003597	0.0538696	7.71492	8.20172	9.04827	7.39224	7.32507	7.44064		170	243	433	139	151	83
100055006	MAPK6	mitogen-activated protein kinase 6	0.927259	0.00363155	0.0543162	12.2196	11.9116	12.6983	11.75	11.0889	10.7624		5063	3820	6003	4023	2923	1138
100054560	MRPS10	mitochondrial ribosomal protein S10	1.26029	0.00363399	0.0543162	7.53451	6.95204	8.17977	6.74513	5.88701	6.61274		144	75	216	70	23	34
100051491	B3GALT5	beta-1,3-galactosyltransferase 5	-1.34424	0.00364485	0.0544248	5.43589	6.27306	4.79373	6.6956	7.41626	8.47097		6	32	0	66	165	204
100073038	NPNT	nephronectin	1.19237	0.00368239	0.0546106	7.99151	9.50264	9.6791	7.56005	8.31028	7.53789		217	675	697	163	364	91
100063536	LONRF1	LON peptidase N-terminal domain and ring finger 1	-0.645787	0.00367403	0.0546106	9.60525	9.66179	9.95786	10.6416	10.3048	10.2221		778	760	856	1831	1666	771
100065931	AGAP1	ArfGAP with GTPase domain, ankyrin repeat and PH domain 1	-0.942351	0.00367919	0.0546106	11.5247	11.2678	12.3067	12.6306	13.255	12.5653		3105	2425	4564	7462	13383	4063
102148033	LOC102148033	uncharacterized LOC102148033	-0.610009	0.00367881	0.0546106	10.3127	10.4211	10.0415	10.75	10.7989	11.0934		1307	1324	910	1979	2377	1441
100061148	ZNF518A	zinc finger protein 518A	-0.646483	0.00368255	0.0546106	10.2199	10.1715	10.7151	11.077	11.034	11.0548		1222	1105	1481	2499	2811	1402
100068631	ZSCAN2	zinc finger and SCAN domain containing 2	1.2851	0.00366974	0.0546106	6.84404	6.16114	6.22569	5.8649	5.62397	5.45403		71	27	27	19	13	4
100063003	MYH3	myosin heavy chain 3	1.34478	0.00367149	0.0546106	6.32821	6.53793	7.96591	6.16394	5.93132	5.599		37	46	180	32	25	6
100057049	SFMBT2	Scm like with four mbt domains 2	-0.933163	0.00369148	0.054636	7.59965	8.27358	7.52469	8.86608	8.40362	8.90998		153	258	121	490	393	289
100064764	CCDC91	coiled-coil domain containing 91	-0.525228	0.00369117	0.054636	11.0702	11.2253	11.18	11.488	11.7291	11.847		2250	2353	2063	3344	4598	2455
100063253	IRF1	interferon regulatory factor 1	0.540779	0.00370986	0.0546624	11.1474	11.0334	10.8448	10.6209	10.3901	10.3793		2377	2053	1625	1804	1772	864
100068535	KIF24	kinesin family member 24	0.844472	0.00370784	0.0546624	12.4471	12.3927	11.6953	11.3345	10.8627	11.5731		5938	5354	2970	3000	2488	2024
100065557	COL4A3BP	collagen type IV alpha 3 binding protein	0.773255	0.0037009	0.0546624	9.7053	9.78082	10.3696	9.39556	9.13203	9.0294		838	830	1155	735	698	317
100059337	CHD8	chromodomain helicase DNA binding protein 8	0.811919	0.003698	0.0546624	10.3767	10.5376	11.0153	10.1621	9.63675	9.54907		1369	1440	1835	1295	1021	470
100056262	LOC100056262	zona pellucida sperm-binding protein 3 receptor-like	-1.17608	0.00371131	0.0546624	6.22906	6.45007	6.61675	6.67008	7.44123	7.87949		32	41	46	64	169	124
100053705	ALDH1L2	aldehyde dehydrogenase 1 family member L2	1.29639	0.00371558	0.054672	7.39419	6.86374	6.24996	6.14381	5.97365	5.53039		126	68	28	31	27	5
100064166	CATSPERG	cation channel sperm associated auxiliary subunit gamma	0.775768	0.00371986	0.054682	7.68864	7.63462	7.65879	7.28392	6.91912	6.92564		166	148	137	125	99	49
100033995	S100G	S100 calcium binding protein G	-0.931121	0.0037383	0.0548997	7.29194	7.10171	7.23136	7.96792	8.40362	7.5261		114	88	91	235	393	90
100051059	ARID4A	AT-rich interaction domain 4A	-0.72335	0.00375597	0.0550418	10.6652	10.6337	10.4769	11.1575	11.0602	11.7519		1685	1543	1248	2646	2864	2296
100062982	PPP1R3B	protein phosphatase 1 regulatory subunit 3B	0.777834	0.00375888	0.0550418	10.2709	9.64216	9.9847	9.48492	8.95703	9.08558		1268	749	873	786	610	331
100063337	IGFN1	immunoglobulin-like and fibronectin type III domain containing 1	-0.554336	0.003755	0.0550418	8.16235	8.13634	8.20707	8.77712	8.64122	8.54749		251	230	221	457	476	217
100057360	SNX6	sorting nexin 6	-0.790376	0.00377169	0.055176	8.74138	8.44087	7.99762	9.17315	9.08831	9.31763		402	296	185	621	675	395
100061061	CPT2	carnitine palmitoyltransferase 2	-1.00617	0.00377708	0.0552015	9.48838	9.45227	8.5168	9.85704	10.2097	10.8083		713	650	285	1036	1555	1176
100061213	ALDH18A1	aldehyde dehydrogenase 18 family member A1	1.05396	0.00381121	0.0555979	10.1483	10.1937	10.2261	9.62405	8.85401	8.07626		1160	1123	1041	872	563	147
100053519	TRIM68	tripartite motif containing 68	-0.69273	0.00381155	0.0555979	7.79089	7.51154	7.54218	8.0351	8.23865	8.35119		182	132	123	249	343	185
100052169	NDUFA3	NADH:ubiquinone oxidoreductase subunit A3	0.607582	0.00382888	0.055797	10.128	10.5738	10.3551	9.89203	9.73111	9.62674		1143	1478	1143	1063	1095	498
100055399	ODF3B	outer dense fiber of sperm tails 3B	-0.629775	0.00384101	0.0559199	10.0376	9.92658	9.67134	10.6193	10.2628	10.6594		1070	924	693	1802	1616	1057
100062669	ZNF527	zinc finger protein 527	-0.627415	0.00385069	0.056007	8.00215	8.2829	7.95302	8.73191	8.56262	8.64708		219	260	178	441	447	235
102150670	LOC102150670	butyrophilin subfamily 3 member A3	-0.650771	0.00385788	0.0560577	8.04394	7.93178	8.30626	8.65222	8.8125	8.58705		227	193	240	414	545	224
100059567	PHF12	PHD finger protein 12	0.617188	0.00386549	0.0561145	11.7473	12.1047	12.1969	11.3151	11.2481	11.5773		3633	4375	4226	2959	3273	2030
100073227	RHOBTB3	Rho related BTB domain containing 3	0.71941	0.00387752	0.0562352	9.63092	9.56843	10.0786	9.28671	8.88102	8.97943		793	709	935	677	575	305
100053346	INTS6	integrator complex subunit 6	-0.699068	0.0039064	0.0565998	10.6267	10.4169	10.2261	11.0793	10.87	11.4738		1639	1320	1041	2503	2501	1887
100147200	DVL1	dishevelled segment polarity protein 1	-0.752988	0.00392574	0.0567202	12.5351	12.8563	12.231	13.1833	13.1724	13.7156		6315	7404	4328	10976	12634	9064
102149281	LOC102149281	uncharacterized LOC102149281	0.772331	0.00392595	0.0567202	10.1869	10.3214	10.512	9.73244	9.75073	9.03756		1193	1232	1280	945	1111	319
100055543	XPNPEP3	X-prolyl aminopeptidase 3	0.91012	0.00392325	0.0567202	8.03361	8.38583	8.87636	7.81216	7.653	7.37617		225	283	379	205	206	78
100054601	LOC100054601	xanthine dehydrogenase/oxidase	0.749737	0.00393949	0.0568251	10.2222	10.7706	9.98313	9.58972	9.56515	9.6159		1224	1702	872	850	968	494
100056457	CDADC1	cytidine and dCMP deaminase domain containing 1	-0.635921	0.00394071	0.0568251	7.62764	7.61236	7.73647	8.08573	8.35611	8.12337		157	145	147	260	378	153
100051726	TRIM26	tripartite motif containing 26	-0.83116	0.00396482	0.0570099	9.69398	9.93833	9.31823	10.1652	10.4475	10.9466		831	932	532	1298	1847	1298
100147257	TRABD	TraB domain containing	-1.16621	0.00396018	0.0570099	9.81983	10.3968	9.51755	10.2244	11.2225	12.2416		912	1301	618	1355	3214	3239
100073297	PTCD2	pentatricopeptide repeat domain 2	-0.611819	0.00396179	0.0570099	9.10175	9.04761	9.29315	9.50012	9.7998	9.91682		532	478	522	795	1152	617
100630169	LOC100630169	uncharacterized LOC100630169	-0.498336	0.00396898	0.0570155	10.0866	10.0413	10.0859	10.6162	10.3815	10.6855		1109	1005	940	1798	1761	1077
100073036	SLC12A2	solute carrier family 12 member 2	-0.642834	0.00398584	0.0571732	8.91622	9.17495	8.93273	9.80496	9.36166	9.71829		461	527	396	997	831	533
100069435	SPACA9	sperm acrosome associated 9	-1.02038	0.00398751	0.0571732	6.47085	6.79675	6.44762	6.91536	7.43503	7.65053		45	63	37	85	168	101
100052247	RNF207	ring finger protein 207	-1.20433	0.00399391	0.0572107	6.2896	7.03473	6.34205	7.12149	7.48387	8.27693		35	82	32	106	176	174
100060539	LOC100060539	complement C3	1.00126	0.00400335	0.0572377	8.06438	8.16689	7.98502	6.82739	7.64768	6.8689		231	236	183	77	205	46
100053293	PARP16	poly(ADP-ribose) polymerase family member 16	-0.587992	0.00400231	0.0572377	9.92591	9.97445	9.63391	10.441	10.2696	10.5988		986	957	674	1585	1624	1012
100053125	R3HDM2	R3H domain containing 2	-0.694795	0.00403931	0.0575524	11.0322	10.9283	11.1745	12.1248	11.7045	11.4274		2190	1905	2055	5236	4519	1826
100064294	NIPSNAP1	nipsnap homolog 1	-0.843277	0.00404056	0.0575524	9.83463	9.85399	9.02406	10.2615	10.7296	10.5254		922	876	425	1392	2262	960
100629807	CXCL11	C-X-C motif chemokine ligand 11	-0.776129	0.004034	0.0575524	6.75403	6.83736	6.85553	7.41437	7.50765	7.17746		64	66	61	142	180	64
100071678	WNT4	Wnt family member 4	-1.22105	0.00403472	0.0575524	6.48752	6.63557	6.20087	6.54823	7.88246	7.83281		46	52	26	55	253	119
102148651	LOC102148651	40S ribosomal protein S15a pseudogene	-0.819837	0.00408691	0.0581578	7.0396	7.11255	6.73383	7.44334	7.58223	7.79431		88	89	53	146	193	115
100057905	TM2D3	TM2 domain containing 3	0.568252	0.00409469	0.0581592	9.14044	9.34811	9.08967	8.53854	8.77457	8.67356		548	601	447	378	529	240
100072809	HSPA4	heat shock protein family A (Hsp70) member 4	0.846226	0.00409254	0.0581592	13.543	13.2248	14.097	13.0349	12.7074	12.3382		12760	9575	15910	9897	9132	3466
100052164	CCDC22	coiled-coil domain containing 22	-0.707252	0.00411036	0.058327	7.41051	7.22633	7.59337	7.87656	8.02371	8.10001		128	100	129	217	286	150
100062359	LOC100062359	60S ribosomal protein L21 pseudogene	-0.740597	0.00411881	0.0583505	7.79089	7.63462	7.28485	8.18606	8.16689	8.32463		182	148	96	283	323	181
100059686	TAPBPL	TAP binding protein like	-0.730879	0.00411972	0.0583505	12.0589	12.6866	12.1345	12.8521	13.1071	13.3297		4523	6576	4045	8711	12072	6928
100034166	CLOCK	clock circadian regulator	-0.641327	0.00413542	0.0584634	8.50917	8.35087	8.31631	8.8765	8.83341	9.23848		334	275	242	494	554	372
102150550	LOC102150550	uncharacterized LOC102150550	-1.01561	0.00413361	0.0584634	6.89277	6.87673	6.58116	7.34687	7.29785	8.10001		75	69	44	133	147	150
100055669	KIAA1217	KIAA1217	-0.621677	0.00417435	0.0589588	9.83904	9.91027	9.65766	10.4627	10.1492	10.6474		925	913	686	1610	1488	1048
100051414	RAB3C	RAB3C, member RAS oncogene family	-0.708504	0.0041949	0.0591938	10.0052	9.6259	9.32071	10.315	10.344	10.5455		1045	740	533	1447	1714	974
100072744	PRF1	perforin 1	-1.27654	0.00421714	0.0594523	7.21923	7.06865	5.87959	7.4787	8.33665	8.76501		106	85	15	151	372	258
100052678	CA8	carbonic anhydrase 8	1.27072	0.0042912	0.0603522	7.36095	8.81505	7.94654	7.29195	6.70047	6.00403		122	399	177	126	77	14
100060577	ALDH9A1	aldehyde dehydrogenase 9 family member A1	-0.591051	0.00430064	0.0603522	10.9243	10.7042	10.7967	11.1192	11.5638	11.5326		2028	1623	1570	2575	4092	1967
100061583	ACADVL	acyl-CoA dehydrogenase very long chain	0.56075	0.0043009	0.0603522	9.9328	10.1826	10.0549	9.31183	9.54423	9.6535		991	1114	919	690	953	508
100066538	AFG1L	AFG1 like ATPase	-1.33659	0.00430049	0.0603522	6.7271	8.5943	8.63367	8.0067	10.4772	11.4328		62	335	313	243	1887	1833
100065661	ORC3	origin recognition complex subunit 3	0.742541	0.0042875	0.0603522	10.5624	10.4795	10.5304	10.1091	9.7385	9.294		1565	1381	1297	1246	1101	388
100059321	SLC35E3	solute carrier family 35 member E3	-0.561023	0.00434081	0.0608557	8.32326	8.50185	8.33125	8.75469	8.94854	8.98788		287	311	245	449	606	307
100066514	RINL	Ras and Rab interactor like	1.08263	0.00435859	0.0610485	6.76729	7.26543	7.33631	6.60388	6.33659	6.00403		65	104	101	59	48	14
100049933	CLCN4	chloride voltage-gated channel 4	1.1654	0.0043771	0.061251	7.75342	8.00143	9.16628	7.57965	6.81447	7.19266		176	205	474	166	88	65
100073059	THEMIS	thymocyte selection associated	-1.31838	0.0043858	0.0612852	9.10909	7.84591	6.2737	9.98858	10.7763	9.74092		535	179	29	1141	2339	542
100063192	DDX50	DExD-box helicase 50	-0.787544	0.00438763	0.0612852	8.87088	8.16689	8.73424	9.61166	9.29971	9.26997		445	236	339	864	793	381
100053377	HDHD2	haloacid dehalogenase like hydrolase domain containing 2	-0.652215	0.00441679	0.0615236	8.20432	8.32407	8.68097	9.08167	9.03923	8.95378		260	269	325	579	650	299
100146465	CDK2AP2	cyclin dependent kinase 2 associated protein 2	-0.645602	0.00441689	0.0615236	8.98432	9.11399	8.7892	9.47469	9.43476	9.85364		486	503	354	780	878	589
100059103	SLC25A5	solute carrier family 25 member 5	1.26493	0.00441208	0.0615236	6.07304	6.0623	6.7497	5.68598	5.65443	5.45403		25	23	54	13	14	4
100067371	LRCH4	leucine rich repeats and calponin homology domain containing 4	-0.709366	0.00443598	0.0615666	9.62752	9.6259	9.12707	9.91867	10.3665	10.2816		791	740	460	1084	1742	805
100060199	RALB	RAS like proto-oncogene B	-0.535867	0.00444438	0.0615666	9.30909	9.40432	9.14961	9.84651	9.66158	9.91682		623	627	468	1028	1040	617
100067543	GTPBP2	GTP binding protein 2	-0.505772	0.00443756	0.0615666	9.35297	9.24769	9.1773	9.60543	9.82315	9.80675		644	557	478	860	1172	569
100065390	TENT2	terminal nucleotidyltransferase 2	-0.603979	0.00444061	0.0615666	8.55658	8.24527	8.41308	9.10398	8.82647	8.96238		347	252	262	589	551	301
100056668	WDR45B	WD repeat domain 45B	1.04306	0.0044311	0.0615666	9.24621	9.5125	10.5611	9.05213	8.66994	8.33797		594	680	1326	566	487	183
100057304	FAM189B	family with sequence similarity 189 member B	1.32814	0.00443647	0.0615666	5.61834	5.72366	6.06732	5.29408	5.02694	4.79373		10	12	21	4	1	0
100065608	KHSRP	KH-type splicing regulatory protein	-1.24359	0.00445946	0.0617191	7.01806	7.73402	6.52574	8.62464	7.50175	9.23848		86	162	41	405	179	372
100629781	LPAR6	lysophosphatidic acid receptor 6	0.812125	0.00447428	0.0618677	8.20891	7.95538	7.98502	7.66766	7.16052	7.19266		261	197	183	180	128	65
100061096	SIVA1	SIVA1 apoptosis inducing factor	-0.944291	0.00448679	0.061984	10.1764	10.6597	10.6267	10.75	11.6531	12.0537		1184	1572	1390	1979	4358	2839
100053940	MYD88	MYD88, innate immune signal transduction adaptor	1.21642	0.00451486	0.0622582	7.63455	7.14455	8.49489	6.93645	6.84387	6.08258		158	92	280	87	91	16
100065141	PIAS3	protein inhibitor of activated STAT 3	-1.0916	0.00451454	0.0622582	7.22854	7.50347	8.56806	9.26707	9.07668	8.84166		107	131	297	667	669	274
100071907	PQLC2	PQ loop repeat containing 2	-0.597661	0.00453599	0.0624927	8.53125	8.22124	8.61349	9.01256	9.05314	8.98788		340	247	308	549	657	307
100063771	RIN3	Ras and Rab interactor 3	-0.634448	0.00454059	0.0624991	9.64778	9.42745	9.10128	9.94358	10.1193	10.0576		803	638	451	1104	1456	684
100051642	DBNL	drebrin like	-1.17396	0.00454589	0.0625153	9.07703	9.77263	8.99322	9.5594	10.5243	11.6751		522	825	415	831	1952	2175
100063427	CDC42SE2	CDC42 small effector 2	0.779452	0.00456588	0.0627332	11.9261	11.8457	11.982	11.4744	11.0749	10.5167		4120	3647	3634	3312	2894	954
100629994	ZNF76	zinc finger protein 76	-0.557929	0.00457584	0.0628131	9.19889	9.3326	9.06022	9.68001	9.62351	9.9124		573	594	437	909	1011	615
100066515	SNX3	sorting nexin 3	-0.859764	0.00462181	0.0633867	8.39334	8.8529	8.1463	8.92498	9.54141	9.54336		304	411	210	513	951	468
100052498	NXPH1	neurexophilin 1	-1.2435	0.00462635	0.0633914	5.61834	5.60246	5.97798	6.86109	6.53846	6.04407		10	9	18	80	63	15
100062109	KIF20B	kinesin family member 20B	0.792115	0.00463307	0.0634261	8.91622	8.55267	9.02406	8.0812	8.36893	7.75472		461	324	425	259	382	111
100059307	SDF2	stromal cell derived factor 2	-1.15619	0.00464393	0.063474	8.71594	9.3326	8.57643	9.14114	10.1032	11.148		394	594	299	606	1439	1498
100066449	SLC43A1	solute carrier family 43 member 1	0.845748	0.00464495	0.063474	12.7222	13.4045	12.6714	12.4364	11.7478	11.7903		7198	10852	5891	6514	4659	2359
100052273	TRAPPC8	trafficking protein particle complex 8	1.03617	0.00465612	0.0635692	8.14329	9.09045	9.61178	8.0812	7.78938	8.04395		247	494	663	259	233	143
100061974	C1D	C1D nuclear receptor corepressor	1.30624	0.00466117	0.0635809	7.6207	8.79898	6.70149	6.97762	5.99414	6.19024		156	394	51	91	28	19
102150045	LOC102150045	uncharacterized LOC102150045	1.32163	0.00467154	0.063665	6.4368	5.79541	6.40654	5.68598	5.31295	5.12603		43	14	35	13	5	1
100054280	NCKAP5	NCK associated protein 5	1.2267	0.00469664	0.063892	8.03878	9.13204	10.3405	8.23977	7.96975	7.42799		226	510	1131	296	273	82
100063087	ARCN1	archain 1	0.501474	0.0046957	0.063892	10.8455	10.7137	10.6769	10.1904	10.4087	10.1203		1917	1634	1441	1322	1796	716
100059102	RENBP	renin binding protein	-0.494251	0.00471728	0.0640577	8.42516	8.39872	8.37516	8.90731	8.85401	8.76501		312	286	254	506	563	258
100051258	PPARG	peroxisome proliferator activated receptor gamma	-0.980121	0.00471671	0.0640577	6.62798	6.18447	6.14946	6.94686	7.08216	6.99763		55	28	24	88	118	53
100056217	ITGA8	integrin subunit alpha 8	0.981813	0.004737	0.0640956	8.76638	9.42327	8.36068	8.25189	7.83669	7.59535		410	636	251	299	243	96
100052428	CHURC1	churchill domain containing 1	-0.7082	0.00472875	0.0640956	9.83904	10.4294	10.5077	11.0429	11.1689	10.8575		925	1332	1276	2439	3094	1218
100068226	ZNF23	zinc finger protein 23	-1.16187	0.00473279	0.0640956	9.57735	10.2144	9.44429	9.96686	11.0364	12.1185		762	1140	585	1123	2816	2971
102147697	EID3	EP300 interacting inhibitor of differentiation 3	-0.96233	0.00472607	0.0640956	6.69957	7.44563	7.15271	7.67978	7.95699	8.24185		60	124	84	182	270	169
100058917	RHOD	ras homolog family member D	0.654927	0.00475075	0.0642242	11.0956	10.8403	11.2636	10.665	10.3221	10.16		2291	1789	2189	1862	1687	737
102149229	LOC102149229	uncharacterized LOC102149229	-0.729522	0.00477683	0.0645191	8.48297	8.00143	7.90026	8.90222	8.75766	8.83699		327	205	170	504	522	273
100147613	PLPPR3	phospholipid phosphatase related 3	1.25584	0.00480521	0.0648446	5.8592	6.60388	6.71776	5.57908	5.62397	5.8248		17	50	52	10	13	10
100060772	ZGPAT	zinc finger CCCH-type and G-patch domain containing	-0.640272	0.00481541	0.0648666	8.13849	7.78779	8.17424	8.63081	8.68281	8.53019		246	170	215	407	492	214
100055365	PPP1R14B	protein phosphatase 1 regulatory inhibitor subunit 14B	0.654149	0.00481116	0.0648666	9.98812	9.89828	9.84345	9.47469	9.344	8.89208		1032	905	787	780	820	285
100055169	VIRMA	vir like m6A methyltransferase associated	0.887994	0.00487326	0.0655876	11.0845	12.2531	11.7236	11.0371	10.6253	10.5946		2273	4855	3030	2429	2099	1009
100058241	PANX1	pannexin 1	0.839047	0.00489282	0.0657923	10.0816	10.0643	10.3969	9.72958	9.25401	8.75513		1105	1022	1178	943	766	256
100052118	LMO7	LIM domain 7	-1.19611	0.00495499	0.0665398	6.68558	7.85222	7.95948	8.05834	9.03523	9.56325		59	180	179	254	648	475
102148237	LOC102148237	uncharacterized LOC102148237	1.22211	0.00496159	0.0665398	5.88871	6.35512	6.14946	5.61643	5.52416	5.45403		18	36	24	11	10	4
100052208	LOC100052208	cationic amino acid transporter 4	-0.82554	0.00496071	0.0665398	7.13244	7.41144	6.91231	7.61805	7.87795	8.02752		97	120	65	172	252	141
100061825	SAMD9L	sterile alpha motif domain containing 9 like	0.745348	0.0049754	0.0666463	9.84636	9.26881	9.59342	9.13248	8.65173	8.69955		930	566	654	602	480	245
100070107	POLI	DNA polymerase iota	1.12123	0.00497833	0.0666463	8.1191	7.91382	6.85553	6.88307	6.7742	6.48811		242	190	61	82	84	29
102148146	ARMCX1	armadillo repeat containing X-linked 1	0.708419	0.00499735	0.0668418	9.35503	9.45432	9.283	8.31864	8.65957	8.98367		645	651	518	316	483	306
100052132	METAP2	methionyl aminopeptidase 2	-1.21142	0.00500595	0.0668976	7.09198	8.05695	6.34205	8.60595	9.09024	8.45271		93	215	32	399	676	201
100052845	HIRA	histone cell cycle regulator	0.925958	0.00502133	0.067044	11.9839	11.3153	11.7918	11.1457	10.6678	9.94091		4291	2508	3179	2624	2164	628
100070072	MUC20	mucin 20, cell surface associated	1.26583	0.00503551	0.0671741	5.99825	6.0623	6.52574	5.68598	5.52416	5.26265		22	23	41	13	10	2
100057201	PDCD2L	programmed cell death 2 like	-0.600999	0.0050438	0.0672256	8.28471	8.18192	8.26534	8.57425	8.80312	8.97519		278	239	232	389	541	304
100057320	RPS7	ribosomal protein S7	0.851171	0.00505785	0.0673535	8.83295	9.12434	9.3743	7.80666	8.59022	8.34459		432	507	555	204	457	184
100055963	ATXN7	ataxin 7	-0.679512	0.00506256	0.067357	7.36934	7.43716	7.33631	7.72727	8.1029	7.95109		123	123	101	190	306	132
100065762	INPP5F	inositol polyphosphate-5-phosphatase F	0.538576	0.00511008	0.0679295	8.97899	9.1524	9.1524	8.73478	8.50868	8.53598		484	518	469	442	428	215
100059585	VANGL1	VANGL planar cell polarity protein 1	-0.546894	0.00511515	0.0679372	11.4915	11.2181	11.6086	12.1414	12.0116	11.8694		3033	2341	2794	5297	5609	2494
100147145	LOC100147145	gamma-aminobutyric acid receptor subunit alpha-3-like	0.678441	0.0051264	0.0679675	10.6292	10.4674	10.0369	9.90731	9.56377	9.62133		1642	1369	907	1075	967	496
100054738	RAC3	Rac family small GTPase 3	-1.13739	0.00512371	0.0679675	6.50396	6.92742	6.7497	7.76753	8.3136	6.88809		47	73	54	197	365	47
100058817	MPIG6B	megakaryocyte and platelet inhibitory receptor G6b	-1.25559	0.00514871	0.0682035	5.88871	6.50356	6.84094	7.52673	8.42832	6.80956		18	44	60	158	401	43
100050845	CBLL1	Cbl proto-oncogene like 1	-0.660851	0.00516012	0.0682401	10.128	9.68465	9.56857	10.4696	10.3408	10.6448		1143	773	642	1618	1710	1046
100061572	SAMD11	sterile alpha motif domain containing 11	0.82211	0.00516049	0.0682401	8.26283	7.86475	7.84544	7.56661	7.21276	7.0824		273	182	162	164	135	58
102147396	MORF4L2	mortality factor 4 like 2	-0.536891	0.00517132	0.0683237	9.29631	9.15996	9.41438	9.96199	9.79509	9.66932		617	521	572	1119	1148	514
102148804	LOC102148804	translation initiation factor IF-2-like	-0.985541	0.00521347	0.0688206	7.09198	6.39404	6.95331	7.67978	7.37792	7.89773		93	38	68	182	159	126
100063152	GAB3	GRB2 associated binding protein 3	-0.57102	0.00522758	0.0688866	9.4055	9.39794	9.03319	9.8531	9.75073	9.93656		670	624	428	1033	1111	626
100061408	DOCK3	dedicator of cytokinesis 3	-0.560875	0.0052268	0.0688866	9.53446	9.45636	9.18277	9.96686	9.81035	10.0636		738	652	480	1123	1161	687
100056747	LOC100056747	serum amyloid A protein	-1.29657	0.00523471	0.0689207	5.24966	5.17884	5.68707	6.10238	5.95272	6.34887		3	2	10	29	26	24
100062814	BSN	bassoon presynaptic cytomatrix protein	1.13298	0.00525906	0.0691811	6.47085	6.16114	6.71776	5.68598	5.93132	5.8248		45	27	52	13	25	10
100068625	CCDC187	coiled-coil domain containing 187	1.18871	0.00527928	0.0693266	7.45833	7.39402	8.86276	6.54823	7.18316	6.78915		134	118	375	55	131	42
100630658	LOC100630658	histone deacetylase 4-like	0.574574	0.00527527	0.0693266	11.9094	12.1971	12.1007	11.2077	11.5415	11.6507		4072	4668	3950	2742	4028	2138
100061544	DLG4	discs large MAGUK scaffold protein 4	-1.30507	0.00528742	0.0693733	5.38073	5.17884	5.97798	6.39663	6.24477	7.01502		5	2	18	45	42	54
100630068	SNRPF	small nuclear ribonucleoprotein polypeptide F	-0.56371	0.00530033	0.0694225	8.01272	8.19679	7.99134	8.4678	8.57096	8.66303		221	242	184	357	450	238
100063419	EXOSC4	exosome component 4	0.990388	0.00529876	0.0694225	6.69957	6.68162	6.685	6.25927	6.10899	5.8248		60	55	50	37	34	10
100054294	FRYL	FRY like transcription coactivator	0.935464	0.00531458	0.0694888	7.46614	7.47072	8.02249	7.19229	6.7326	6.74731		135	127	189	114	80	40
100630114	PDE6D	phosphodiesterase 6D	-0.682678	0.00531289	0.0694888	7.31823	7.66375	7.36627	7.98745	7.94843	8.13874		117	152	104	239	268	155
102148149	LOC102148149	uncharacterized LOC102148149	1.25277	0.00532374	0.0695485	7.6686	7.96703	9.9305	7.53346	6.91912	7.42799		163	199	839	159	99	82
100064762	PHF14	PHD finger protein 14	-0.681156	0.00532989	0.0695688	9.35297	9.85709	9.28554	10.0734	10.1784	10.3761		644	878	519	1214	1520	862
100061834	FAM220A	family with sequence similarity 220 member A	0.811874	0.00535079	0.0697815	8.50917	8.59056	9.15519	7.73889	8.05592	8.20588		334	334	470	192	294	164
100051445	SERPINB11	serpin family B member 11	0.70787	0.0053586	0.0698233	8.4754	8.54497	8.85248	8.09024	7.72033	8.13108		325	322	372	261	219	154
100051026	JADE3	jade family PHD finger 3	-0.810065	0.00537256	0.0699449	7.02887	6.66646	6.61675	7.37729	7.38439	7.38931		87	54	46	137	160	79
100054696	LOC100054696	dnaJ homolog subfamily A member 1	0.64488	0.00538248	0.0699538	11.6356	12.1057	11.7931	11.4455	11.0464	11.01		3358	4378	3182	3245	2836	1358
100057160	GPI	glucose-6-phosphate isomerase	0.667926	0.00537865	0.0699538	9.63769	9.90878	9.39801	9.21474	8.93572	8.8323		797	912	565	641	600	272
100056325	TMEM92	transmembrane protein 92	1.00953	0.00539917	0.0701104	7.40237	6.98812	7.30567	6.78104	6.44855	6.11971		127	78	98	73	56	17
100630272	CD164	CD164 molecule	-0.663679	0.0054302	0.0702124	7.41051	7.33125	7.19822	7.90254	7.93548	7.68261		128	111	88	222	265	104
100055718	IFRD1	interferon related developmental regulator 1	-0.512037	0.00542753	0.0702124	8.53489	8.62383	8.52548	8.90477	9.13764	9.04568		341	343	287	505	701	321
100060067	KIAA1107	KIAA1107 ortholog	-0.635252	0.00541965	0.0702124	7.47391	7.51154	7.4148	7.88701	7.9048	8.16897		136	132	109	219	258	159
100068117	SLC9B2	solute carrier family 9 member B2	-0.748159	0.00542732	0.0702124	8.85058	8.39872	9.04225	9.51017	9.75801	9.29059		438	286	431	801	1117	387
102148985	LOC102148985	uncharacterized LOC102148985	-0.762664	0.00541677	0.0702124	6.98506	7.1233	6.89835	7.78443	7.58781	7.3629		83	90	64	200	194	77
100071603	TCEA3	transcription elongation factor A3	-0.600878	0.00545538	0.0704778	8.58147	8.88064	8.54266	9.07264	9.30801	9.34417		354	420	291	575	798	403
100059678	TSC22D1	TSC22 domain family member 1	-0.454127	0.00546069	0.0704862	10.6915	10.5034	10.7123	11.1812	11.0816	11.0121		1717	1405	1478	2691	2908	1360
102150654	LOC102150654	uncharacterized LOC102150654	-0.546081	0.00546537	0.0704865	9.14521	9.34811	9.1718	9.54806	9.83583	9.86054		550	601	476	824	1183	592
100050059	CA2	carbonic anhydrase 2	0.927951	0.00547653	0.0705704	7.37767	7.91382	7.2204	6.78104	6.64502	6.98		124	190	90	73	72	52
100051318	PWWP2B	PWWP domain containing 2B	-0.55582	0.00549316	0.0707244	9.01849	9.12176	9.05724	9.76916	9.63675	9.36375		499	506	436	971	1021	409
100064803	ITGAM	integrin subunit alpha M	-0.646764	0.00551072	0.07077	7.86295	8.28753	8.12926	8.65222	8.58474	8.8276		194	261	207	414	455	271
100064891	LOC100064891	interferon alpha-inducible protein 27-like protein 2	0.826936	0.00550855	0.07077	7.17171	6.86374	7.14109	6.50474	6.57502	6.43439		101	68	83	52	66	27
100034193	LGB1	beta-lactoglobulin I	-1.29891	0.00550268	0.07077	5.61834	5.45688	5.08029	5.74991	6.51345	6.34887		10	6	1	15	61	24
100069789	HSH2D	hematopoietic SH2 domain containing	1.24263	0.00555456	0.0712725	6.04872	6.16114	6.95331	5.61643	5.59222	5.8248		24	27	68	11	12	10
100053695	LOC100053695	histone H2B type 1	-0.470246	0.00556965	0.0714056	9.57911	9.60208	9.40036	10.0723	9.92483	9.95817		763	727	566	1213	1263	636
100146203	MEGF8	multiple EGF like domains 8	0.792243	0.00557545	0.0714196	8.26724	8.71922	8.28082	7.46467	7.65829	8.0025		274	370	235	149	207	138
100055466	DYRK3	dual specificity tyrosine phosphorylation regulated kinase 3	-0.679232	0.00558793	0.0715189	9.39755	9.1824	9.83999	10.119	10.3031	10.1375		666	530	785	1255	1664	725
100061269	ANKIB1	ankyrin repeat and IBR domain containing 1	-0.589868	0.00559368	0.071532	11.6084	11.1325	11.227	12.0976	11.9047	11.8365		3294	2203	2133	5137	5203	2437
100051257	MEIS1	Meis homeobox 1	0.961533	0.00561573	0.0717534	10.9932	11.4945	12.456	10.8081	10.497	10.6474		2130	2847	5067	2063	1914	1048
100061818	GRB14	growth factor receptor bound protein 14	-0.987386	0.00565541	0.0721995	6.86864	6.58773	7.14109	7.21791	7.77972	8.04395		73	49	83	117	231	143
100057771	RACK1	receptor for activated C kinase 1	-0.691602	0.00568755	0.0725486	13.137	13.6596	13.1244	13.8404	13.9813	14.3546		9615	12962	8083	17346	22191	14136
100073021	HINT3	histidine triad nucleotide binding protein 3	-0.807273	0.00570208	0.0726116	7.41859	7.21638	7.78108	8.37135	7.93981	8.25599		129	99	153	330	266	171
100068479	RHOQ	ras homolog family member Q	0.978476	0.00569948	0.0726116	11.39	11.0182	11.794	10.8007	10.3278	9.41784		2823	2031	3184	2052	1694	426
100072381	SLC16A10	solute carrier family 16 member 10	-0.873619	0.00571448	0.0727083	8.47919	8.15678	7.65879	9.30415	8.68792	8.95378		326	234	137	686	494	299
100052790	FLCN	folliculin	-0.650904	0.00574063	0.0729798	13.6323	13.6861	14.1257	14.7733	14.2966	14.4735		13578	13203	16231	33175	27631	15354
100065577	HMGCR	3-hydroxy-3-methylglutaryl-CoA reductase	-0.968553	0.00578792	0.0735191	8.08951	8.70548	8.16313	8.78267	9.158	9.94524		236	366	213	459	712	630
100062015	PDGFC	platelet derived growth factor C	-0.81106	0.00580906	0.0737259	11.3001	11.3376	10.8823	11.7742	11.7263	12.5817		2649	2548	1669	4092	4589	4110
100064257	TIFA	TRAF interacting protein with forkhead associated domain	0.990286	0.00582747	0.0738976	8.08452	7.77454	8.79994	7.53346	7.45967	6.98		235	168	357	159	172	52
100061105	TMEM120A	transmembrane protein 120A	-0.634586	0.00584307	0.0739546	8.47159	8.68463	8.8247	9.01492	9.41491	9.36051		324	360	364	550	865	408
100066965	UTP4	UTP4, small subunit processome component	-0.661575	0.00585529	0.0739546	7.15222	7.1233	7.23136	7.52673	7.72033	7.79431		99	90	91	158	219	115
100059715	CDC73	cell division cycle 73	-0.518294	0.00585188	0.0739546	8.70305	8.64918	8.56806	9.20445	9.18352	8.95809		390	350	297	636	726	300
100055754	ZBP1	Z-DNA binding protein 1	1.28844	0.00585639	0.0739546	5.69468	6.25157	6.78085	5.35244	5.31295	5.71972		12	31	56	5	5	8
100073095	PPIC	peptidylprolyl isomerase C	1.09042	0.00585244	0.0739546	6.34704	6.58773	6.86996	5.99083	5.73929	6.11971		38	49	62	24	17	17
100072353	MAD2L1	mitotic arrest deficient 2 like 1	1.03874	0.00588718	0.0742815	10.7339	10.869	12.1769	10.5276	10.0917	9.73842		1770	1826	4167	1687	1427	541
100070549	HLF	HLF, PAR bZIP transcription factor	0.756435	0.00589764	0.0742911	8.72235	9.52425	9.13556	8.36021	8.40362	8.51854		396	686	463	327	393	212
100055066	GLG1	golgi glycoprotein 1	0.48564	0.00589776	0.0742911	9.64275	9.85864	9.85377	9.38103	9.22622	9.35073		800	879	793	727	750	405
102149916	LOC102149916	uncharacterized LOC102149916	-0.646688	0.00593574	0.0746454	7.5419	7.8332	7.75896	8.09922	8.40362	8.29757		145	177	150	263	393	177
100056139	E2F5	E2F transcription factor 5	-0.752667	0.00593235	0.0746454	7.98079	7.8332	7.64272	8.13022	8.62264	8.71493		215	177	135	270	469	248
100073263	CMYA5	cardiomyopathy associated 5	1.20592	0.00595024	0.0747656	5.99825	6.53793	6.46764	5.78012	5.73929	5.36679		22	46	38	16	17	3
100065100	BTBD9	BTB domain containing 9	-0.47586	0.00596411	0.0748778	8.66699	8.61283	8.55118	9.05213	8.97594	9.11672		379	340	293	566	619	339
100146410	SEMA4C	semaphorin 4C	0.936775	0.00597048	0.0748956	10.2989	9.55513	9.15797	9.04983	8.39424	8.69955		1294	702	471	565	390	245
102150983	LOC102150983	NTF2-related export protein 2-like	-0.897629	0.00598065	0.0749611	6.95121	7.09078	6.78085	7.44334	7.42254	8.08422		80	87	56	146	166	148
100051389	STK32C	serine/threonine kinase 32C	-0.722617	0.00599326	0.075057	9.89659	10.4915	10.0126	10.8627	10.6391	11.1997		965	1393	891	2145	2120	1554
100060125	ZSWIM6	zinc finger SWIM-type containing 6	-0.57847	0.00601873	0.0753137	8.71273	8.62017	8.83518	9.22292	9.09409	9.48197		393	342	367	645	678	447
100064943	TMCC3	transmembrane and coiled-coil domain family 3	-0.593359	0.00602854	0.0753741	9.35091	9.1824	9.42596	9.78854	10.1593	9.73592		643	530	577	985	1499	540
100051561	TMED10	transmembrane p24 trafficking protein 10	0.940155	0.00604308	0.0754937	10.7355	10.5823	11.8427	10.2919	10.0597	9.89681		1772	1487	3295	1423	1394	608
100052931	ANGPTL1	angiopoietin like 1	0.760819	0.00604841	0.0754979	7.30953	7.16547	7.37612	6.81596	6.58697	6.82965		116	94	105	76	67	44
100062181	MATR3	matrin 3	0.863825	0.00608977	0.0759515	14.7889	15.2806	14.2986	14.2824	13.5039	13.6569		30343	39985	18304	23588	15918	8701
100051295	ADCY6	adenylate cyclase 6	-0.78208	0.00609684	0.0759772	10.8411	10.8888	10.6476	11.0481	11.6657	12.0572		1911	1852	1411	2448	4397	2846
100071380	LARP1	La ribonucleoprotein domain family member 1	0.78103	0.00610546	0.076022	11.3509	11.5064	11.8856	11.1681	10.6173	10.3337		2746	2871	3396	2666	2087	836
100053517	PDZRN4	PDZ domain containing ring finger 4	0.956523	0.00615339	0.0765559	7.40237	8.27825	7.82431	7.28392	7.03282	6.7684		127	259	159	125	112	41
100630892	LOC100630892	NADH dehydrogenase [ubiquinone] 1 subunit C2	1.19168	0.00617089	0.0765866	6.52017	7.80743	6.61675	6.18369	6.16194	6.11971		48	173	46	33	37	17
100054191	NT5C1A	5'-nucleotidase, cytosolic IA	1.22986	0.00617104	0.0765866	6.78041	7.89562	6.34205	6.24086	6.17902	5.87295		66	187	32	36	38	11
100629189	LOC100629189	mitotic-spindle organizing protein 2B-like	1.22109	0.00616492	0.0765866	7.51961	7.28456	6.84094	5.49787	6.26061	6.53951		142	106	60	8	43	31
100058101	DYNC1H1	dynein cytoplasmic 1 heavy chain 1	0.886614	0.00619721	0.0768485	9.20802	9.0772	9.49134	8.8739	8.0599	7.95979		577	489	606	493	295	133
100056196	ADAM12	ADAM metallopeptidase domain 12	1.18092	0.00621201	0.076906	7.98079	10.249	9.02406	8.04909	7.45967	8.12337		215	1169	425	252	172	153
100054381	LOC100054381	adenosylhomocysteinase	0.45559	0.00621091	0.076906	9.45043	9.54555	9.38145	8.97187	9.04123	9.08164		693	697	558	532	651	330
100063224	LRRC14	leucine rich repeat containing 14	0.565872	0.00623477	0.0771247	8.33168	8.58682	8.54266	8.06753	7.99906	7.90677		289	333	291	256	280	127
100062026	RARG	retinoic acid receptor gamma	-0.482017	0.00626105	0.0773866	8.68349	8.48584	8.62966	9.06811	9.03122	9.03349		384	307	312	573	646	318
100064906	CHRM2	cholinergic receptor muscarinic 2	-1.1664	0.00628045	0.077563	7.12244	6.81043	6.17548	7.07525	8.42526	7.93353		96	64	25	101	400	130
100065571	KIAA1147	KIAA1147	-0.682813	0.00628894	0.0776046	10.6669	10.5907	10.0683	11.2281	10.9201	11.3657		1687	1496	928	2782	2592	1748
102149844	LOC102149844	uncharacterized LOC102149844	1.14286	0.0063322	0.0780112	9.81535	10.04	11.2487	9.75936	8.69809	8.19857		909	1004	2166	964	498	163
100051102	RBM42	RNA binding motif protein 42	1.10615	0.00632746	0.0780112	7.49695	7.84591	8.79279	6.57638	7.19062	7.3085		139	179	355	57	132	73
100063148	PREX2	phosphatidylinositol-3,4,5-trisphosphate dependent Rac exchange factor 2	0.750379	0.00634459	0.0780369	9.30909	9.74278	10.0564	8.73191	8.97803	9.18073		623	807	920	441	620	356
100065037	HMGCS1	3-hydroxy-3-methylglutaryl-CoA synthase 1	0.712208	0.00634365	0.0780369	9.66611	9.37649	9.66159	9.17525	8.84489	8.489		814	614	688	622	559	207
102149902	LOC102149902	uncharacterized LOC102149902	-0.582952	0.00636107	0.0781761	8.80307	8.65276	8.37516	9.09287	9.20681	9.2099		422	351	254	584	739	364
100055553	AKIP1	A-kinase interacting protein 1	-0.577925	0.00637251	0.0782497	10.2698	10.04	10.3945	10.6108	11.0249	10.8249		1267	1004	1176	1791	2793	1190
100066755	FAM78A	family with sequence similarity 78 member A	-1.23838	0.00637739	0.0782497	5.69468	6.92742	6.03842	7.81216	7.82267	6.92564		12	73	20	205	240	49
100059112	NPM1	nucleophosmin 1	-0.529146	0.00639193	0.0783645	11.4933	11.9495	11.786	12.3417	12.2239	12.3362		3037	3923	3166	6096	6510	3461
100070878	IFI30	IFI30, lysosomal thiol reductase	0.709165	0.00640735	0.0784901	9.90082	9.45227	10.0324	9.34965	8.86081	9.04972		968	650	904	710	566	322
102150846	BTBD6	BTB domain containing 6	1.09091	0.00641395	0.0785074	7.57108	8.46149	8.53839	6.53391	7.18316	7.58405		149	301	290	54	131	95
100066866	UBE2L6	ubiquitin conjugating enzyme E2 L6	0.54359	0.00644466	0.0787915	8.48297	8.32857	8.3113	7.84473	7.97819	7.89773		327	270	241	211	275	126
100053491	TACR1	tachykinin receptor 1	1.27308	0.00645447	0.0787915	6.30907	7.37638	9.91416	6.89392	6.58697	5.77388		36	116	829	83	67	9
100059191	ZNF219	zinc finger protein 219	-0.833422	0.00645798	0.0787915	7.37767	7.70633	7.40523	8.0721	7.93548	8.65242		124	158	108	257	265	236
100629294	SPCS1	signal peptidase complex subunit 1	-0.427533	0.0064539	0.0787915	10.0182	10.0235	10.0594	10.5391	10.3327	10.4843		1055	992	922	1701	1700	932
100060583	PTPN4	protein tyrosine phosphatase, non-receptor type 4	0.68551	0.0064776	0.0788781	8.55299	8.82143	8.53839	8.27185	7.79897	7.94234		346	401	290	304	235	131
100146176	AHNAK2	AHNAK nucleoprotein 2	-0.4736	0.00648591	0.0788781	9.91202	9.76935	9.82084	10.4038	10.3481	10.1356		976	823	774	1543	1719	724
100055455	MRPS18A	mitochondrial ribosomal protein S18A	1.08001	0.00648564	0.0788781	10.7995	10.3634	9.30324	9.535	8.27662	8.82288		1855	1270	526	816	354	270
100070575	SORD	sorbitol dehydrogenase	-0.390308	0.00648556	0.0788781	11.9268	11.9892	12.0895	12.3429	12.4075	12.4434		4122	4034	3919	6101	7404	3731
100071691	ARHGEF37	Rho guanine nucleotide exchange factor 37	0.750315	0.00650467	0.0790427	10.8498	10.8095	11.3523	10.5714	10.1482	9.86513		1923	1750	2331	1741	1487	594
100062351	ALOXE3	arachidonate lipoxygenase 3	0.865847	0.00653056	0.0791708	7.44257	7.44563	7.74401	7.10319	6.90071	6.51409		132	124	148	104	97	30
100063080	CSNK2A2	casein kinase 2 alpha 2	-0.598683	0.00652229	0.0791708	11.3463	11.8249	11.3248	12.0915	12.2759	12.0537		2737	3594	2286	5115	6752	2839
100055493	SCN10A	sodium voltage-gated channel alpha subunit 10	-0.873787	0.0065309	0.0791708	6.55196	7.03473	6.92612	7.27585	7.54258	7.76472		50	82	66	124	186	112
102149252	LOC102149252	HLA class I histocompatibility antigen, B-46 alpha chain-like	-0.747734	0.0065504	0.079315	7.64143	7.56674	7.27432	8.22346	7.85058	8.33797		159	139	95	292	246	183
100055640	TDRKH	tudor and KH domain containing	1.04095	0.00655327	0.079315	6.68558	6.90232	7.52469	6.42855	6.36561	6.15555		59	71	121	47	50	18
100052464	TLE3	TLE family member 3, transcriptional corepressor	-0.509672	0.0065701	0.079383	8.54578	8.74965	8.76015	9.06356	9.24018	9.17705		344	379	346	571	758	355
100057559	AP5B1	adaptor related protein complex 5 subunit beta 1	1.17073	0.00657462	0.079383	6.78041	6.93978	8.01631	6.03694	6.61052	6.31889		66	74	188	26	69	23
100058177	LOC100058177	zinc finger protein 470	-1.04283	0.00656567	0.079383	5.82871	6.27306	6.17548	6.75721	6.53846	7.03219		16	32	25	71	63	55
100072927	SLC16A13	solute carrier family 16 member 13	-0.957936	0.00659136	0.0795217	6.24961	6.72604	6.29695	6.96745	7.02442	7.37617		33	58	30	90	111	78
102148656	LOC102148656	uncharacterized LOC102148656	1.19618	0.00666807	0.0803831	6.04872	6.33516	6.09543	5.74991	5.44842	5.36679		24	35	22	15	8	3
100147651	ST8SIA2	ST8 alpha-N-acetyl-neuraminide alpha-2,8-sialyltransferase 2	1.27117	0.00668144	0.0804802	5.76435	6.39404	8.3895	5.94244	5.62397	5.91868		14	38	257	22	13	12
100630682	LOC100630682	A-kinase anchor protein 2	0.840204	0.00670474	0.0806968	9.21936	9.88772	9.99561	9.19201	8.83571	8.45883		582	898	880	630	555	202
100051230	MRPS18B	mitochondrial ribosomal protein S18B	1.06595	0.00671723	0.080763	10.9285	11.4511	11.531	10.5706	10.1408	8.67879		2034	2761	2645	1740	1479	241
100070961	OLFML2A	olfactomedin like 2A	-0.671296	0.00672091	0.080763	8.43691	8.70893	8.79279	8.96456	9.45284	9.44261		315	367	355	529	890	434
100057382	TMEM116	transmembrane protein 116	-0.966283	0.0067268	0.0807696	8.97899	9.1448	8.61349	9.1194	10.0005	10.5654		484	515	308	596	1335	988
100146244	RPL10	ribosomal protein L10	-0.611507	0.00675112	0.0809974	13.9128	14.3361	13.7431	14.5109	14.7222	14.7623		16505	20750	12438	27647	37137	18765
102149649	MGAT1	mannosyl (alpha-1,3-)-glycoprotein beta-1,2-N-acetylglucosaminyltransferase	-0.784906	0.00678231	0.0812428	8.29337	8.20662	7.65078	8.58065	9.05906	8.79905		280	244	136	391	660	265
100070555	KIAA0895	KIAA0895	0.723959	0.00677797	0.0812428	8.72872	8.65634	8.76747	8.39699	7.85058	7.80403		398	352	348	337	246	116
100057203	SMG8	SMG8, nonsense mediated mRNA decay factor	-0.96584	0.00680394	0.0813176	11.0392	12.0418	12.729	13.2672	13.2699	13.2254		2201	4186	6133	11637	13523	6442
100066111	GPIHBP1	glycosylphosphatidylinositol anchored high density lipoprotein binding protein 1	-1.11682	0.00680467	0.0813176	6.48752	6.76894	5.80765	7.06581	7.53103	7.41522		46	61	13	100	184	81
102149785	LOC102149785	ral guanine nucleotide dissociation stimulator	-1.17932	0.00680076	0.0813176	5.57706	5.45688	5.9463	6.57638	6.16194	6.31889		9	6	17	57	37	23
102149960	LOC102149960	uncharacterized LOC102149960	-0.646591	0.00682194	0.0813956	9.93555	9.72762	9.71728	10.3666	10.1538	10.7856		993	798	717	1502	1493	1157
100069952	FBXL15	F-box and leucine rich repeat protein 15	-0.968823	0.00681991	0.0813956	6.07304	6.29414	6.17548	6.50474	7.01596	6.82965		25	33	25	52	110	44
100069554	PVALB	parvalbumin	0.745016	0.00685566	0.0817335	10.5879	11.3738	10.9277	10.4696	9.97154	10.128		1594	2614	1724	1618	1307	720
100073027	AIMP1	aminoacyl tRNA synthetase complex interacting multifunctional protein 1	0.642777	0.00687489	0.0818454	10.3116	9.92215	10.0815	9.741	9.3791	9.22426		1306	921	937	951	842	368
100054581	APH1A	aph-1 homolog A, gamma-secretase subunit	0.70428	0.00687586	0.0818454	9.85944	9.71913	9.95466	9.46955	9.11129	8.72508		939	793	854	777	687	250
100069539	CLNK	cytokine dependent hematopoietic cell linker	0.918573	0.00688638	0.0819063	8.5744	8.035	7.88675	7.45048	7.60439	6.907		352	211	168	147	197	48
100071163	FFAR4	free fatty acid receptor 4	1.07672	0.00690934	0.0821148	7.95361	7.76116	8.48603	7.61173	6.5988	6.70405		210	166	278	171	68	38
102149304	LOC102149304	uncharacterized LOC102149304	-0.545198	0.00692471	0.082233	8.30197	8.50185	8.62966	9.06811	8.91844	8.96667		282	311	312	573	592	302
100060343	HYKK	hydroxylysine kinase	-0.709756	0.00694366	0.0823934	9.48087	9.16247	9.02711	10.1536	10.0994	9.54336		709	522	426	1287	1435	468
100058701	HTRA4	HtrA serine peptidase 4	-0.656345	0.00695406	0.0824521	10.0052	10.0683	10.0668	10.8183	10.2797	10.9902		1045	1025	927	2078	1636	1339
100068218	COQ8B	coenzyme Q8B	-0.710667	0.00698736	0.0826928	8.1951	7.95538	7.59337	8.63081	8.45561	8.66303		258	197	129	407	410	238
100053109	TSHZ2	teashirt zinc finger homeobox 2	-0.608215	0.00698436	0.0826928	9.25063	9.32141	9.05724	9.75655	9.57206	10.0755		596	589	436	962	973	693
100063346	DPM3	dolichyl-phosphate mannosyltransferase subunit 3	-0.962637	0.00699074	0.0826928	6.40172	6.58773	7.16423	7.38479	7.53682	7.68261		41	49	85	138	185	104
102148227	LOC102148227	transcription initiation factor TFIID subunit 7	-0.515902	0.0070119	0.0828784	9.55785	9.58161	9.4624	9.85047	10.0218	10.231		751	716	593	1031	1356	776
100053852	SVEP1	sushi, von Willebrand factor type A, EGF and pentraxin domain containing 1	0.989926	0.00704603	0.0832168	9.84197	10.525	9.23376	9.24316	8.29355	8.8323		927	1427	499	655	359	272
100071353	C2CD2L	C2CD2 like	-0.805359	0.00705708	0.0832824	7.29194	6.98812	7.2204	7.4787	7.88246	8.10001		114	78	90	151	253	150
100056430	ASIC4	acid sensing ion channel subunit family member 4	-1.10373	0.00709273	0.0836379	6.04872	5.82915	5.72924	6.16394	6.6675	6.74731		24	15	11	32	74	40
100053946	RAD1	RAD1 checkpoint DNA exonuclease	-1.12963	0.00710042	0.0836634	8.05929	8.84978	10.1417	10.2486	10.8972	11.0028		230	410	979	1379	2550	1351
100052305	CERS6	ceramide synthase 6	0.753097	0.00711659	0.0836726	9.23954	9.1346	9.85377	8.89711	8.56262	8.59261		591	511	793	502	447	225
100072249	TFG	TRK-fused gene	-1.00413	0.0071233	0.0836726	7.93149	9.09834	8.19075	9.00309	9.79509	9.9124		206	497	218	545	1148	615
100064225	LARP7	La ribonucleoprotein domain family member 7	0.449994	0.00710816	0.0836726	9.81237	9.87095	9.92725	9.55293	9.401	9.34417		907	887	837	827	856	403
100054977	PPP2R5C	protein phosphatase 2 regulatory subunit B'gamma	0.779048	0.00712228	0.0836726	8.72872	8.44502	8.71922	8.17761	7.98657	7.45318		398	297	335	281	277	84
100033850	SMAD1	SMAD family member 1	0.840923	0.00714125	0.0838183	9.35091	8.91682	8.60534	8.37504	8.2868	7.72427		643	432	306	331	357	108
100061326	PDLIM1	PDZ and LIM domain 1	1.10451	0.00720278	0.0844097	10.1577	9.6529	11.6041	9.61787	9.3791	8.81815		1168	755	2785	868	842	269
100057142	PHLPP1	PH domain and leucine rich repeat protein phosphatase 1	-0.551579	0.00719867	0.0844097	10.2719	10.3957	10.0742	10.6007	10.9949	10.8155		1269	1300	932	1778	2734	1182
100146175	COMMD8	COMM domain containing 8	-0.822779	0.00723969	0.0847063	8.72872	7.98434	8.2232	9.08391	9.48395	8.8648		398	202	224	580	911	279
100034101	TRPM7	transient receptor potential cation channel, subfamily M, member 7	-0.75619	0.00724488	0.0847063	12.2924	11.8473	12.038	12.4989	13.3633	12.6983		5328	3651	3780	6805	14433	4459
100065217	REL	REL proto-oncogene, NF-kB subunit	-0.721336	0.00724392	0.0847063	8.00215	8.26421	7.76637	8.39699	8.85628	8.78941		219	256	151	337	564	263
100056332	GSTA1	glutathione S-transferase alpha 1	-1.26086	0.0072508	0.0847102	5.38073	5.39998	6.71776	7.25954	7.0982	8.11563		5	5	52	122	120	152
100053447	CFAP57	cilia and flagella associated protein 57	-0.668473	0.00726901	0.0848575	7.98616	8.35528	7.84544	8.81824	8.58748	8.65773		216	276	162	472	456	237
100048950	RNASEL	ribonuclease L	0.607666	0.00729098	0.0850483	7.64828	7.72715	7.79564	7.33141	7.20542	7.2077		160	161	155	131	134	66
100147148	LOC100147148	mitochondrial ornithine transporter 1 pseudogene	1.10184	0.00731794	0.0852971	7.10221	7.61982	7.03166	5.8649	6.70047	6.43439		94	146	74	19	77	27
100053441	TMF1	TATA element modulatory factor 1	0.676912	0.00732956	0.0853668	9.71972	9.1114	9.49134	8.93995	8.83801	8.58705		847	502	606	519	556	224
100050372	PCM1	pericentriolar material 1	0.451572	0.00734579	0.0854375	10.2544	10.4325	10.4691	10.0276	9.85634	9.94091		1253	1335	1241	1174	1201	628
100067451	ZMYND12	zinc finger MYND-type containing 12	1.15531	0.00734691	0.0854375	6.48752	7.02323	7.76637	5.94244	6.27622	6.46155		46	81	151	22	44	28
100051253	NR1H3	nuclear receptor subfamily 1 group H member 3	-0.501358	0.00736456	0.0855769	8.25399	8.35087	8.47263	8.74903	8.84031	8.85096		271	275	275	447	557	276
100146820	B9D2	B9 domain containing 2	1.20636	0.00738417	0.0857391	6.07304	5.89304	5.76935	5.35244	5.36191	5.45403		25	17	12	5	6	4
100055585	LOC100055585	TATA box-binding protein-associated factor RNA polymerase I subunit A-like	0.619317	0.00742734	0.0861743	11.4797	11.3046	11.0545	10.9159	10.5608	10.4125		3008	2489	1887	2228	2004	885
100065851	ISPD	isoprenoid synthase domain containing	0.601699	0.00746518	0.0865469	8.68677	8.91682	9.06319	8.25189	8.50578	8.24185		385	432	438	299	427	169
102149217	LOC102149217	uncharacterized LOC102149217	0.685631	0.0074834	0.0866918	8.75706	8.56414	8.20707	8.04909	7.86889	7.79431		407	327	221	252	250	115
100066883	TANGO6	transport and golgi organization 6 homolog	-0.466815	0.00751005	0.0869339	10.1172	9.84622	10.0815	10.4163	10.4676	10.5611		1134	871	937	1557	1874	985
100629901	CHCHD7	coiled-coil-helix-coiled-coil-helix domain containing 7	1.12681	0.00755514	0.0873891	7.55656	8.32857	7.23136	6.10238	6.79449	7.06588		147	270	91	29	86	57
100055827	PIGA	phosphatidylinositol glycan anchor biosynthesis class A	-0.660491	0.00756273	0.0874087	8.10931	8.26891	7.7515	8.73478	8.53164	8.71493		240	257	149	442	436	248
100147233	TNFSF13	TNF superfamily member 13	1.21219	0.00756838	0.0874087	7.98616	7.70633	6.36395	5.83753	6.65631	6.31889		216	158	33	18	73	23
100147562	ZNF512B	zinc finger protein 512B	0.61446	0.00759588	0.0876595	13.0757	13.5754	13.0576	12.7113	12.3918	12.6905		9213	12224	7715	7895	7323	4435
100060923	MXD1	MAX dimerization protein 1	-0.465664	0.00761072	0.0877638	10.2052	10.0481	10.0727	10.4074	10.6742	10.6247		1209	1010	931	1547	2174	1031
100066488	EIF2AK3	eukaryotic translation initiation factor 2 alpha kinase 3	-0.540675	0.0076366	0.0879664	8.41727	8.70893	8.72299	9.13898	9.03122	9.2099		310	367	336	605	646	364
100147366	NAPRT	nicotinate phosphoribosyltransferase	-0.473062	0.00763991	0.0879664	9.34885	9.38081	9.57274	9.81174	9.87209	10.0005		642	616	644	1002	1215	656
100070654	SLC35A1	solute carrier family 35 member A1	-0.531502	0.00765954	0.0879917	9.2834	9.19471	9.08382	9.65457	9.53859	9.90351		611	535	445	892	949	611
100049930	TCF4	transcription factor 4	-0.573698	0.00765638	0.0879917	9.68093	9.33483	9.72104	10.1525	10.3229	9.98579		823	595	719	1286	1688	649
100057538	FABP5	fatty acid binding protein 5	1.2504	0.00765057	0.0879917	5.69468	6.2073	7.08141	5.40502	5.40678	5.77388		12	29	78	6	7	9
100059061	HSD17B7	hydroxysteroid 17-beta dehydrogenase 7	1.24615	0.00768242	0.0881877	6.14274	5.86166	6.44762	4.79373	5.19678	5.599		28	16	37	0	3	6
100062217	FRY	FRY microtubule binding protein	0.926723	0.00772593	0.0886199	9.58262	9.85399	10.0003	9.22292	8.95914	7.94234		765	876	883	645	611	131
100054668	RPRD2	regulation of nuclear pre-mRNA domain containing 2	-0.620438	0.00774523	0.088774	10.2892	10.657	10.264	10.825	10.9836	11.3214		1285	1569	1070	2088	2712	1694
102149680	CYSTM1	cysteine rich transmembrane module containing 1	-0.706244	0.00775686	0.0887746	9.58962	9.67766	10.0218	10.1146	10.8366	10.4932		769	769	897	1251	2442	938
100072654	ELP4	elongator acetyltransferase complex subunit 4	-0.782506	0.007757	0.0887746	8.34423	8.29675	8.01631	9.38286	8.90754	8.54174		292	263	188	728	587	216
100533966	NME1	NME/NM23 nucleoside diphosphate kinase 1	1.16674	0.00778033	0.0889743	7.47391	7.22633	6.20087	5.89147	6.33659	6.11971		136	100	26	20	48	17
100057769	HNF1B	HNF1 homeobox B	-0.520831	0.0078025	0.0891605	10.0866	10.0208	9.70972	10.5794	10.4187	10.4015		1109	990	713	1751	1809	878
100051266	ITGB6	integrin subunit beta 6	-0.508689	0.00782605	0.0893622	10.4058	10.1839	10.2946	11.0108	10.6684	10.7264		1398	1115	1094	2384	2165	1109
100063624	ELOVL2	ELOVL fatty acid elongase 2	-0.520423	0.00784982	0.089566	8.26724	8.2405	8.04692	8.57745	8.66476	8.71493		274	251	193	390	485	248
100058532	PDE12	phosphodiesterase 12	-0.718566	0.00786247	0.0896428	7.68864	7.41144	7.26371	7.94313	8.29018	7.96844		166	120	94	230	358	134
100057997	R3HCC1	R3H domain and coiled-coil containing 1	0.653799	0.00788359	0.089816	10.3253	9.80989	9.79072	9.43831	9.12828	9.43028		1319	848	757	759	696	430
100058709	DIABLO	diablo IAP-binding mitochondrial protein	1.23067	0.00791316	0.0899499	7.44257	8.09985	10.488	7.56661	7.33179	7.58405		132	223	1258	164	152	95
100033928	TMSB10	thymosin beta 10	0.803106	0.00791095	0.0899499	11.7249	11.8446	12.3324	11.5841	10.8012	10.7513		3576	3644	4647	3579	2381	1129
100063178	LOC100063178	protein mago nashi homolog 2	-0.736588	0.00791004	0.0899499	10.2676	9.63134	9.70403	10.3582	10.6365	10.9712		1265	743	710	1493	2116	1321
100060459	OSBPL11	oxysterol binding protein like 11	-0.878706	0.00793803	0.0901649	8.42122	7.63462	7.78108	9.13898	8.92278	8.428		311	148	153	605	594	197
100071912	KSR1	kinase suppressor of ras 1	-0.760963	0.00797046	0.0904654	9.77602	9.90429	9.65176	10.0449	10.5391	11.0255		883	909	683	1189	1973	1373
100050816	ARF4	ADP ribosylation factor 4	-0.747893	0.00798716	0.090587	9.70046	10.0152	9.69066	10.0947	10.5767	10.9996		835	986	703	1233	2027	1348
100147656	S100A14	S100 calcium binding protein A14	-0.80566	0.00805114	0.091176	8.59201	8.02946	8.34113	9.56262	8.88992	8.85096		357	210	247	833	579	276
100053755	SRP72	signal recognition particle 72	0.945033	0.00804623	0.091176	7.12244	7.34948	7.94002	6.9572	6.68958	6.56441		96	113	176	89	76	32
100066520	POLR1E	RNA polymerase I subunit E	1.18469	0.00807101	0.0912646	8.66033	9.13971	10.9535	7.8713	8.92062	7.81369		377	513	1756	216	593	117
100055283	EIF2B4	eukaryotic translation initiation factor 2B subunit delta	0.868139	0.00806802	0.0912646	10.4997	9.75114	9.87418	9.55455	9.10748	8.59261		1496	812	805	828	685	225
100064788	EFHD1	EF-hand domain family member D1	-1.01382	0.00808671	0.0912866	7.94259	7.97859	7.43374	8.53525	8.17057	9.57169		208	201	111	377	324	478
100051249	COX6B1	cytochrome c oxidase subunit 6B1	0.719827	0.00809105	0.0912866	9.27908	9.91027	9.24949	8.59967	8.84031	8.92766		609	913	505	397	557	293
100061050	RRP12	ribosomal RNA processing 12 homolog	1.14587	0.0080882	0.0912866	10.9686	9.45636	7.4148	6.67008	5.25863	5.45403		2093	652	109	64	4	4
100053752	NUAK1	NUAK family kinase 1	0.835164	0.00811493	0.0914878	8.19972	8.91085	8.34113	7.56661	7.53682	8.0521		259	430	247	164	185	144
102147390	LOC102147390	T-lymphocyte surface antigen Ly-9	0.597892	0.00813152	0.0916066	7.78472	7.63462	7.75896	7.20088	7.32507	7.25182		181	148	150	115	151	69
100051393	IGFLR1	IGF like family receptor 1	1.02755	0.00815216	0.0917709	6.22906	6.486	6.40654	5.96694	5.71198	5.77388		32	43	35	23	16	9
100069126	WDR5	WD repeat domain 5	-0.883775	0.00817801	0.0919935	8.13849	8.56795	8.27052	8.54837	9.26429	9.71575		246	328	233	381	772	532
100060780	NECAP1	NECAP endocytosis associated 1	-0.93837	0.00818973	0.092057	9.67272	10.5832	11.2821	11.7085	11.7304	11.8476		818	1488	2218	3907	4602	2456
100050110	FGL2	fibrinogen like 2	0.757312	0.00819696	0.0920698	10.2029	9.56464	9.94344	9.49	9.05512	8.79424		1207	707	847	789	658	264
100063217	PAK1	p21 (RAC1) activated kinase 1	0.640801	0.00821273	0.0921786	9.44465	8.89885	9.0809	8.6613	8.40362	8.57023		690	426	444	417	393	221
100066219	CD101	CD101 molecule	1.15335	0.00822416	0.0922385	7.11236	6.39404	7.40523	6.44418	6.05319	5.71972		95	38	108	48	31	8
100053264	SRSF5	serine and arginine rich splicing factor 5	0.502911	0.00823865	0.0923327	9.88668	9.80829	9.94344	9.55293	9.39789	9.19174		958	847	847	827	854	359
100058052	BOLA3	bolA family member 3	-0.874016	0.00827842	0.0927098	8.62658	9.08781	8.46363	9.47469	9.17082	10.2023		367	493	273	780	719	760
100065189	GLO1	glyoxalase I	0.885962	0.00830566	0.0929461	8.73823	9.46249	9.09838	8.65222	7.72033	8.13874		401	655	450	414	219	155
100055392	PIN1	peptidylprolyl cis/trans isomerase, NIMA-interacting 1	1.22833	0.00834363	0.0930767	8.53853	9.34149	11.7269	9.18784	7.98239	7.89773		342	598	3037	628	276	126
102149300	SMIM10L1	small integral membrane protein 10 like 1	-0.804434	0.00833394	0.0930767	13.1346	13.4907	13.233	13.4658	14.3015	14.6167		9599	11524	8719	13364	27725	16960
100071467	SRRM1	serine and arginine repetitive matrix 1	-0.610322	0.00835291	0.0930767	9.5507	9.35032	9.33307	10.3273	9.90418	9.78514		747	602	538	1460	1244	560
102149412	LOC102149412	uncharacterized LOC102149412	-0.492043	0.00835404	0.0930767	11.2884	11.326	11.2732	11.99	11.5645	11.8136		2627	2527	2204	4763	4094	2398
100146236	UBXN6	UBX domain protein 6	-0.462133	0.00835848	0.0930767	9.18276	9.08516	9.22847	9.65155	9.47366	9.69272		566	492	497	890	904	523
100059476	SEMA6C	semaphorin 6C	0.469549	0.00836037	0.0930767	9.54531	9.80188	9.6694	9.27496	9.25744	9.13585		744	843	692	671	768	344
100058595	TOR4A	torsin family 4 member A	0.956768	0.00832727	0.0930767	6.84404	7.10171	6.66828	6.45962	6.21239	6.00403		71	88	49	49	40	14
102150313	LOC102150313	uncharacterized LOC102150313	-0.654685	0.00837824	0.0932071	7.10221	7.03473	7.33631	7.64926	7.74041	7.61769		94	82	101	177	223	98
100066418	LOC100066418	zinc finger protein 709	0.472142	0.00840607	0.0933796	9.83463	9.88012	9.81381	9.52512	9.39634	9.2135		922	893	770	810	853	365
100050898	DARS	aspartyl-tRNA synthetase	0.541421	0.00840264	0.0933796	9.30909	9.38081	9.31823	8.65222	9.03923	8.74019		623	616	532	414	650	253
100060141	APOO	apolipoprotein O	0.765359	0.00841555	0.0934163	9.46953	9.56843	9.23902	8.14331	8.73067	8.99209		703	709	501	273	511	308
100146746	LOC100146746	saoe class I histocompatibility antigen, A alpha chain-like	-0.598355	0.00846046	0.093846	10.9551	11.1803	11.2616	11.6151	11.546	12.0727		2073	2279	2186	3658	4041	2877
100054755	KIF25	kinesin family member 25	-0.633981	0.0084854	0.0940538	7.24696	7.07976	7.20936	7.57965	7.62621	7.81369		109	86	89	166	201	117
100060647	CAT	catalase	-0.58959	0.00861943	0.0954695	9.58962	9.702	9.52833	10.0017	10.0409	10.5079		769	783	623	1152	1375	948
100063668	EMP1	epithelial membrane protein 1	1.20103	0.00867537	0.0960189	8.55658	7.94952	10.2248	8.28369	6.83414	7.19266		347	196	1040	307	90	65
100062187	COL8A1	collagen type VIII alpha 1 chain	1.048	0.00871355	0.0963513	7.12244	7.30343	6.36395	6.33003	6.2287	6.11971		96	108	33	41	41	17
100070163	FHDC1	FH2 domain containing 1	-0.567886	0.00871814	0.0963513	10.6536	10.7154	10.2781	11.2015	10.9389	11.2765		1671	1636	1081	2730	2627	1641
100056621	ACP5	acid phosphatase 5, tartrate resistant	1.17352	0.00874869	0.0965785	12.5982	12.7103	11.9851	8.36021	10.8158	11.458		6600	6686	3642	327	2406	1866
100034001	RPLP2	ribosomal protein lateral stalk subunit P2	-0.506805	0.00875145	0.0965785	8.55658	8.8022	8.71544	9.21474	9.24365	9.0294		347	395	334	641	760	317
100629680	AP1S2	adaptor related protein complex 1 subunit sigma 2	-0.826795	0.00877957	0.0967478	11.3865	10.4845	11.0275	12.3629	11.4837	11.8487		2816	1386	1851	6187	3867	2458
100060282	DNAH1	dynein axonemal heavy chain 1	1.01254	0.00877464	0.0967478	8.01797	8.19679	9.39094	7.64308	7.80374	7.3629		222	242	562	176	236	77
100072348	PQLC3	PQ loop repeat containing 3	0.655785	0.0088226	0.0971512	13.4718	13.1736	12.9033	12.7987	12.3986	12.2314		12142	9239	6927	8392	7358	3216
100064198	ANK2	ankyrin 2	0.638984	0.00883213	0.0971855	10.3502	10.8411	10.8135	10.1769	9.72617	10.1318		1343	1790	1589	1309	1091	722
100072355	AMD1	adenosylmethionine decarboxylase 1	0.756775	0.00885461	0.0973621	9.65947	9.24532	9.67134	9.15189	8.68024	8.36428		810	556	693	611	491	187
100065748	ATXN1	ataxin 1	-0.626565	0.00888221	0.0975947	13.7503	13.4166	14.0516	14.6364	14.2238	14.4125		14740	10944	15416	30167	26267	14716
100049855	LOC100049855	mitochondrial import inner membrane translocase subunit Tim17-A-like	-1.14843	0.00890483	0.0977405	5.53324	5.45688	5.54464	5.80929	6.2287	6.11971		8	6	7	17	41	17
100057458	ABCC11	ATP binding cassette subfamily C member 11	1.07201	0.00890839	0.0977405	6.41939	6.43169	6.7497	5.96694	6.05319	5.53039		42	40	54	23	31	5
100072416	SRA1	steroid receptor RNA activator 1	-0.596633	0.00893059	0.0978423	8.05419	8.05149	7.85241	8.44341	8.72321	8.35775		229	214	163	350	508	186
100630772	PTS	6-pyruvoyltetrahydropterin synthase	-0.748545	0.00892716	0.0978423	8.67361	8.5565	9.3743	9.72383	9.72369	9.58287		381	325	555	939	1089	482
100629547	FAM241A	family with sequence similarity 241 member A	0.597083	0.00895964	0.0980381	14.0164	14.3987	13.9384	13.7318	13.2616	13.4597		17738	21672	14249	16084	13445	7585
100059006	GPR180	G protein-coupled receptor 180	0.684726	0.00896141	0.0980381	9.11152	9.1824	9.01488	8.80467	8.25949	8.18385		536	530	422	467	349	161
100053014	MYCBP2	MYC binding protein 2, E3 ubiquitin protein ligase	1.0386	0.00899525	0.0983373	8.33588	7.36747	7.7289	7.35454	6.67859	6.51409		290	115	146	134	75	30
100051833	LOC100051833	60S ribosomal protein L21 pseudogene	-0.559561	0.00905958	0.0989691	9.40947	9.4947	9.00873	9.90858	9.84041	9.86284		672	671	420	1076	1187	593
100053031	BZW2	basic leucine zipper and W2 domains 2	0.559141	0.00907343	0.0989776	11.844	11.5142	11.8522	11.3881	11.1217	10.9498		3889	2887	3317	3116	2992	1301
100070752	SERF2	small EDRK-rich factor 2	0.515003	0.00906979	0.0989776	12.6921	12.5593	12.8135	12.3871	11.9822	12.0707		7048	6016	6506	6293	5494	2873
100060771	GAPT	GRB2 binding adaptor protein, transmembrane	1.00554	0.00909304	0.09912	6.24961	6.25157	6.29695	5.65199	5.76572	5.87295		33	31	30	12	18	11
100058578	ADAM9	ADAM metallopeptidase domain 9	0.705927	0.00911299	0.0992317	10.8484	10.9959	11.4585	10.7092	10.23	10.1049		1921	1999	2513	1922	1578	708
102147562	C7H19orf25	chromosome 7 C19orf25 homolog	1.03348	0.00911639	0.0992317	6.78041	6.45007	6.20087	5.89147	5.81625	6.00403		66	41	26	20	20	14
100055056	SS18L2	SS18 like 2	-0.470842	0.00912545	0.0992589	11.0475	10.7289	10.9773	11.4697	11.2831	11.4474		2214	1652	1786	3301	3355	1852
100061080	STYXL1	serine/threonine/tyrosine interacting like 1	-0.654942	0.00915835	0.0995452	7.72787	7.65652	7.27432	8.10815	8.0913	8.17643		172	151	95	265	303	160
100058141	PIK3CA	phosphatidylinositol-4,5-bisphosphate 3-kinase catalytic subunit alpha	0.644574	0.00917869	0.0995519	10.2924	10.1851	10.2794	9.96565	9.41644	9.31092		1288	1116	1082	1122	866	393
100063698	SLC25A36	solute carrier family 25 member 36	0.778957	0.00916875	0.0995519	11.4005	11.0388	12.0198	10.9647	10.5228	10.5254		2844	2061	3732	2307	1950	960
100071282	LDLRAP1	low density lipoprotein receptor adaptor protein 1	-0.638601	0.00917606	0.0995519	9.74815	9.38081	9.92725	10.0891	10.3924	10.5512		865	616	837	1228	1775	978
100069783	PCGF6	polycomb group ring finger 6	-1.0457	0.00918526	0.0995519	8.71915	9.6759	8.11779	9.89203	9.80567	10.8517		395	768	205	1063	1157	1213
100071835	AHCYL2	adenosylhomocysteinase like 2	-0.666723	0.00923831	0.100055	8.32326	7.82037	8.21784	8.94985	8.63594	8.65242		287	175	223	523	474	236
100630774	SPINK7	serine peptidase inhibitor, Kazal type 7 (putative)	-1.17432	0.00925731	0.100118	9.82576	8.99503	7.54218	11.681	9.95473	10.1068		916	459	123	3832	1291	709
100063102	MRPS5	mitochondrial ribosomal protein S5	0.894828	0.00925359	0.100118	8.39735	8.44502	8.45911	7.97283	7.63699	6.907		305	297	272	236	203	48
100070082	TAF10	TATA-box binding protein associated factor 10	-0.52643	0.00928622	0.100359	8.55658	8.70203	8.43628	8.93498	9.1961	9.0294		347	365	267	517	733	317
100055962	FGD5	FYVE, RhoGEF and PH domain containing 5	0.821768	0.00935967	0.100982	7.8512	8.66701	8.20707	7.30787	7.53682	7.73449		192	355	221	128	185	109
100061483	ABRAXAS1	abraxas 1, BRCA1 A complex subunit	0.737992	0.00935199	0.100982	9.15469	9.03396	9.52403	8.70291	8.69302	8.07626		554	473	621	431	496	147
100033888	CASP1	caspase 1	0.775636	0.00936386	0.100982	7.24696	7.59732	7.14109	6.87212	6.76392	6.65923		109	143	83	81	83	36
100070405	ST6GALNAC6	ST6 N-acetylgalactosaminide alpha-2,6-sialyltransferase 6	0.728233	0.00938368	0.101114	11.7551	12.0543	12.225	11.6814	10.9722	10.9016		3653	4223	4310	3833	2690	1257
102148174	LOC102148174	uncharacterized LOC102148174	-0.816491	0.00938953	0.101114	6.45395	6.55476	6.92612	7.35454	7.16811	7.22257		44	47	66	134	129	67
100064557	ITPR2	inositol 1,4,5-trisphosphate receptor type 2	0.869547	0.00943161	0.101351	10.7068	11.121	11.7837	10.7287	10.0528	9.93219		1736	2185	3161	1949	1387	624
100061534	UBE2J2	ubiquitin conjugating enzyme E2 J2	-0.793413	0.00943042	0.101351	8.7879	8.46558	9.04827	9.38468	9.24192	10.0596		417	302	433	729	759	685
100050334	LOC100050334	protein phosphatase 1L-like	-0.791674	0.00942488	0.101351	7.07127	7.30343	6.73383	7.81216	7.50175	7.76472		91	108	53	205	179	112
100057596	C1H15orf41	chromosome 1 C15orf41 homolog	0.689323	0.00946374	0.101624	10.2999	9.93687	10.5527	9.79814	9.62882	9.22426		1295	931	1318	992	1015	368
100055879	EXT2	exostosin glycosyltransferase 2	-0.540893	0.00947312	0.101653	10.3978	10.3304	10.2155	10.6946	10.7283	11.1376		1390	1240	1033	1902	2260	1487
100069098	EPHB4	EPH receptor B4	0.743775	0.00948347	0.101692	10.3676	9.84309	10.3442	9.78303	9.3791	9.00047		1360	869	1134	981	842	310
100050040	PHKB	phosphorylase kinase regulatory subunit beta	0.466625	0.00952641	0.10208	9.55607	9.46249	9.6379	9.22699	9.09985	8.98367		750	655	676	647	681	306
100050292	CCNL1	cyclin L1	0.719227	0.00953542	0.102104	9.01849	9.61129	9.43286	8.967	8.40983	8.54174		499	732	580	530	395	216
100054866	CEP170	centrosomal protein 170	0.830056	0.00956457	0.1022	7.42663	7.27503	7.67468	7.07525	6.56296	6.78915		130	105	139	101	65	42
100069973	LOC100069973	tetratricopeptide repeat protein 39B-like	0.661844	0.0095611	0.1022	11.6678	11.1242	11.0297	10.8363	10.4535	10.4858		3435	2190	1854	2105	1855	933
100053987	PSMC5	proteasome 26S subunit, ATPase 5	0.662045	0.00956277	0.1022	8.57794	8.8928	9.13838	8.18184	8.13714	8.46491		353	424	464	282	315	203
102148123	LOC102148123	uncharacterized LOC102148123	-0.650926	0.00959092	0.102409	9.12606	9.24769	8.93273	9.80496	9.37594	10.0273		542	557	396	997	840	669
100053515	ZRANB2	zinc finger RANBP2-type containing 2	-0.857124	0.00961028	0.102544	10.8418	10.6791	10.2195	10.9334	11.4036	12.1446		1912	1594	1036	2256	3654	3026
100062895	ATP1B3	ATPase Na+/K+ transporting subunit beta 3	-0.743985	0.00964645	0.102857	9.24177	8.98371	8.44546	9.71228	9.41951	9.89681		592	455	269	931	868	608
100051410	STIL	STIL, centriolar assembly protein	0.875462	0.00968071	0.10315	6.99615	7.40276	6.76537	6.47485	6.44855	6.48811		84	119	55	50	56	29
100073200	NHSL1	NHS like 1	-0.630148	0.00969553	0.103154	11.8719	11.3711	11.2217	11.9975	12.2226	12.3175		3966	2609	2125	4788	6504	3416
100630686	CLEC3B	C-type lectin domain family 3 member B	-1.14728	0.00971098	0.103154	7.25608	6.85062	7.08141	6.90468	8.19963	9.2135		110	67	78	84	332	365
100059698	SGTA	small glutamine rich tetratricopeptide repeat containing alpha	0.462224	0.00969672	0.103154	9.61557	9.70372	9.68297	9.38103	9.13203	9.14343		784	784	699	727	698	346
100057702	ACAD10	acyl-CoA dehydrogenase family member 10	0.792052	0.00971519	0.103154	13.8868	12.928	13.0905	12.7894	12.3299	12.2297		16209	7784	7894	8338	7012	3212
100054234	FAM171B	family with sequence similarity 171 member B	1.04032	0.00970588	0.103154	6.64263	6.16114	6.24996	5.74991	5.79135	5.87295		56	27	28	15	19	11
100069139	TBKBP1	TBK1 binding protein 1	-0.959175	0.00973327	0.103274	7.66186	7.65652	7.68256	7.70965	8.68792	9.17335		162	151	140	187	494	354
100058732	KCNJ3	potassium voltage-gated channel subfamily J member 3	1.20921	0.00974615	0.103279	6.18676	9.1448	9.23112	6.74513	6.68958	7.33597		30	515	498	70	76	75
100060791	PDK3	pyruvate dehydrogenase kinase 3	0.533458	0.00975426	0.103279	9.5507	9.89226	9.67523	9.30607	9.01709	9.24554		747	901	695	687	639	374
100063850	MRPS16	mitochondrial ribosomal protein S16	-0.612674	0.00974748	0.103279	10.273	10.1764	9.8606	10.8594	10.411	10.9171		1270	1109	797	2140	1799	1271
100066484	BEND3	BEN domain containing 3	1.19472	0.00977513	0.103428	5.73025	6.39404	6.48732	5.49787	5.71198	5.26265		13	38	39	8	16	2
100066940	ATP11A	ATPase phospholipid transporting 11A	-0.779542	0.00979401	0.103529	8.24954	8.56795	7.80286	8.81283	8.85173	9.30755		270	328	156	470	562	392
100312407	EQUCABV1R-PS938	vomeronasal 1 receptor equCabV1R-ps938 pseudogene	0.943122	0.00979837	0.103529	6.55196	6.33516	6.65134	5.8649	6.07213	6.00403		50	35	48	19	32	14
100033846	SMAD4	SMAD family member 4	0.775626	0.00982454	0.103733	13.299	12.9799	12.7762	12.6442	12.0443	11.6226		10765	8071	6339	7533	5739	2096
100062374	CADM1	cell adhesion molecule 1	-1.0168	0.00987526	0.104196	8.54578	7.95538	8.35581	9.57384	10.0488	8.27693		344	197	250	840	1383	174
100071509	CD200	CD200 molecule	-0.751658	0.00988895	0.104268	7.9259	7.91382	7.59337	8.13022	8.4646	8.8602		205	190	129	270	413	278
100059506	TMEM165	transmembrane protein 165	1.13323	0.00989716	0.104282	7.43463	7.44563	8.39425	7.28392	6.17902	6.25643		131	124	258	125	38	21
100034008	RPL7	ribosomal protein L7	-0.595863	0.00992343	0.104486	12.8489	13.4203	12.9884	13.7702	13.5371	13.8929		7864	10972	7351	16519	16290	10254
100063590	LGALSL	galectin like	1.12385	0.00997272	0.104932	6.30907	6.46817	7.47997	6.03694	6.03389	6.00403		36	42	116	26	30	14
102147852	CD302	CD302 molecule	0.957905	0.0100527	0.105144	10.1857	10.7516	9.59547	9.73244	8.64649	8.78941		1192	1679	655	945	478	263
100071780	NCR3LG1	natural killer cell cytotoxicity receptor 3 ligand 1	-0.962867	0.0100535	0.105144	7.44257	7.57445	7.17566	7.83396	7.91363	9.00047		132	140	86	209	260	310
102148551	LOC102148551	uncharacterized LOC102148551	-0.81167	0.0100117	0.105144	10.0779	9.53784	9.8606	11.2676	10.4802	10.2434		1102	693	797	2861	1891	783
100066072	DIS3L	DIS3 like exosome 3'-5' exoribonuclease	0.448296	0.01005	0.105144	10.0554	10.2701	10.2627	9.79677	9.64726	9.83038		1084	1187	1069	991	1029	579
100069675	AAR2	AAR2 splicing factor homolog (S. cerevisiae)	-0.554648	0.0100554	0.105144	10.9055	10.6183	10.4179	11.3606	11.0592	11.2618		2001	1526	1196	3056	2862	1624
100056505	MED18	mediator complex subunit 18	-0.470273	0.010034	0.105144	10.3295	10.1702	10.0354	10.5432	10.6306	10.7795		1323	1104	906	1706	2107	1152
100059669	FAN1	FANCD2 and FANCI associated nuclease 1	-0.572991	0.0100549	0.105144	8.92457	8.57174	8.70404	9.19201	9.158	9.49682		464	329	331	630	712	452
100053460	HPGDS	hematopoietic prostaglandin D synthase	1.1428	0.0100446	0.105144	6.20812	6.03604	6.79614	5.49787	5.84046	5.71972		31	22	57	8	21	8
100054649	FASTKD3	FAST kinase domains 3	-0.921249	0.0100254	0.105144	6.18676	6.22966	6.24996	7.07525	6.81447	6.46155		30	30	28	101	88	28
100058538	MX2	MX dynamin like GTPase 2	1.10282	0.0100705	0.105157	9.87241	9.15744	8.0828	8.46087	7.16811	7.672		948	520	199	355	129	103
100630474	ZC2HC1B	zinc finger C2HC-type containing 1B	-0.53638	0.0100688	0.105157	9.87384	9.85554	9.6694	10.0969	10.3311	10.5583		949	877	692	1235	1698	983
102150823	PHF11	PHD finger protein 11	-0.589277	0.0100847	0.105232	11.5867	11.1171	11.038	12.0087	11.9173	11.7168		3244	2179	1865	4826	5249	2240
100069454	GPRASP2	G protein-coupled receptor associated sorting protein 2	0.908273	0.0101534	0.105876	7.59256	8.66701	7.84544	7.33141	7.16811	7.33597		152	355	162	131	129	75
102148432	LOC102148432	uncharacterized LOC102148432	0.948972	0.0101737	0.106015	6.34704	6.63557	6.66828	5.8649	6.12694	6.00403		38	52	49	19	35	14
100050302	ACOT4	acyl-CoA thioesterase 4	-0.753102	0.0102085	0.106304	6.61315	6.85062	6.56296	7.15736	7.3649	7.09872		54	67	43	110	157	59
100053772	KLHL13	kelch like family member 13	0.667935	0.0102341	0.106442	12.1834	11.9502	12.0909	11.7012	11.3962	10.8632		4936	3925	3923	3887	3635	1223
102148720	LOC102148720	uncharacterized LOC102148720	0.870698	0.0102358	0.106442	12.1966	11.7816	11.6253	11.2828	11.0685	9.98579		4982	3486	2827	2892	2881	649
100063356	FSCB	fibrous sheath CABYR binding protein	1.19067	0.0102509	0.106526	5.82871	7.02323	6.9667	5.40502	5.90942	5.91868		16	81	69	6	24	12
100062838	UHRF1BP1	UHRF1 binding protein 1	-0.457118	0.0102714	0.106666	9.40947	9.5223	9.61381	10.098	9.88435	9.89233		672	685	664	1236	1226	606
100059177	ZC2HC1A	zinc finger C2HC-type containing 1A	-0.474456	0.0103062	0.106955	9.29844	9.19471	9.27533	9.76636	9.52584	9.8374		618	535	515	969	940	582
100050660	ARPP21	cAMP regulated phosphoprotein 21	-1.17333	0.0103702	0.107544	6.32821	5.50899	6.54449	7.80114	6.55077	7.40233		37	7	42	203	64	80
100063514	GBA	glucosylceramidase beta	0.821225	0.0103902	0.107678	11.6863	11.5269	12.2267	11.3922	10.8309	10.3288		3480	2913	4315	3125	2432	833
100060250	TSR1	TSR1, ribosome maturation factor	0.682018	0.0103978	0.107683	9.67272	10.2216	10.4363	9.5594	9.24018	9.5086		818	1146	1212	831	758	456
100051009	GREB1L	GREB1 like retinoic acid receptor coactivator	0.686031	0.0104097	0.107733	10.1208	10.3404	9.75263	9.68593	9.31791	9.08558		1137	1249	736	913	804	331
100051658	NPL	N-acetylneuraminate pyruvate lyase	1.00643	0.0104206	0.107772	7.94259	9.11659	7.95948	7.68581	6.97283	7.51421		208	504	179	183	105	89
100063298	DLX6	distal-less homeobox 6	-0.803441	0.0104307	0.107803	7.20042	7.38523	7.10561	7.4926	7.90922	8.26998		104	117	80	153	259	173
100147204	CCM2L	CCM2 like scaffold protein	0.74104	0.0104381	0.107806	7.09198	7.05744	7.4243	6.6956	6.67859	6.65923		93	84	110	66	75	36
100052622	CHD7	chromodomain helicase DNA binding protein 7	0.640103	0.0104629	0.107988	11.2331	11.6169	11.8184	11.1675	10.8349	10.6421		2526	3104	3239	2665	2439	1044
100059904	AFF3	AF4/FMR2 family member 3	-0.680465	0.0104752	0.108041	11.1355	10.7566	10.8275	11.6887	11.9691	11.1657		2357	1685	1605	3853	5444	1517
100069790	LOC100069790	protein CXorf40A	-0.506611	0.0105078	0.108305	9.91898	9.72083	9.55599	10.0914	10.2906	10.337		981	794	636	1230	1649	838
100052193	HAL	histidine ammonia-lyase	0.974668	0.0105169	0.108324	6.50396	6.96418	6.93979	6.4127	6.07213	5.9623		47	76	67	46	32	13
100060902	ELOC	elongin C	-0.811239	0.0105388	0.108476	9.48275	10.4542	9.78534	10.4841	10.8274	11.1906		710	1356	754	1635	2426	1544
100630340	NDUFB6	NADH:ubiquinone oxidoreductase subunit B6	0.675031	0.0105461	0.108477	10.5499	11.3343	10.7019	10.2526	10.085	10.2328		1551	2542	1467	1383	1420	777
100060432	USP46	ubiquitin specific peptidase 46	-0.497217	0.0105667	0.108615	9.74188	9.64216	9.56229	10.1956	9.91834	10.2901		861	749	639	1327	1257	810
100052172	COMMD9	COMM domain containing 9	-0.528025	0.0105816	0.108635	9.14283	8.7158	9.04526	9.49339	9.48395	9.48197		549	369	432	791	911	447
100053711	CLEC12A	C-type lectin domain family 12 member A	0.873484	0.0105829	0.108635	7.40237	7.28456	7.14109	6.87212	6.6675	6.22383		127	106	83	81	74	20
100061804	FTSJ1	FtsJ RNA methyltransferase homolog 1	-0.51188	0.010597	0.108706	8.07951	7.91983	8.06497	8.46434	8.37212	8.57585		234	191	196	356	383	222
100065317	PPME1	protein phosphatase methylesterase 1	0.85487	0.0107004	0.109692	11.3234	11.5981	12.4952	11.0043	11.157	10.4917		2693	3063	5208	2373	3068	937
100630096	LYRM1	LYR motif containing 1	-1.02852	0.0107152	0.109769	7.20042	7.44563	8.41775	8.74903	8.35932	9.47298		104	124	263	447	379	444
100061873	TPST1	tyrosylprotein sulfotransferase 1	1.04286	0.0107619	0.110173	8.35253	8.38583	8.8317	7.83935	7.62079	6.40657		294	283	366	210	200	26
100061432	NADK	NAD kinase	-0.662385	0.0107776	0.110259	11.4397	11.8861	11.4174	12.0283	12.1564	12.6658		2924	3752	2441	4893	6209	4359
100055700	CCDC137	coiled-coil domain containing 137	-0.814181	0.0108052	0.11036	9.06702	9.702	9.68489	9.78717	10.4445	10.7988		518	783	700	984	1843	1168
100059623	SCNN1A	sodium channel epithelial 1 alpha subunit	-0.636123	0.0108093	0.11036	7.88617	8.25477	8.02864	8.38605	8.67767	8.84166		198	254	190	334	490	274
100063560	PRRC1	proline rich coiled-coil 1	0.578186	0.0108072	0.11036	11.2381	10.9654	11.4244	10.8149	10.6522	10.3616		2535	1956	2453	2073	2140	853
100056219	SLC2A9	solute carrier family 2 member 9	0.930512	0.0108283	0.110479	9.55428	10.8411	9.55599	9.31375	8.80312	9.01294		749	1790	636	691	541	313
100060862	KLF15	Kruppel like factor 15	-0.665233	0.0108472	0.110597	7.93705	7.72024	7.71362	8.12584	8.31028	8.67879		207	160	144	269	364	241
100057942	IGSF9	immunoglobulin superfamily member 9	0.757332	0.0108611	0.110645	10.3031	10.5084	10.6267	10.181	9.31791	9.34745		1298	1410	1390	1313	804	404
100070862	GAPVD1	GTPase activating protein and VPS9 domains 1	0.811155	0.0108783	0.110645	8.21348	8.56033	7.94002	7.80114	7.54258	7.13078		262	326	176	203	186	61
100052141	KYAT3	kynurenine aminotransferase 3	0.626338	0.010881	0.110645	10.5016	9.9999	9.94665	9.73244	9.4072	9.44261		1498	975	849	945	860	434
100146840	C11H17orf47	chromosome 11 C17orf47 homolog	-1.19565	0.0108731	0.110645	6.67143	5.72366	5.19833	7.76753	7.52523	6.82965		58	12	2	197	183	44
100050673	ADAMTS6	ADAM metallopeptidase with thrombospondin type 1 motif 6	-0.770619	0.0109377	0.111146	8.64692	8.11037	8.28595	9.43479	9.2139	8.62554		373	225	236	757	743	231
100057494	LOC100057494	disintegrin and metalloproteinase domain-containing protein 2	-0.994715	0.0109525	0.111222	6.64263	6.99993	6.86996	6.93645	7.78938	8.20588		56	79	62	87	233	164
100630410	RPS15A	ribosomal protein S15a	-0.417416	0.0109898	0.111525	11.9846	12.2874	12.1057	12.602	12.5413	12.5286		4293	4973	3964	7314	8131	3960
100064342	KCNN2	potassium calcium-activated channel subfamily N member 2	1.18067	0.0110025	0.111579	9.90783	10.2619	7.71362	7.8231	6.50075	8.5068		973	1180	144	207	60	210
100056585	LOC100056585	elongation factor 1-alpha 1 pseudogene	-0.587037	0.0110181	0.111589	12.3242	12.5004	11.8358	12.7975	12.8467	12.9564		5448	5773	3279	8385	10066	5340
100050011	FERMT3	fermitin family member 3	1.01715	0.011012	0.111589	6.18676	6.35512	6.42726	5.83753	5.59222	5.91868		30	36	36	18	12	12
100062759	RNF214	ring finger protein 214	-0.49119	0.0110289	0.111623	12.0882	12.4894	12.2751	12.6794	12.9358	12.7812		4617	5729	4464	7721	10712	4725
100053258	NECAP2	NECAP endocytosis associated 2	-0.68113	0.0110381	0.111642	8.21348	8.38583	8.3895	8.59335	8.94642	9.32431		262	283	257	395	605	397
100059793	TLE2	TLE family member 2, transcriptional corepressor	-1.05656	0.0110521	0.111709	6.67143	6.6966	7.08141	6.93645	7.67928	8.49495		58	56	78	87	211	208
100063949	THSD4	thrombospondin type 1 domain containing 4	0.892122	0.0110763	0.11173	10.0401	10.1001	11.1997	9.85442	9.50577	9.15847		1072	1049	2092	1034	926	350
100058559	UPF3B	UPF3B, regulator of nonsense mediated mRNA decay	0.720714	0.0110759	0.11173	7.24696	7.31277	7.05677	6.78104	6.75357	6.53951		109	109	76	73	82	31
100057429	TRMT2B	tRNA methyltransferase 2 homolog B	-0.708453	0.0110692	0.11173	10.4895	10.5299	11.2454	11.3795	11.4757	11.8053		1485	1432	2161	3097	3845	2384
100147196	SOX17	SRY-box 17	-0.740142	0.0110877	0.11177	9.81535	10.0427	10.3295	11.0486	10.2865	11.1489		909	1006	1122	2449	1644	1499
100067586	DDX60	DExD/H-box helicase 60	0.851154	0.0111232	0.112015	11.2808	10.7391	11.1072	10.6983	9.79744	9.50566		2613	1664	1959	1907	1150	455
100053654	BACH1	BTB domain and CNC homolog 1	-0.697452	0.0111341	0.112015	11.9077	11.2846	11.0267	12.0968	12.3595	12.1721		4067	2454	1850	5134	7159	3085
100071754	CNTRL	centriolin	0.896122	0.0111302	0.112015	7.7407	7.62724	7.04427	6.89392	6.47494	6.94401		174	147	75	83	58	50
100066485	NT5C3B	5'-nucleotidase, cytosolic IIIB	0.959888	0.0111432	0.112032	6.71341	6.93978	7.20936	6.59021	6.12694	6.08258		61	74	89	58	35	16
100073173	MFAP4	microfibril associated protein 4	1.12731	0.0111728	0.112121	7.40237	9.11399	7.47997	6.44418	6.98157	7.33597		127	503	116	48	106	75
100147475	LOC100147475	zinc finger protein 709-like	-0.977134	0.0111743	0.112121	10.0541	10.159	9.34288	10.0403	10.9659	11.7691		1083	1095	542	1185	2678	2324
100071742	FAM71F2	family with sequence similarity 71 member F2	1.08141	0.0111709	0.112121	12.8875	11.7234	11.8755	11.6545	9.51009	10.3003		8079	3346	3372	3761	929	816
100070334	ATF4	activating transcription factor 4	0.541045	0.0111952	0.112256	8.24509	8.50583	8.4993	8.01623	7.97397	7.84227		269	312	281	245	274	120
100063498	SLC26A8	solute carrier family 26 member 8	1.09903	0.011245	0.112681	6.22906	6.57135	6.14946	5.80929	5.81625	5.36679		32	48	24	17	20	3
100052777	SCN8A	sodium voltage-gated channel alpha subunit 8	0.785686	0.0112955	0.113037	8.85641	9.03122	9.70972	8.73191	8.29355	8.28384		440	472	713	441	359	175
100057749	ARMCX3	armadillo repeat containing X-linked 3	-0.494367	0.0112951	0.113037	8.04394	7.93772	7.92028	8.32629	8.3753	8.489		227	194	173	318	384	207
100053608	BPNT1	3'(2'), 5'-bisphosphate nucleotidase 1	-0.752279	0.01132	0.113208	8.80609	8.2829	8.13496	8.80739	9.31132	9.37988		423	260	208	468	800	414
100072272	NXN	nucleoredoxin	0.590519	0.0113547	0.113354	9.99209	10.5357	10.0218	9.55131	9.71123	9.55759		1035	1438	897	826	1079	473
100072848	DNAJC9	DnaJ heat shock protein family (Hsp40) member C9	1.10077	0.0113462	0.113354	9.34885	9.32366	11.0978	8.88427	9.13764	7.75472		642	590	1946	497	701	111
100055054	CACNB1	calcium voltage-gated channel auxiliary subunit beta 1	1.18246	0.0113571	0.113354	5.88871	6.03604	7.11754	5.78012	5.62397	5.36679		18	22	81	16	13	3
100061793	EXPH5	exophilin 5	0.519788	0.0114107	0.113813	10.7597	10.9668	11.0433	10.4471	10.1529	10.5696		1803	1958	1872	1592	1492	991
100054638	MAPT	microtubule associated protein tau	-0.798925	0.0114339	0.113895	6.47085	6.53793	6.42726	6.74513	7.12191	7.16208		45	46	36	70	123	63
102147756	LOC102147756	coatomer subunit gamma-1	1.13395	0.0114316	0.113895	6.56755	7.42864	7.04427	6.4127	6.19584	5.45403		51	122	75	46	39	4
102150122	MAFK	v-maf avian musculoaponeurotic fibrosarcoma oncogene homolog K	0.665898	0.0114617	0.114097	10.7323	10.4501	10.36	10.1852	9.75316	9.44874		1768	1352	1147	1317	1113	436
100053669	DCAF8	DDB1 and CUL4 associated factor 8	-0.413271	0.0114786	0.11419	9.18739	9.08781	9.15797	9.57862	9.44684	9.58287		568	493	471	843	886	482
100065183	FILIP1	filamin A interacting protein 1	0.516307	0.0115255	0.114581	8.35667	8.54882	8.45002	8.09024	8.02778	7.87027		295	323	270	261	287	123
100055613	HGS	hepatocyte growth factor-regulated tyrosine kinase substrate	-0.443282	0.0115405	0.114655	13.7232	13.8982	13.5446	14.272	14.1716	14.1146		14465	15303	10833	23418	25330	11964
100070893	LOC100070893	antileukoproteinase	1.17288	0.0115804	0.114976	8.12397	6.55476	8.0828	6.6956	5.55902	6.65923		243	47	199	66	11	36
100069785	ATP6V0E1	ATPase H+ transporting V0 subunit e1	0.784217	0.0115901	0.114997	9.97081	9.91474	9.31574	9.31948	8.90096	8.47097		1019	916	531	694	584	204
100071180	PDCL	phosducin like	0.815058	0.011619	0.115209	9.38351	8.75633	8.50808	8.23571	8.31028	7.74464		659	381	283	295	364	110
100071687	KLHL29	kelch like family member 29	0.855144	0.0116368	0.11531	8.96827	9.91325	8.85935	8.69704	8.3136	8.24185		480	915	374	429	365	169
100051243	SPAM1	sperm adhesion molecule 1	1.15209	0.0116453	0.115318	6.75403	7.23622	7.61001	6.70816	5.90942	5.53039		64	101	131	67	24	5
100067790	HIVEP3	human immunodeficiency virus type I enhancer binding protein 3	-1.11431	0.0116553	0.115342	9.0645	9.70887	8.42705	8.88942	10.7685	11.5013		517	787	265	499	2326	1924
102149784	LOC102149784	uncharacterized LOC102149784	0.900589	0.0116867	0.115577	11.0845	10.6073	9.71162	9.94605	9.33427	9.22068		2273	1514	714	1106	814	367
100051356	CCNI	cyclin I	0.378134	0.011724	0.11587	11.0135	11.0598	11.1136	10.7521	10.7153	10.5822		2161	2092	1968	1982	2239	1000
100053831	TEX2	testis expressed 2	-0.51418	0.0117455	0.116007	11.148	11.1691	10.767	11.6799	11.4129	11.6015		2378	2261	1537	3829	3678	2065
100072067	KIAA0100	KIAA0100	-0.418318	0.0117686	0.116159	9.64443	9.53784	9.49794	9.98378	9.86086	10.0536		801	693	609	1137	1205	682
100058963	LSM2	LSM2 homolog, U6 small nuclear RNA and mRNA degradation associated	0.936744	0.0118161	0.116552	6.40172	6.27306	6.40654	5.74991	5.93132	5.91868		41	32	35	15	25	12
100062361	OVOL2	ovo like zinc finger 2	0.64741	0.0118372	0.116685	10.9813	10.8442	10.1981	10.0159	10.0811	10.0129		2112	1794	1020	1164	1416	662
100054557	C18H2orf88	chromosome 18 C2orf88 homolog	-1.10343	0.0118452	0.116687	9.78824	8.84978	7.53346	11.1628	10.1901	9.89233		891	410	122	2656	1533	606
100064927	ADCK5	aarF domain containing kinase 5	-0.55729	0.0118674	0.11683	8.26283	8.22124	8.12926	8.70291	8.49121	8.91885		273	247	207	431	422	291
100062836	LRP2	LDL receptor related protein 2	-1.0232	0.011895	0.117025	12.6737	12.6413	11.4585	14.4452	13.5544	12.544		6958	6371	2513	26413	16487	4003
102149476	LOC102149476	uncharacterized LOC102149476	1.12572	0.0119197	0.117192	7.28307	7.06865	6.12279	6.1233	5.65443	6.22383		113	85	23	30	14	20
100071591	PLCXD2	phosphatidylinositol specific phospholipase C X domain containing 2	-0.496898	0.01194	0.117316	10.5818	10.3	10.1722	10.8007	10.8071	10.9808		1587	1213	1001	2052	2391	1330
100057444	SIPA1	signal-induced proliferation-associated 1	0.635551	0.0119785	0.117618	7.5419	7.81392	7.78108	7.25954	7.30471	7.04914		145	174	153	122	148	56
100629946	HOXA11	homeobox A11	-0.50158	0.0120024	0.117776	10.8822	10.8474	10.4858	11.3227	11.1231	11.3313		1968	1798	1256	2975	2995	1706
100064727	MERTK	MER proto-oncogene, tyrosine kinase	-0.800876	0.0120299	0.117917	11.8282	10.8055	10.7459	12.2759	12.1069	11.9781		3846	1745	1514	5821	5997	2692
100059929	SUFU	SUFU negative regulator of hedgehog signaling	0.676432	0.0120323	0.117917	9.62241	9.61312	9.90262	9.39737	8.95067	8.65242		788	733	822	736	607	236
100055367	RPSA	ribosomal protein SA	-0.509163	0.0120465	0.117971	11.7675	12.2035	11.8981	12.3835	12.4493	12.6467		3685	4689	3426	6277	7624	4301
100053792	PPIL1	peptidylprolyl isomerase like 1	-0.714546	0.0120768	0.117971	10.1926	9.79866	9.75447	11.096	10.6113	10.2328		1198	841	737	2533	2078	777
100066203	GHDC	GH3 domain containing	0.678224	0.0120599	0.117971	12.7424	13.4543	12.7753	12.3335	12.0154	12.4827		7300	11235	6335	6061	5624	3835
100060568	PNPLA8	patatin like phospholipase domain containing 8	-0.561413	0.0120675	0.117971	7.94259	8.19679	7.85241	8.40061	8.60922	8.489		208	242	163	338	464	207
100067880	ORC2	origin recognition complex subunit 2	-0.463456	0.0120744	0.117971	8.18116	8.20662	8.27568	8.61844	8.71322	8.5532		255	244	234	403	504	218
100055318	FKBP2	FKBP prolyl isomerase 2	0.730939	0.0121101	0.118207	8.8852	9.1824	8.53839	8.12144	7.9048	8.489		450	530	290	268	258	207
100072754	KIAA0753	KIAA0753	-0.849871	0.0121166	0.118207	7.86295	8.12601	8.13496	8.19864	9.39009	8.8785		194	228	208	286	849	282
100061216	LOC100061216	membrane-spanning 4-domains subfamily A member 4A	1.00612	0.0121562	0.118517	7.02887	7.67094	6.63417	6.18369	6.39392	6.58882		87	153	47	33	52	33
100062978	INPP4B	inositol polyphosphate-4-phosphatase type II B	0.770824	0.0121912	0.118629	10.6825	10.448	10.9575	10.1663	10.0655	9.19539		1706	1350	1761	1299	1400	360
100056287	UBXN2A	UBX domain protein 2A	-0.563125	0.0121795	0.118629	11.027	10.8047	10.7733	11.7556	11.2062	11.3551		2182	1744	1544	4039	3177	1735
100070509	LOC100070509	prostaglandin F synthase 1	1.04186	0.0121869	0.118629	6.26979	6.35512	6.46764	5.57908	6.01422	5.66171		34	36	38	10	29	7
100066150	KIF13A	kinesin family member 13A	-0.504559	0.0122014	0.11865	9.82428	9.84622	10.0111	10.1418	10.4955	10.5355		915	871	890	1276	1912	967
100060004	XKRX	XK related X-linked	0.695419	0.012209	0.11865	9.27256	9.67941	9.65373	9.22495	8.56819	8.65242		606	770	684	646	449	236
100052368	RPS6	ribosomal protein S6	-0.518759	0.0122359	0.118723	13.475	13.6683	13.194	13.8331	14.0277	14.1334		12169	13041	8485	17258	22919	12121
100051869	ANAPC1	anaphase promoting complex subunit 1	-0.483192	0.0122344	0.118723	10.0234	9.70372	9.64187	10.2446	10.2848	10.3087		1059	784	678	1375	1642	821
100060989	LOC100060989	60S ribosomal protein L15 pseudogene	-0.785507	0.0122401	0.118723	6.71341	6.46817	6.82618	7.46467	7.18316	7.04914		61	42	59	149	131	56
100050663	LCP1	lymphocyte cytosolic protein 1	-0.695787	0.0122577	0.118742	9.05946	9.0772	9.78174	9.89075	10.0811	10.2131		515	489	752	1062	1416	766
100063651	MICU1	mitochondrial calcium uptake 1	1.07419	0.0122539	0.118742	6.8564	6.86374	7.78108	6.56238	6.46181	5.8248		72	68	153	56	57	10
100065153	MEF2C	myocyte enhancer factor 2C	0.774143	0.0122859	0.11894	9.14996	9.63856	10.0653	9.17736	8.71322	8.62011		552	747	926	623	504	230
102148374	C9H8orf33	chromosome 9 C8orf33 homolog	-0.558906	0.0123369	0.119128	8.11421	8.18192	8.17424	8.39335	8.78176	8.7797		241	239	215	336	532	261
100071247	ATRAID	all-trans retinoic acid induced differentiation factor	0.682443	0.0123303	0.119128	12.1334	12.3084	12.4017	11.9879	11.3974	11.1002		4766	5047	4878	4756	3638	1448
100051302	TERF1	telomeric repeat binding factor 1	-0.816929	0.0123297	0.119128	8.32326	8.51374	8.04692	8.44341	9.34561	9.43954		287	314	193	350	821	433
100055647	PRRG2	proline rich and Gla domain 2	-0.972747	0.0123316	0.119128	6.53617	5.89304	6.29695	6.6956	7.00744	7.16208		49	17	30	66	109	63
100068654	ASAP1	ArfGAP with SH3 domain, ankyrin repeat and PH domain 1	0.574897	0.012357	0.119246	9.88668	10.0083	9.80142	9.63021	9.13016	9.16964		958	981	763	876	697	353
100061608	ZNF630	zinc finger protein 630	0.922313	0.0123669	0.119266	6.89277	7.31277	6.59908	6.18369	6.33659	6.46155		75	109	45	33	48	28
100052218	PNKP	polynucleotide kinase 3'-phosphatase	-1.07465	0.0123939	0.11945	8.24954	6.61983	5.19833	10.3508	12.0078	12.1074		270	51	2	1485	5594	2948
100054364	RAP2C	RAP2C, member of RAS oncogene family	-0.519703	0.0124112	0.119541	9.74502	9.72593	10.1598	10.4349	10.4513	10.3485		863	797	992	1578	1852	845
100070719	LOC100070719	very-long-chain 3-oxoacyl-CoA reductase-like	0.950266	0.0124204	0.119553	6.80624	7.10171	7.3956	6.03694	6.5988	6.53951		68	88	107	26	68	31
100060676	LOC100060676	protein ARMCX6	-0.546076	0.0124299	0.119569	7.31823	7.50347	7.48903	7.90768	7.83669	7.88864		117	131	117	223	243	125
100049838	TRMT9B	tRNA methyltransferase 9B (putative)	-0.948017	0.0124482	0.119669	6.40172	6.37474	6.59908	6.61741	7.22732	7.54957		41	37	45	60	137	92
100051629	DNAJC5	DnaJ heat shock protein family (Hsp40) member C5	0.637286	0.0125017	0.120107	9.90503	10.0069	9.75079	8.81554	9.35044	9.49682		971	980	735	471	824	452
102149863	LOC102149863	uncharacterized LOC102149863	0.981451	0.012567	0.120657	7.65508	6.90232	6.66828	6.33003	6.50075	6.34887		161	71	49	41	60	24
100059638	MYO18A	myosin XVIIIA	0.648592	0.0125751	0.120659	10.9686	10.7213	10.7264	10.5334	9.90199	9.8467		2093	1643	1493	1694	1242	586
102149290	LOC102149290	transcription factor SOX-17-like	1.17089	0.0126008	0.120829	5.65745	6.37474	6.9667	5.83753	5.36191	5.36679		11	37	69	18	6	3
100066434	BRD3	bromodomain containing 3	0.553889	0.0126228	0.120939	9.71813	9.80188	9.34288	9.01256	9.23671	9.01707		846	843	542	549	756	314
100052424	PELO	pelota mRNA surveillance and ribosome rescue factor	0.735188	0.0126282	0.120939	13.3778	13.2114	13.6946	13.0612	12.5798	12.0442		11373	9486	12025	10080	8353	2820
102147771	LOC102147771	uncharacterized LOC102147771	0.980539	0.0126637	0.121148	6.88076	7.69933	7.05677	6.22213	6.36561	6.80956		74	157	76	35	50	43
100054788	ZNF197	zinc finger protein 197	0.6134	0.0126661	0.121148	7.66186	7.42864	7.44311	7.04672	7.02442	7.09872		162	122	112	98	111	59
100630403	PLAC8B	placenta specific 8 B	0.711606	0.0126929	0.121195	8.67361	8.035	8.28595	7.9179	7.63699	7.56116		381	211	236	225	203	93
100071090	DNTTIP1	deoxynucleotidyltransferase terminal interacting protein 1	0.676644	0.0127111	0.121195	8.53489	8.40725	7.98502	7.90254	7.68966	7.56116		341	288	183	222	213	93
100061750	NPRL2	NPR2 like, GATOR1 complex subunit	-0.496167	0.0127107	0.121195	11.0283	10.8644	11.1936	11.7034	11.5693	11.3346		2184	1820	2083	3893	4108	1710
100067259	PRKRA	protein activator of interferon induced protein kinase EIF2AK2	0.575621	0.0127006	0.121195	10.9497	11.0001	11.1909	10.7437	10.4225	10.1299		2065	2005	2079	1970	1814	721
100147629	LOC100147629	GTPase IMAP family member 5-like	-0.987426	0.0126797	0.121195	5.76435	5.60246	5.91354	6.34704	6.2287	6.25643		14	9	16	42	41	21
100069631	B4GALNT2	beta-1,4-N-acetyl-galactosaminyltransferase 2	1.08038	0.0127218	0.121221	8.01272	8.13118	9.71351	7.31576	7.0902	8.07626		221	229	715	129	119	147
100067294	PTPRN2	protein tyrosine phosphatase, receptor type N2	-0.541716	0.0128029	0.121918	10.7527	10.5162	10.7132	10.9829	11.1353	11.5021		1794	1418	1479	2337	3021	1925
100066749	TRIM9	tripartite motif containing 9	0.894605	0.012838	0.122175	7.20042	7.81392	7.87312	6.61741	7.23454	6.7684		104	174	166	60	138	41
100073253	CKMT2	creatine kinase, mitochondrial 2	1.1053	0.0128503	0.122215	5.94505	6.55476	7.01892	5.9173	5.88701	5.66171		20	47	73	21	23	7
100058069	HELB	DNA helicase B	0.797199	0.0128679	0.122305	9.91481	9.05033	9.74341	9.13031	8.38796	8.72001		978	479	731	601	388	249
100069307	ORMDL1	ORMDL sphingolipid biosynthesis regulator 1	0.733443	0.0128837	0.122353	10.698	10.8151	11.2815	10.596	9.9684	9.78029		1725	1757	2217	1772	1304	558
100062186	SCN7A	sodium voltage-gated channel alpha subunit 7	1.05817	0.012889	0.122353	7.162	6.35512	6.56296	6.18369	5.71198	6.08258		100	36	43	33	16	16
100069877	C21H19orf44	chromosome 21 C19orf44 homolog	1.13556	0.0129033	0.122412	6.78041	6.52087	8.3362	6.54823	6.07213	6.31889		66	45	246	55	32	23
100051101	MIA2	MIA SH3 domain ER export factor 2	-0.551775	0.0129318	0.122605	11.1029	10.6852	10.5788	11.5206	11.267	11.3379		2303	1601	1343	3422	3317	1714
100060505	LOC100060505	complement C3-like	0.827077	0.0129645	0.122838	9.07453	9.25476	8.84213	8.09474	8.71322	7.65053		521	560	369	262	504	101
100072409	WDR81	WD repeat domain 81	-0.696338	0.0130141	0.123231	9.70852	10.2156	10.3672	10.5226	10.7876	11.2078		840	1141	1153	1681	2358	1563
100064864	RIOK2	RIO kinase 2	-0.964823	0.0130537	0.123528	7.64143	7.90778	8.89317	8.70291	9.44984	9.70044		159	189	384	431	888	526
100033855	SOD1	superoxide dismutase 1	0.758103	0.0130799	0.123699	12.4243	11.8917	11.7806	11.6913	10.9882	10.8024		5844	3767	3154	3860	2721	1171
100057158	ABRAXAS2	abraxas 2, BRISC complex subunit	0.593225	0.0131138	0.123942	12.0789	12.1759	12.5687	11.9108	11.3916	11.6354		4587	4599	5483	4505	3623	2115
100146355	TBC1D10C	TBC1 domain family member 10C	1.15314	0.0131258	0.123979	5.61834	6.00907	5.84434	5.22758	5.40678	5.26265		10	21	14	3	7	2
100063525	LOC100063525	myelin and lymphocyte protein	0.894462	0.0131673	0.124293	6.53617	6.68162	6.78085	6.29521	6.12694	5.87295		49	55	56	39	35	11
100051127	OSBPL2	oxysterol binding protein like 2	0.728252	0.0131778	0.124315	10.3399	11.1497	10.5207	10.1684	9.98918	9.56607		1333	2230	1288	1301	1324	476
100146901	DAXX	death domain associated protein	1.1405	0.0131868	0.124322	8.14329	7.45404	6.71776	6.47485	6.7326	5.53039		247	125	52	50	80	5
100052159	TOM1L2	target of myb1 like 2 membrane trafficking protein	0.507464	0.0132114	0.124476	10.1507	10.1476	10.1927	9.8701	9.67319	9.38946		1162	1086	1016	1046	1049	417
100071131	ZNF335	zinc finger protein 335	0.766922	0.0132552	0.124812	9.94513	9.4927	10.36	9.45227	9.20503	8.73517		1000	670	1147	767	738	252
100067135	HAGHL	hydroxyacylglutathione hydrolase like	-0.957875	0.0132898	0.12506	6.53617	6.37474	6.58116	7.37729	7.58223	6.56441		49	37	44	137	193	32
100049903	PSMC6	proteasome 26S subunit, ATPase 6	-0.380595	0.0133262	0.125324	9.86666	9.90728	10.0233	10.3102	10.3505	10.2539		944	911	898	1442	1722	789
100071572	SORL1	sortilin related receptor 1	0.513492	0.0133631	0.125593	10.4313	10.1273	10.3047	9.96321	9.78323	9.56042		1424	1070	1102	1120	1138	474
100067589	LOC100067589	N-acetyllactosaminide alpha-1,3-galactosyltransferase	0.655334	0.013413	0.125984	10.6628	10.3947	10.8823	10.207	10.0917	9.52898		1682	1299	1669	1338	1427	463
100061681	CRCP	CGRP receptor component	0.551049	0.0134631	0.126376	10.4458	10.1962	10.083	9.93987	9.57344	9.53474		1439	1125	938	1101	974	465
100053035	LPCAT3	lysophosphatidylcholine acyltransferase 3	-0.496946	0.0135246	0.126561	9.27474	9.06651	8.88982	9.57064	9.64333	9.47298		607	485	383	838	1026	444
100067445	LOC100067445	solute carrier family 23 member 2	0.714959	0.0135162	0.126561	8.04908	8.71922	8.51245	8.01623	7.71527	7.62872		228	370	284	245	218	99
100059808	DYSF	dysferlin	0.731312	0.0135053	0.126561	7.24696	7.52754	7.3956	6.92594	6.98157	6.56441		109	134	107	86	106	32
100063507	ABCF2	ATP binding cassette subfamily F member 2	0.650366	0.0135183	0.126561	12.1011	12.4919	11.9109	11.8189	11.1762	11.3929		4659	5739	3457	4223	3110	1782
100064430	LAT	linker for activation of T cells	-0.673736	0.0135121	0.126561	7.33548	7.18607	7.09356	7.98259	7.70508	7.51421		119	96	79	238	216	89
100059224	DOCK5	dedicator of cytokinesis 5	-0.609493	0.0135402	0.126629	8.94931	8.34643	8.58889	9.17315	9.18352	9.35399		473	274	302	621	726	406
100055203	PCNT	pericentrin	-0.595161	0.0135528	0.126668	12.3614	12.5063	12.7651	13.4609	13.2171	12.82		5592	5797	6290	13319	13034	4855
100060176	TNIP1	TNFAIP3 interacting protein 1	0.684184	0.013576	0.126807	11.6386	11.2713	11.853	11.1463	10.9648	10.3841		3365	2431	3319	2625	2676	867
100053387	BLM	BLM RecQ like helicase	-0.494748	0.0135969	0.126837	8.43691	8.45739	8.39898	8.87909	8.70819	9.05375		315	300	259	495	502	323
100051682	SNX32	sorting nexin 32	1.06551	0.0136043	0.126837	7.22854	6.39404	6.70149	5.83753	5.81625	6.40657		107	38	51	18	20	26
100052303	CKAP2	cytoskeleton associated protein 2	1.06533	0.0135979	0.126837	6.0238	6.82397	6.38544	5.9173	5.65443	5.8248		23	65	34	21	14	10
100055774	LDOC1	LDOC1, regulator of NFKB signaling	0.811907	0.0136442	0.12713	8.35667	8.04052	8.87297	7.45759	8.00733	7.54957		295	212	378	148	282	92
100063142	ARMT1	acidic residue methyltransferase 1	-0.502916	0.0136776	0.127364	8.36079	8.34643	8.10622	8.62464	8.81484	8.74518		296	274	203	405	546	254
100050342	TBC1D16	TBC1 domain family member 16	-0.439069	0.0137004	0.127497	8.52759	8.59802	8.63767	8.92748	8.94642	9.09734		339	336	314	514	605	334
100056539	TTBK2	tau tubulin kinase 2	-0.481945	0.0137159	0.127563	12.5845	12.6918	12.224	12.9843	12.9886	13.0691		6537	6600	4307	9553	11114	5777
102147527	LOC102147527	uncharacterized LOC102147527	-0.582743	0.0137743	0.128027	8.19972	7.90171	8.14064	8.46434	8.51445	8.84166		259	188	209	356	430	274
100069452	CXXC1	CXXC finger protein 1	1.09171	0.0137908	0.128103	7.18135	8.46149	7.00606	6.16394	6.47494	7.04914		102	301	72	32	58	56
100058145	CABLES2	Cdk5 and Abl enzyme substrate 2	0.731087	0.0138375	0.128221	10.463	9.55703	10.3084	9.63021	9.17264	9.32097		1457	703	1105	876	720	396
100069684	SENP5	SUMO specific peptidase 5	0.594468	0.0138302	0.128221	11.3663	11.3198	11.7362	11.1601	10.7571	10.6084		2776	2516	3057	2651	2307	1019
100068514	CD2AP	CD2 associated protein	-0.531745	0.0138236	0.128221	7.93705	8.16184	8.08869	8.38239	8.52593	8.69439		207	235	200	333	434	244
100062839	OTOR	otoraplin	-0.857014	0.0138322	0.128221	5.99825	6.29414	6.2737	6.75721	6.84387	6.53951		22	33	29	71	91	31
100068671	MDH1B	malate dehydrogenase 1B	-0.496731	0.0138634	0.128296	12.1486	11.8674	11.7922	12.5943	12.2478	12.517		4817	3703	3180	7275	6620	3928
100061359	FANCC	FA complementation group C	-0.579338	0.013871	0.128296	9.93143	9.95723	9.55388	10.1102	10.5314	10.5668		990	945	635	1247	1962	989
100061414	HSD17B8	hydroxysteroid 17-beta dehydrogenase 8	-0.631711	0.0138671	0.128296	10.3605	9.94272	9.56019	10.637	10.6299	10.6829		1353	935	638	1825	2106	1075
100629945	TMEM35B	transmembrane protein 35B	0.879117	0.0138865	0.128361	7.0608	6.82397	6.89835	6.60388	6.26061	6.04407		90	65	64	59	43	15
102149568	SLC26A6	solute carrier family 26 (anion exchanger), member 6	-0.622594	0.0138956	0.128367	9.22836	9.1088	8.75648	9.33841	9.75073	9.86054		586	501	345	704	1111	592
100069705	SLA2	Src like adaptor 2	0.704758	0.0139633	0.128913	7.19092	7.10171	7.00606	6.51941	6.75357	6.56441		103	88	72	53	82	32
100053848	PI16	peptidase inhibitor 16	-1.01597	0.0139901	0.129083	8.42909	7.87098	7.57651	8.48837	8.49413	10.0232		313	183	127	363	423	667
100058067	TNS1	tensin 1	0.892785	0.0140043	0.129135	6.78041	7.20635	7.67468	6.67008	6.53846	6.53951		66	98	139	64	63	31
100055031	XRCC5	X-ray repair cross complementing 5	-0.523477	0.0140238	0.129236	9.99341	9.84777	9.99406	10.5069	10.692	10.1749		1036	872	879	1662	2202	745
100057042	PTP4A1	protein tyrosine phosphatase type IVA, member 1	0.7876	0.0140654	0.129541	11.0614	10.7557	11.0877	10.6724	9.84726	9.52318		2236	1684	1932	1872	1193	461
100056435	LOC100056435	zinc finger protein 709	0.665851	0.0140936	0.129721	7.65508	7.86475	8.20707	7.29195	7.39722	7.42799		161	182	221	126	162	82
100630597	GTF2A2	general transcription factor IIA subunit 2	0.955052	0.0141114	0.129806	10.5668	11.091	12.4159	10.4892	10.494	10.145		1570	2139	4927	1641	1910	729
100629436	EBPL	EBP like	0.997135	0.0141294	0.129893	6.62798	6.58773	6.03842	5.89147	5.88701	5.8248		55	49	20	20	23	10
100051003	TSPAN11	tetraspanin 11	-0.982605	0.0141616	0.129952	7.79089	8.26421	6.9667	8.14331	9.17446	9.03756		182	256	69	273	721	319
102150917	LOC102150917	zinc finger protein 510	-0.556091	0.0141546	0.129952	9.39355	9.4461	9.85205	10.1102	10.2998	9.97947		664	647	792	1247	1660	646
100063391	ZNF646	zinc finger protein 646	0.836656	0.0141491	0.129952	7.22854	7.72024	7.04427	6.53391	6.8726	6.72587		107	160	75	54	94	39
100063232	QRICH1	glutamine rich 1	-0.535188	0.0141723	0.129971	7.86295	7.72715	7.58497	8.15196	8.12582	8.27693		194	161	128	275	312	174
100064291	PLEKHG7	pleckstrin homology and RhoGEF domain containing G7	1.13194	0.0141863	0.130021	6.22906	6.7405	5.84434	5.71857	5.71198	5.26265		32	59	14	14	16	2
100063997	BAMBI	BMP and activin membrane bound inhibitor	0.950283	0.0142601	0.130616	6.95121	7.48719	8.20707	6.75721	6.7742	6.907		80	129	221	71	84	48
100056673	SYAP1	synapse associated protein 1	-0.534283	0.0142685	0.130616	12.3504	12.1115	11.9729	12.6037	12.5254	12.9743		5549	4396	3611	7323	8041	5407
102149602	LOC102149602	liprin-alpha-1-like	0.545934	0.0142883	0.130718	10.4313	10.6301	10.54	10.2822	9.8045	9.79958		1424	1539	1306	1413	1156	566
100055312	IL13RA1	interleukin 13 receptor subunit alpha 1	0.841872	0.014319	0.1309	8.99492	8.96368	9.19094	7.43615	8.27321	8.61465		490	448	483	145	353	229
100059263	LOC100059263	A-kinase anchor protein 17B	0.781329	0.0143254	0.1309	12.8055	12.628	13.3423	12.4921	12.093	11.4126		7629	6312	9409	6773	5939	1807
100068955	SIMC1	SUMO interacting motifs containing 1	0.758459	0.0143653	0.131185	8.10931	8.30134	8.99634	7.8231	7.83669	7.76472		240	264	416	207	243	112
100059314	LOC100059314	40S ribosomal protein S15a pseudogene	-0.618621	0.0144006	0.131329	7.51961	7.78118	7.61826	8.10369	7.97819	8.42176		142	169	132	264	275	196
100072399	REV3L	REV3 like, DNA directed polymerase zeta catalytic subunit	0.516479	0.0143943	0.131329	8.61629	8.37282	8.36552	8.0812	7.90922	8.01923		364	280	252	259	259	140
100061924	ZKSCAN8	zinc finger with KRAB and SCAN domains 8	0.426701	0.014407	0.131329	11.3017	11.5705	11.3894	10.9353	10.9163	11.1195		2652	3004	2393	2259	2585	1468
100052935	LRRK2	leucine rich repeat kinase 2	0.588952	0.0144518	0.131578	9.20346	9.64396	9.26247	8.98154	8.84031	8.57585		575	750	510	536	557	222
100059245	ZDHHC17	zinc finger DHHC-type containing 17	0.648846	0.0144487	0.131578	8.74138	9.03122	8.39425	8.15196	7.97819	8.28384		402	472	258	275	275	175
100052058	KLF5	Kruppel like factor 5	1.13364	0.0144949	0.131812	11.2932	10.169	8.17424	9.29642	8.30027	7.42799		2636	1103	215	682	361	82
100057751	LOC100057751	mitochondrial assembly of ribosomal large subunit protein 1-like	0.815451	0.0144917	0.131812	7.30953	7.20635	6.82618	6.64403	6.33659	6.65923		116	98	59	62	48	36
100052378	KLHL12	kelch like family member 12	0.855754	0.0145199	0.131961	8.29768	8.41573	9.30324	8.16056	7.86433	7.56116		281	290	526	277	249	93
100049859	LOC100049859	mitotic-spindle organizing protein 2B	0.836891	0.0146305	0.132806	8.94385	8.75965	9.90096	8.63389	8.31028	8.263		471	382	821	408	364	172
100630006	LOC100630006	uncharacterized LOC100630006	1.087	0.0146229	0.132806	6.07304	6.2073	5.91354	5.29408	5.59222	5.66171		25	29	16	4	12	7
100050156	MRPL37	mitochondrial ribosomal protein L37	0.860448	0.0146489	0.132893	7.27413	7.35851	7.56801	6.33003	6.68958	7.0824		112	114	126	41	76	58
100061809	TMEM256	transmembrane protein 256	0.575322	0.0146768	0.133067	10.3838	10.3957	10.7597	10.1716	9.93129	9.65085		1376	1300	1529	1304	1269	507
100067836	ZNF780A	zinc finger protein 780A	0.424246	0.0146901	0.133108	9.40749	9.21903	9.2702	8.97187	8.88325	8.85096		671	545	513	532	576	276
100056828	FAM20C	FAM20C, golgi associated secretory pathway kinase	-0.519795	0.0146989	0.133108	9.36118	9.30333	9.36711	9.55293	10.0429	9.92782		648	581	552	827	1377	622
100072974	SMPDL3A	sphingomyelin phosphodiesterase acid like 3A	0.699737	0.0147795	0.133757	7.83338	8.16689	8.15193	7.74466	7.34513	7.2077		189	236	211	193	154	66
100056223	GLB1L	galactosidase beta 1 like	-1.05288	0.014799	0.133775	12.8319	13.1683	11.8624	13.0384	13.4231	15.2195		7771	9205	3341	9921	15047	25776
100050388	ARHGAP9	Rho GTPase activating protein 9	0.787414	0.0147908	0.133775	6.92815	7.53547	7.18699	6.73293	6.57502	6.68184		78	135	87	69	66	37
100071178	CNKSR1	connector enhancer of kinase suppressor of Ras 1	0.946427	0.0148407	0.134071	8.91901	9.88468	8.16313	8.04909	8.24214	8.02752		462	896	213	252	344	141
100630630	ANKRD37	ankyrin repeat domain 37	1.07916	0.0149011	0.134536	6.4368	6.29414	5.80765	5.49787	5.73929	5.599		43	33	13	8	17	6
100059845	LOC100059845	leucine-rich repeat-containing protein 9	0.89357	0.0149341	0.134557	8.88805	8.86838	9.96739	8.71748	8.34965	7.90677		451	416	862	436	376	127
100049831	RORB	RAR related orphan receptor B	-0.694161	0.0149293	0.134557	7.57827	7.27503	7.71362	8.16911	8.35932	7.82328		150	105	144	279	379	118
100057614	FGFR1	fibroblast growth factor receptor 1	-0.481361	0.014939	0.134557	8.56374	8.31955	8.47263	8.99833	8.90096	8.77482		349	268	275	543	584	260
100146464	LOC100146464	phytanoyl-CoA dioxygenase, peroxisomal-like	1.12683	0.0149181	0.134557	5.65745	6.11289	6.56296	5.49787	5.62397	5.36679		11	25	43	8	13	3
100055741	FBN1	fibrillin 1	0.390145	0.0149591	0.13458	10.3523	10.1998	10.3933	9.94358	9.98609	9.8697		1345	1128	1175	1104	1321	596
100051639	ACSF3	acyl-CoA synthetase family member 3	-0.378577	0.0149592	0.13458	10.4087	10.2874	10.2048	10.7027	10.6279	10.7022		1401	1202	1025	1913	2103	1090
100050910	EML1	echinoderm microtubule associated protein like 1	0.857696	0.0149681	0.13458	8.54578	8.66701	9.69449	8.2639	8.30695	7.90677		344	355	705	302	363	127
100051750	TATDN2	TatD DNase domain containing 2	-0.443652	0.0149888	0.134672	8.60594	8.7463	8.58889	8.94985	9.13016	9.08951		361	378	302	523	697	332
100058569	CTSF	cathepsin F	0.441156	0.0149962	0.134672	9.71972	10.0235	9.84517	9.36635	9.4898	9.46091		847	992	788	719	915	440
100064268	IQGAP3	IQ motif containing GTPase activating protein 3	-0.993907	0.0150472	0.13505	5.79712	5.55729	5.72924	6.29521	6.05319	6.25643		15	8	11	39	31	21
100146166	NR2F2	nuclear receptor subfamily 2 group F member 2	0.720525	0.0150828	0.13529	12.1026	11.6508	11.0099	11.0091	10.7522	10.8119		4664	3179	1828	2381	2299	1179
100063296	CATSPERB	cation channel sperm associated auxiliary subunit beta	0.600807	0.0151156	0.135504	9.07453	8.75965	8.95211	8.22756	8.64649	8.17643		521	382	402	293	478	160
102148410	LOC102148410	uncharacterized LOC102148410	-0.413226	0.0151359	0.135525	8.79095	8.88064	8.83866	9.31183	9.14508	9.20266		418	420	368	690	705	362
100056136	ATG9A	autophagy related 9A	0.801879	0.0151322	0.135525	9.50144	9.72253	10.5663	9.41531	9.10176	8.8276		720	795	1331	746	682	271
100051845	DSEL	dermatan sulfate epimerase like	0.85359	0.0151658	0.135633	8.433	9.50857	8.46363	8.04444	7.78456	8.20588		314	678	273	251	232	164
100066454	MAP4K5	mitogen-activated protein kinase kinase kinase kinase 5	0.675651	0.0151576	0.135633	9.00806	9.53591	9.21251	8.23977	8.61192	8.88757		495	692	491	296	465	284
100067735	HCFC2	host cell factor C2	0.929904	0.0151955	0.135817	8.96018	10.075	10.5684	9.32897	8.79366	8.52438		477	1030	1333	699	537	213
100061692	A2M	alpha-2-macroglobulin	-0.604799	0.0152305	0.13605	12.0891	12.666	12.6262	12.8417	13.1609	13.3513		4620	6482	5708	8648	12533	7033
100055423	EIF2D	eukaryotic translation initiation factor 2D	-0.431656	0.015242	0.136072	11.6879	11.6467	11.7171	12.0557	11.9684	12.3304		3484	3170	3016	4988	5441	3447
100064396	LOC100064396	adhesion G protein-coupled receptor E2	0.57754	0.0152771	0.136306	11.8249	12.1296	11.5727	11.0601	11.1584	11.4999		3837	4452	2724	2469	3071	1922
102149883	LOC102149883	tripartite motif-containing protein 5	-0.519985	0.0153039	0.136406	9.96544	9.51054	9.54116	10.2684	10.1296	10.2239		1015	679	629	1399	1467	772
102147877	LOC102147877	uncharacterized LOC102147877	-0.419194	0.0153224	0.136406	9.09191	9.12176	9.19636	9.52181	9.64987	9.42096		528	506	485	808	1031	427
100070911	MMAA	metabolism of cobalamin associated A	0.541545	0.0153243	0.136406	12.0386	11.9308	12.1659	11.7655	11.4455	11.1695		4459	3872	4135	4067	3764	1521
100051464	U2AF1L4	U2 small nuclear RNA auxiliary factor 1 like 4	1.02339	0.0153087	0.136406	6.12002	6.9762	6.54449	5.78012	5.97365	6.04407		27	77	42	16	27	15
100147096	ZNF428	zinc finger protein 428	-0.662954	0.0153377	0.136444	6.75403	6.86374	6.71776	7.08463	7.29096	7.37617		64	68	52	102	146	78
100071501	STPG1	sperm tail PG-rich repeat containing 1	0.967441	0.0153987	0.136906	7.87461	7.53547	8.97123	7.49949	7.31153	6.99763		196	135	408	154	149	53
100057128	ERBIN	erbb2 interacting protein	-0.719299	0.015456	0.137335	7.8804	7.60486	7.15271	8.32629	8.19963	8.12337		197	144	84	318	332	153
100067514	RUFY1	RUN and FYVE domain containing 1	0.618495	0.0154786	0.137455	11.9561	11.4835	11.2297	11.1219	10.7595	10.8882		4208	2825	2137	2580	2311	1245
100062876	JAML	junction adhesion molecule like	-0.630367	0.0154973	0.137541	7.84528	7.50347	8.07688	8.29153	8.42526	8.44658		191	131	198	309	400	200
100147354	RSPH14	radial spoke head 14 homolog	1.04596	0.0155425	0.137709	7.00715	7.07976	8.26014	6.20308	6.95517	6.48811		85	86	231	34	103	29
100063959	TMEM170B	transmembrane protein 170B	0.859306	0.015538	0.137709	8.64692	8.08924	8.81061	7.4926	8.17057	7.25182		373	221	360	153	324	69
100071019	WDR43	WD repeat domain 43	-0.460957	0.0155436	0.137709	9.74815	9.60392	9.55809	9.92118	10.2628	10.0736		865	728	637	1086	1616	692
100052263	DLX5	distal-less homeobox 5	-0.876538	0.0155748	0.137843	8.49051	8.53722	8.15193	8.48837	9.2694	9.94956		329	320	211	363	775	632
100061845	HYAL2	hyaluronidase 2	-0.410432	0.0155768	0.137843	9.25284	9.03122	9.16352	9.5085	9.54141	9.57729		597	472	473	800	951	480
100050922	TCAF1	TRPM8 channel associated factor 1	-0.562614	0.0155901	0.137879	7.81533	7.54335	7.62647	8.00191	8.13338	8.29072		186	136	133	242	314	176
102150428	LOC102150428	homeobox protein OTX1 B	-0.788681	0.0156063	0.137942	6.32821	6.52087	6.685	7.12149	7.21276	6.80956		37	45	50	106	135	43
100069296	OSGEPL1	O-sialoglycoprotein endopeptidase like 1	0.876408	0.0156555	0.138296	8.87375	8.41995	8.0828	8.11702	7.37792	7.2077		446	291	199	267	159	66
100053644	EPHA2	EPH receptor A2	-0.749257	0.0156775	0.138329	8.20432	8.05695	7.85935	8.4186	8.50578	9.25256		260	215	164	343	427	376
100057966	STAM2	signal transducing adaptor molecule 2	-0.545217	0.015676	0.138329	8.05929	8.27825	8.52979	8.81011	8.76735	8.8276		230	259	288	469	526	271
100057085	PYGB	glycogen phosphorylase B	-0.509383	0.0157023	0.138374	8.20432	8.1466	7.87995	8.57745	8.49997	8.53019		260	232	167	390	425	214
100057979	HNRNPM	heterogeneous nuclear ribonucleoprotein M	0.698913	0.01571	0.138374	12.833	13.2123	13.3079	12.8427	11.9927	12.0727		7777	9492	9186	8654	5535	2877
100065970	FHL5	four and a half LIM domains 5	1.07047	0.0156985	0.138374	6.90467	5.95281	6.46764	5.83753	5.93132	5.599		76	19	38	18	25	6
100630780	LOC100630780	uncharacterized LOC100630780	0.423542	0.0157383	0.138543	12.2558	11.9231	12.0785	11.7532	11.6118	11.6077		5193	3851	3889	4032	4233	2074
100051907	PPP1R42	protein phosphatase 1 regulatory subunit 42	-0.468075	0.0158687	0.13961	12.5242	12.3345	12.767	12.915	13.1226	13.0711		6267	5140	6298	9102	12203	5785
100052825	FAM120B	family with sequence similarity 120B	-0.539792	0.0159001	0.139804	8.76947	8.90786	8.79994	9.03596	9.42716	9.53186		411	429	357	559	873	464
100067740	RAPH1	Ras association (RalGDS/AF-6) and pleckstrin homology domains 1	0.832999	0.0159119	0.139827	10.8447	10.3158	11.4974	10.361	10.0665	9.46696		1916	1227	2583	1496	1401	442
100146968	NRBP2	nuclear receptor binding protein 2	-0.615896	0.0159348	0.139897	7.86295	7.93178	7.53346	8.44341	8.41911	8.09214		194	193	122	350	398	149
100066184	ACD	ACD, shelterin complex subunit and telomerase recruitment factor	0.820169	0.0159383	0.139897	6.61315	6.9762	6.685	6.36381	6.24477	6.11971		54	77	50	43	42	17
100059063	PYM1	PYM homolog 1, exon junction complex associated factor	-0.58641	0.0159682	0.139997	8.04908	7.93178	8.05297	8.36021	8.81951	8.3837		228	193	194	327	548	190
100052371	DNAJC28	DnaJ heat shock protein family (Hsp40) member C28	-0.740121	0.0159617	0.139997	6.26979	6.41301	6.56296	6.89392	6.95517	6.82965		34	39	43	83	103	44
100059155	CNOT11	CCR4-NOT transcription complex subunit 11	-0.479255	0.015981	0.140028	11.0082	10.9611	11.1179	11.3749	11.379	11.777		2153	1950	1974	3087	3591	2337
100146544	TEN1	TEN1, CST complex subunit	-0.470386	0.0160457	0.140413	9.56142	9.42954	9.57898	10.1705	9.97883	9.78029		753	639	647	1303	1314	558
100073051	CTC1	CST telomere replication complex component 1	-0.559312	0.016062	0.140413	8.07951	8.15678	8.0828	8.43989	8.48239	8.88304		234	234	199	349	419	283
100063842	SSR2	signal sequence receptor subunit 2	-0.804779	0.0160617	0.140413	7.59256	7.72024	7.84544	7.79002	8.67252	8.82288		152	160	162	201	488	270
100302031	TPC3	two pore channel 3	1.02607	0.0160507	0.140413	6.45395	6.13729	6.36395	5.99083	5.62397	5.53039		44	26	33	24	13	5
100071046	EHD4	EH domain containing 4	-0.810321	0.016109	0.140742	7.26513	7.42864	6.91231	7.42893	8.06386	8.19123		111	122	65	144	296	162
100055413	MAD2L1BP	MAD2L1 binding protein	0.585215	0.0161286	0.140832	9.23061	9.25946	9.60365	9.04522	8.76251	8.5589		587	562	659	563	524	219
100066729	DZIP1L	DAZ interacting zinc finger protein 1 like	0.855935	0.0161723	0.141132	7.7343	8.04052	8.90316	7.57315	7.40994	7.50222		173	212	387	165	164	88
100052078	PDK4	pyruvate dehydrogenase kinase 4	1.01928	0.0161844	0.141157	12.005	10.3634	9.86401	10.0334	9.1395	9.73842		4355	1270	799	1179	702	541
102150452	LOC102150452	leucine carboxyl methyltransferase 1-like	-0.382998	0.0162551	0.141343	10.9719	11.1093	10.9828	11.5289	11.3159	11.3713		2098	2167	1793	3442	3434	1755
100055913	STK11	serine/threonine kinase 11	-0.407312	0.0162617	0.141343	10.714	10.8206	10.5516	11.1403	11.0092	11.1741		1745	1764	1317	2614	2762	1526
100052767	FBLN1	fibulin 1	0.66737	0.0162463	0.141343	9.33224	8.90186	8.77111	8.56137	8.47055	8.03576		634	427	349	385	415	142
100146128	SLC25A6	solute carrier family 25 member 6	0.472765	0.0162448	0.141343	11.5771	11.7986	11.7413	11.4507	11.0508	11.1348		3222	3528	3068	3257	2845	1484
100049954	ZMYM5	zinc finger MYM-type containing 5	-0.899246	0.0162319	0.141343	7.30953	7.34948	7.11754	7.33141	8.07176	8.65242		116	113	81	131	298	236
100630138	BLOC1S3	biogenesis of lysosomal organelles complex 1 subunit 3	1.09704	0.016231	0.141343	5.94505	5.9234	6.81125	5.57908	5.59222	5.71972		20	18	58	10	12	8
100051334	NEK10	NIMA related kinase 10	1.01859	0.0162949	0.14155	10.105	9.38726	11.5438	9.64396	9.36643	8.67356		1124	619	2669	885	834	240
100060818	SMAGP	small cell adhesion glycoprotein	-0.918683	0.01631	0.141599	6.22906	5.86166	5.9463	6.34704	6.6675	6.70405		32	16	17	42	74	38
100071858	PGRMC2	progesterone receptor membrane component 2	-0.474988	0.0163587	0.14186	11.5771	11.2555	11.3173	11.9445	11.6692	12.0048		3222	2404	2274	4613	4408	2743
100009696	STK31	serine/threonine kinase 31	1.09773	0.0163518	0.14186	6.64263	6.50356	5.76935	5.40502	5.76572	5.77388		56	44	12	6	18	9
100052092	EDEM3	ER degradation enhancing alpha-mannosidase like protein 3	0.773908	0.0164553	0.142616	9.83904	10.6018	9.66159	9.62251	9.03122	9.03349		925	1508	688	871	646	318
100072985	PAPSS1	3'-phosphoadenosine 5'-phosphosulfate synthase 1	0.639574	0.0165136	0.143039	10.1706	9.9398	10.718	9.78992	9.49998	9.64552		1179	933	1484	986	922	505
100068144	FAM81A	family with sequence similarity 81 member A	-0.641966	0.0165395	0.143182	7.54925	7.15505	7.40523	7.71555	7.92241	8.08422		146	93	108	188	262	148
100146790	MAZ	MYC associated zinc finger protein	-0.854419	0.0165501	0.143191	7.45833	7.76786	7.45241	7.72727	8.27662	8.93642		134	167	113	190	354	295
100071002	NEK6	NIMA related kinase 6	-0.586948	0.0166653	0.144106	11.3749	11.8974	11.658	12.3643	11.9353	12.4953		2793	3782	2893	6193	5316	3869
100051933	EMC3	ER membrane protein complex subunit 3	1.02065	0.0166802	0.144152	7.20042	7.30343	8.71165	7.15736	6.76392	6.70405		104	108	333	110	83	38
100054578	SUDS3	SDS3 homolog, SIN3A corepressor complex component	-0.763614	0.0167127	0.144351	11.6603	11.2655	10.6895	12.4085	11.5735	12.263		3417	2421	1454	6388	4120	3288
100034213	P19	P19 lipocalin	-0.404954	0.0167398	0.144432	9.6628	9.5262	9.53047	9.95833	10.0753	9.85824		812	687	624	1116	1410	591
100071316	QTRT2	queuine tRNA-ribosyltransferase accessory subunit 2	-0.595165	0.0167412	0.144432	7.78472	8.12601	7.69039	8.52202	8.44052	8.24185		181	228	141	373	405	169
100051844	SS18	SS18, nBAF chromatin remodeling complex subunit	-0.49052	0.0167522	0.144445	9.2682	9.17495	9.47583	9.73673	9.97154	9.64018		604	527	599	948	1307	503
102147366	LOC102147366	uncharacterized LOC102147366	0.718609	0.0167621	0.144448	8.13367	8.05695	7.59337	7.53346	7.35175	7.06588		245	215	129	159	155	57
100064312	BCL2L11	BCL2 like 11	-0.631571	0.0168062	0.144746	7.45833	7.61982	7.74401	7.84473	8.30695	8.27693		134	146	148	211	363	174
100053148	EPCAM	epithelial cell adhesion molecule	0.663174	0.0168204	0.144786	7.57108	7.76116	7.82431	7.19229	6.94625	7.41522		149	166	159	114	102	81
100067370	LOC100067370	rho guanine nucleotide exchange factor 4	-0.964814	0.0168472	0.144934	8.22258	7.51956	7.28485	9.43303	8.61461	7.95979		264	133	96	756	466	133
100063107	LOC100063107	suppressor of cytokine signaling 6-like	-0.772217	0.0168886	0.145207	6.81897	7.04613	7.38589	7.40704	7.85058	7.93353		69	83	106	141	246	130
100065967	SFXN4	sideroflexin 4	-0.503722	0.0169261	0.145447	8.98166	9.07187	8.85248	9.20858	9.52584	9.60771		485	487	372	638	940	491
100054269	EPHX1	epoxide hydrolase 1	0.851896	0.01701	0.145587	9.69073	10.5014	9.80851	8.40061	9.00691	9.61045		829	1403	767	338	634	492
100050052	PRICKLE1	prickle planar cell polarity protein 1	0.510466	0.0170294	0.145587	9.33641	9.64754	9.62188	9.23913	8.96757	8.90998		636	752	668	653	615	289
100057721	RIF1	replication timing regulatory factor 1	0.71797	0.0170617	0.145587	8.10439	8.58306	8.28082	7.43615	8.02371	7.50222		239	332	235	145	286	88
100053249	LOC100053249	glutathione S-transferase P	0.849155	0.0169926	0.145587	7.18135	8.02946	7.89352	6.70816	7.13749	7.16208		102	210	169	67	125	63
100060160	LOC100060160	zinc finger protein 501	0.435598	0.0170465	0.145587	9.32177	9.37865	9.35988	8.81283	8.90754	9.10123		629	615	549	470	587	335
100060964	RALGAPA2	Ral GTPase activating protein catalytic alpha subunit 2	-0.73792	0.0169619	0.145587	9.42129	9.86635	9.75814	9.79951	10.836	10.6501		678	884	739	993	2441	1050
100072829	ELOVL6	ELOVL fatty acid elongase 6	1.09748	0.0170009	0.145587	8.19047	8.05695	6.34205	5.96694	6.47494	6.96213		257	215	32	23	58	51
100070853	LRRC58	leucine rich repeat containing 58	-0.729187	0.0170472	0.145587	7.35251	7.55899	7.49803	7.63062	8.18517	8.428		121	138	118	174	328	197
100053245	DPP8	dipeptidyl peptidase 8	-0.875647	0.0169824	0.145587	10.3948	9.94854	9.07502	10.762	10.4233	11.442		1387	939	442	1996	1815	1845
100069013	VPS33B	VPS33B, late endosome and lysosome associated	0.576703	0.0169898	0.145587	8.29337	8.23571	8.09456	7.90254	7.71527	7.47792		280	250	201	222	218	86
100053053	ZWILCH	zwilch kinetochore protein	0.615439	0.0169598	0.145587	8.78178	8.63837	8.44088	8.2559	8.13338	7.73449		415	347	268	300	314	109
102147487	PAM16	presequence translocase associated motor 16	-1.04862	0.0170642	0.145587	5.9173	6.50356	5.68707	6.91536	6.46181	7.25182		19	44	10	85	57	69
100063305	SELENOM	selenoprotein M	1.071	0.0170673	0.145587	7.30076	7.48719	9.15797	7.34687	7.06591	6.43439		115	129	471	133	116	27
100066186	AHR	aryl hydrocarbon receptor	0.698885	0.0171155	0.145716	10.2817	9.81946	10.2524	9.82655	9.24365	8.98367		1278	854	1061	1013	760	306
100050672	MSH5	mutS homolog 5	0.816272	0.0171206	0.145716	9.20118	8.81185	9.51321	8.86085	8.12202	7.87027		574	398	616	488	311	123
100066555	TUBGCP2	tubulin gamma complex associated protein 2	0.722195	0.017121	0.145716	7.9259	8.22608	7.49803	7.34687	7.37792	7.16208		205	248	118	133	159	63
100050089	RSRC1	arginine and serine rich coiled-coil 1	0.901317	0.0171052	0.145716	8.40535	7.37638	7.31596	7.00768	6.90995	7.04914		307	116	99	94	98	56
100058977	NF2	neurofibromin 2	-0.677589	0.0171488	0.145789	11.2689	11.0917	10.7431	11.2497	11.8589	12.1285		2591	2140	1511	2825	5038	2992
100069958	ZSCAN20	zinc finger and SCAN domain containing 20	-0.637361	0.017146	0.145789	7.46614	7.32204	7.28485	7.57965	7.99906	8.04395		135	110	96	166	280	143
100072430	CCN6	cellular communication network factor 6	-0.409562	0.0171782	0.145957	9.10909	9.11659	9.18004	9.50683	9.41491	9.64819		535	504	479	799	865	506
100050901	BTF3L4	basic transcription factor 3 like 4	0.572123	0.0171892	0.145968	11.0303	10.5785	10.9543	10.4799	10.3343	9.95602		2187	1483	1757	1630	1702	635
100072264	ESAM	endothelial cell adhesion molecule	1.02136	0.0172045	0.146016	5.94505	6.03604	6.24996	5.57908	5.68373	5.45403		20	22	28	10	15	4
100060640	PNPLA6	patatin like phospholipase domain containing 6	-0.511243	0.017251	0.146295	10.4361	10.8827	10.3886	11.0325	11.1264	11.1741		1429	1844	1171	2421	3002	1526
100063511	KRT8	keratin 8	0.640423	0.0172566	0.146295	10.2643	9.96155	10.0888	9.76077	9.50577	8.96667		1262	948	942	965	926	302
100052711	SEL1L	SEL1L, ERAD E3 ligase adaptor subunit	-0.471682	0.0172788	0.146401	10.0792	9.64396	9.86401	10.4002	10.3497	10.2781		1103	750	799	1539	1721	803
100146274	UACA	uveal autoantigen with coiled-coil domains and ankyrin repeats	0.481937	0.0173684	0.14675	10.0617	10.2584	10.046	9.86489	9.54423	9.50272		1089	1177	913	1042	953	454
100069060	ZFAT	zinc finger and AT-hook domain containing	-0.482365	0.0173596	0.14675	8.01272	7.87718	8.04085	8.512	8.34965	8.31791		221	184	192	370	376	180
100054490	LOC100054490	E3 ubiquitin-protein ligase TRIM22	0.496026	0.0173355	0.14675	9.51988	9.33037	9.71728	9.18784	9.01303	8.94078		730	593	717	628	637	296
100055935	C5H1orf116	chromosome 5 C1orf116 homolog	0.828737	0.01734	0.14675	6.81897	6.57135	7.03166	6.1233	6.39392	6.31889		69	48	74	30	52	23
102147689	LOC102147689	uncharacterized LOC102147689	-1.00561	0.0173546	0.14675	5.69468	5.50899	5.64254	6.14381	5.93132	6.25643		12	7	9	31	25	21
100063005	ACTR2	ARP2 actin related protein 2 homolog	0.687455	0.0174322	0.147043	8.61285	8.95501	9.40036	8.11259	8.48827	8.43422		363	445	566	266	421	198
100051544	ATG7	autophagy related 7	-0.380039	0.0174169	0.147043	11.4241	11.2408	11.5007	11.8027	11.7232	11.8047		2892	2379	2589	4175	4579	2383
100070473	ANKRD44	ankyrin repeat domain 44	-0.762983	0.017431	0.147043	9.77449	10.8728	10.7588	11.3122	11.1547	11.69		882	1831	1528	2953	3063	2198
100072683	TRAPPC3L	trafficking protein particle complex 3 like	0.41647	0.0174473	0.147088	10.9326	10.7289	10.9623	10.5762	10.3408	10.4557		2040	1652	1767	1747	1710	913
100056724	FAM49A	family with sequence similarity 49 member A	0.751402	0.0174699	0.147116	7.51209	8.2595	8.07094	7.50635	7.31153	7.13078		141	255	197	155	149	61
100067089	HERC1	HECT and RLD domain containing E3 ubiquitin protein ligase family member 1	-0.456015	0.01747	0.147116	9.04679	8.9492	8.71165	9.36635	9.35846	9.2974		510	443	333	719	829	389
100055465	EPHB6	EPH receptor B6	0.733683	0.0174954	0.147165	8.77256	8.8653	7.99762	8.00191	7.91803	7.76472		412	415	185	242	261	112
100068151	LOC100068151	histone H3.1	-0.990278	0.0174863	0.147165	6.2896	6.41301	6.63417	6.50474	7.23454	7.81369		35	39	47	52	138	117
100072635	DNAJC24	DnaJ heat shock protein family (Hsp40) member C24	-0.591803	0.0175346	0.147414	7.39419	7.47072	7.23136	7.85542	7.66883	8.01923		126	127	91	213	209	140
100067270	AMOTL1	angiomotin like 1	-0.81815	0.0175788	0.147539	9.94103	9.80829	9.23639	10.1091	10.2447	11.2337		997	847	500	1246	1595	1592
100061625	CDK6	cyclin dependent kinase 6	0.904814	0.0175646	0.147539	9.11152	8.80543	10.3084	8.66431	8.69047	8.19857		536	396	1105	418	495	163
100630074	CCNY	cyclin Y	-0.578124	0.0175725	0.147539	12.9427	12.9295	12.3416	13.189	13.354	13.5797		8396	7792	4677	11020	14339	8246
100052753	SMC4	structural maintenance of chromosomes 4	-0.454044	0.0176184	0.147767	8.89939	8.8928	8.7892	9.13465	9.44834	9.26651		455	424	354	603	887	380
100050386	CCDC77	coiled-coil domain containing 77	-0.505739	0.0176255	0.147767	7.83934	7.72024	7.79564	8.21523	8.33991	8.06825		190	160	155	290	373	146
100066026	ZNF35	zinc finger protein 35	-0.68738	0.017646	0.147858	9.79128	9.44816	8.93273	10.373	9.87656	10.1749		893	648	396	1509	1219	745
100066282	SOS2	SOS Ras/Rho guanine nucleotide exchange factor 2	-0.490282	0.0177451	0.148523	8.38122	8.5411	8.4993	8.71458	9.01912	9.0294		301	321	281	435	640	317
100053942	CWC22	CWC22 spliceosome associated protein homolog	0.845579	0.0177356	0.148523	8.79399	9.51643	10.2314	8.47812	8.69809	8.90106		419	682	1045	360	498	287
100034049	CD40	CD40 molecule	1.11104	0.0177676	0.14863	6.38378	6.00907	8.14064	6.14381	6.09072	5.8248		40	21	209	31	33	10
102149660	IFI16	interferon, gamma-inducible protein 16	-0.83558	0.0178187	0.148975	7.66186	7.90778	7.90697	7.82854	8.86081	9.04163		162	189	171	208	566	320
100051206	WHRN	whirlin	0.893727	0.0178745	0.149112	7.08167	7.16547	6.97995	6.10238	6.24477	6.82965		92	94	70	29	42	44
102149080	LOC102149080	uncharacterized LOC102149080	0.666577	0.0178685	0.149112	8.51287	8.37717	8.39425	8.06753	7.91803	7.37617		335	281	258	256	261	78
100056725	EFCAB12	EF-hand calcium binding domain 12	1.03756	0.0178715	0.149112	6.68558	6.86374	8.1463	6.60388	6.50075	6.19024		59	68	210	59	60	19
100057337	NGEF	neuronal guanine nucleotide exchange factor	1.05298	0.017852	0.149112	5.82871	6.35512	6.06732	5.68598	5.44842	5.53039		16	36	21	13	8	5
100050378	PACRG	parkin coregulated	1.00895	0.0179141	0.149196	10.1208	9.18487	11.1943	9.59602	9.063	8.20588		1137	531	2084	854	662	164
100059211	RMC1	regulator of MON1-CCZ1	-0.488216	0.0179068	0.149196	8.80005	8.54497	8.5806	9.1433	8.93357	9.22426		421	322	300	607	599	368
100057015	PSMD1	proteasome 26S subunit, non-ATPase 1	-0.482599	0.0179054	0.149196	7.81533	7.98434	7.85241	8.19446	8.36253	8.33797		186	202	163	285	380	183
100052298	CKAP2L	cytoskeleton associated protein 2 like	0.637373	0.0179421	0.149331	7.64143	7.40276	7.54218	6.83872	7.10615	7.17746		159	119	123	78	121	64
100051778	LOC100051778	60S ribosomal protein L21	0.502004	0.0179639	0.149331	11.6887	11.3514	11.259	11.1027	10.8823	10.7759		3486	2573	2182	2545	2523	1149
100069792	CDIP1	cell death inducing p53 target 1	-0.481594	0.0179737	0.149331	8.21804	8.15678	8.11779	8.57104	8.743	8.44041		263	234	205	388	516	199
100062380	PMS2	PMS1 homolog 2, mismatch repair system component	-0.947322	0.0179797	0.149331	9.5507	10.4304	11.6005	12.226	11.9891	11.7016		747	1333	2778	5621	5521	2216
100061383	ZNF746	zinc finger protein 746	0.781726	0.0179556	0.149331	7.32689	7.75442	7.87312	7.26772	6.70047	7.04914		118	165	166	123	77	56
100062560	ABCA8	ATP binding cassette subfamily A member 8	0.776128	0.0180706	0.14997	12.0411	12.0364	11.6516	11.6343	10.3963	10.7819		4467	4170	2880	3708	1780	1154
100057037	NOL10	nucleolar protein 10	0.654649	0.0180764	0.14997	11.3708	10.8111	11.2395	10.8149	10.4025	10.0516		2785	1752	2152	2073	1788	681
100060392	RBMS1	RNA binding motif single stranded interacting protein 1	1.01925	0.0181059	0.150132	8.8359	9.75446	10.9439	8.03041	9.32448	8.60917		433	814	1744	248	808	228
100629497	RPL23	ribosomal protein L23	1.10356	0.018139	0.15016	7.94811	9.82263	6.70149	7.56005	6.85352	6.82965		209	856	51	163	92	44
100063891	STK38	serine/threonine kinase 38	0.508615	0.0181315	0.15016	10.4621	10.4273	10.6856	10.2506	9.97675	9.77299		1456	1330	1450	1381	1312	555
100051921	PHEX	phosphate regulating endopeptidase homolog X-linked	0.753858	0.0181326	0.15016	6.91647	7.16547	7.24223	6.34704	6.70047	6.68184		77	94	92	42	77	37
100053693	FOXJ3	forkhead box J3	0.43077	0.0181574	0.15023	10.9422	10.8903	11.1136	10.7136	10.5092	10.411		2054	1854	1968	1928	1931	884
100060017	SLC16A5	solute carrier family 16 member 5	0.500991	0.0181966	0.150473	10.4649	10.1802	10.4579	10.0723	9.85634	9.64552		1459	1112	1231	1213	1201	505
100070932	HSF5	heat shock transcription factor 5	0.632943	0.0182271	0.150478	7.94811	7.94952	8.32131	7.68581	7.59889	7.29455		209	196	243	183	196	72
100055881	DNMT3A	DNA methyltransferase 3 alpha	-0.572007	0.0182115	0.150478	9.33015	9.47667	9.09258	9.61787	9.80801	10.1693		633	662	448	868	1159	742
102148104	LOC102148104	ferritin light chain-like	-1.09016	0.018226	0.150478	6.26979	6.29414	5.49004	7.76753	6.46181	6.63621		34	33	6	197	57	35
100055334	ACBD5	acyl-CoA binding domain containing 5	-0.592677	0.018309	0.151066	8.29768	8.53722	8.46814	9.31566	8.87432	8.74019		281	320	274	692	572	253
100054404	PTDSS2	phosphatidylserine synthase 2	-0.477688	0.0183183	0.151066	9.22612	9.44404	9.45111	9.81715	9.66287	10.0354		585	646	588	1006	1041	673
100072837	ADI1	acireductone dioxygenase 1	-0.917849	0.0183865	0.151546	6.88076	7.22633	7.08141	7.0563	8.03183	8.3965		74	100	78	99	288	192
100056029	NONO	non-POU domain containing octamer binding	0.950621	0.0184437	0.151874	7.75342	7.52754	7.24223	7.20088	6.24477	6.40657		176	134	92	115	42	26
100069096	RXRA	retinoid X receptor alpha	0.74752	0.0184463	0.151874	10.6027	10.2759	10.9765	10.1461	9.97571	9.17705		1611	1192	1785	1280	1311	355
100147600	LOC100147600	src substrate cortactin-like	0.560152	0.018508	0.152159	12.1759	12.4612	12.0229	11.9152	11.34	11.6029		4910	5617	3740	4519	3493	2067
100055960	GSPT1	G1 to S phase transition 1	0.739723	0.0185111	0.152159	8.10439	7.90171	8.71165	7.79559	7.50765	7.49012		239	188	333	202	180	87
100061719	WDR89	WD repeat domain 89	-0.497748	0.0185048	0.152159	11.2497	11.0036	11.3613	11.8604	11.8284	11.461		2556	2010	2346	4348	4931	1870
100050453	GPATCH2	G-patch domain containing 2	-0.509176	0.0185855	0.152688	11.0037	10.5113	10.6417	11.3877	11.1113	11.2661		2146	1413	1405	3115	2970	1629
100059051	ST7L	suppression of tumorigenicity 7 like	-0.402428	0.018613	0.152748	10.2719	10.0909	10.19	10.7099	10.5787	10.4557		1269	1042	1014	1923	2030	913
100057020	KCNN3	potassium calcium-activated channel subfamily N member 3	-0.606115	0.018609	0.152748	9.50514	9.4927	8.86958	10.098	9.83353	9.85364		722	670	377	1236	1181	589
100052600	MRPS30	mitochondrial ribosomal protein S30	0.503364	0.0186378	0.152814	9.50329	9.69335	9.79251	9.32328	9.24192	8.92766		721	778	758	696	759	293
100061218	DCAF1	DDB1 and CUL4 associated factor 1	0.667322	0.0186413	0.152814	9.11395	8.48986	8.45457	8.24382	7.95272	8.0602		537	308	271	297	269	145
100051449	TM9SF1	transmembrane 9 superfamily member 1	-0.547624	0.0187427	0.153562	8.15286	7.77454	8.09456	8.64003	8.45261	8.40918		249	168	201	410	409	194
100066583	NIN	ninein	0.578547	0.0188118	0.153796	9.50699	9.44404	8.91309	8.80739	8.64649	8.79424		723	646	390	468	478	264
100630590	LOC100630590	uncharacterized LOC100630590	-0.719144	0.0188101	0.153796	9.30271	8.50185	8.59302	9.82521	9.61551	9.27688		620	311	303	1012	1005	383
100059428	DENND2C	DENN domain containing 2C	1.08072	0.018798	0.153796	5.9173	6.16114	7.14109	5.89147	5.68373	5.66171		19	27	83	20	15	7
100146927	NCKIPSD	NCK interacting protein with SH3 domain	0.782751	0.0187925	0.153796	6.89277	7.10171	6.85553	6.24086	6.35119	6.68184		75	88	61	36	49	37
100071543	FUCA1	alpha-L-fucosidase 1	0.60368	0.0188348	0.1539	10.7441	10.1565	10.1639	9.98138	9.62617	9.63751		1783	1093	995	1135	1013	502
100067254	PTGDR	prostaglandin D2 receptor	-0.417543	0.0188707	0.154111	9.92176	9.86481	9.60772	10.2295	10.2238	10.1932		983	883	661	1360	1571	755
100146621	LOC100146621	src substrate cortactin-like	-0.62627	0.0188832	0.15413	9.72132	9.5125	9.09258	9.77333	10.2018	10.3054		848	680	448	974	1546	819
100147278	DNASE2	deoxyribonuclease 2, lysosomal	0.484862	0.0189061	0.154233	10.094	9.90878	9.85377	9.64396	9.51584	9.23848		1115	912	793	885	933	372
100063216	RPS25	ribosomal protein S25	-0.39059	0.0189911	0.154486	12.3078	12.1734	12.1929	12.6967	12.4488	12.7168		5386	4591	4214	7815	7621	4517
100060045	ACOT9	acyl-CoA thioesterase 9	-0.435753	0.0189984	0.154486	8.61629	8.75299	8.7892	9.01256	9.23496	9.12057		364	380	354	549	755	340
100072276	MRM3	mitochondrial rRNA methyltransferase 3	-0.505276	0.0189986	0.154486	8.28471	8.37282	7.99134	8.72038	8.68792	8.63635		278	280	184	437	494	233
100060134	RORC	RAR related orphan receptor C	0.64172	0.0189609	0.154486	11.1622	10.6283	10.4144	10.3564	9.93558	9.93656		2402	1537	1193	1491	1273	626
100056562	ZNF800	zinc finger protein 800	-1.06902	0.0189477	0.154486	7.52708	7.17581	7.26371	6.75721	9.55542	8.62554		143	95	94	71	961	231
100059005	AGTR1	angiotensin II receptor type 1	-1.04489	0.0190085	0.154486	6.8564	5.95281	5.68707	7.09394	7.31153	7.22257		72	19	10	103	149	67
102147362	LOC102147362	uncharacterized LOC102147362	0.780565	0.0189767	0.154486	7.162	7.74085	7.19822	6.57638	6.85352	6.92564		100	163	88	57	92	49
100054329	GULP1	GULP PTB domain containing engulfment adaptor 1	-0.664824	0.0190878	0.155047	8.50173	8.35087	8.65751	8.81824	8.97594	9.58565		332	275	319	472	619	483
100070698	LOC100070698	phylloquinone omega-hydroxylase CYP4F2-like	0.890108	0.0191125	0.155165	10.3707	10.2252	8.95532	8.80467	8.47944	9.38946		1363	1149	403	467	418	417
100067237	NQO1	NAD(P)H quinone dehydrogenase 1	-0.866896	0.0191418	0.15532	9.39755	9.40432	8.21784	9.81039	9.73973	10.5946		666	627	223	1001	1102	1009
100056386	RPS13	ribosomal protein S13	-0.455682	0.0191556	0.155348	12.4778	12.6184	12.397	12.7198	13.1421	13.0276		6067	6270	4862	7942	12370	5612
100146920	NOC4L	nucleolar complex associated 4 homolog	-0.807687	0.0191715	0.155393	6.59814	6.72604	7.20936	7.23472	7.51939	7.77465		53	58	89	119	182	113
100050729	U2AF2	U2 small nuclear RNA auxiliary factor 2	-0.465814	0.0191952	0.155503	9.74815	9.41488	9.69641	10.1212	9.93451	10.1968		865	632	706	1257	1272	757
100073132	TNFAIP8	TNF alpha induced protein 8	0.969736	0.0192145	0.155576	9.53083	9.02295	10.8047	9.20858	8.81484	8.09214		736	469	1579	638	546	149
100060367	SNRPD1	small nuclear ribonucleoprotein D1 polypeptide	0.541154	0.0192812	0.156032	9.17812	9.03122	9.0809	8.85559	8.49413	8.35119		564	472	444	486	423	185
100059816	WDR3	WD repeat domain 3	-0.487566	0.0193132	0.156208	9.96275	10.0882	10.0324	10.3984	10.3295	10.7928		1013	1040	904	1537	1696	1163
100066445	PIKFYVE	phosphoinositide kinase, FYVE-type zinc finger containing	-0.442519	0.0193439	0.156373	9.87528	9.98723	9.74156	10.3358	10.1325	10.4496		950	966	730	1469	1470	909
100066903	LIFR	LIF receptor alpha	0.651082	0.019417	0.156796	10.3968	10.1131	10.8948	10.0903	9.65639	9.66143		1389	1059	1684	1229	1036	511
100053097	FBXO11	F-box protein 11	0.539366	0.0194112	0.156796	10.3918	10.1777	10.5055	10.0779	9.78442	9.53186		1384	1110	1274	1218	1139	464
100054130	FBXO28	F-box protein 28	0.413911	0.0194493	0.156974	9.79431	9.8786	9.95786	9.62097	9.39009	9.4053		895	892	856	870	849	422
100069964	APBB1	amyloid beta precursor protein binding family B member 1	-0.647043	0.0194696	0.157053	7.08167	7.34948	7.25301	7.64926	7.56538	8.02752		92	113	93	177	190	141
102150616	LOC102150616	uncharacterized LOC102150616	0.728131	0.0194874	0.157113	8.06438	8.46149	8.9901	7.72727	7.86889	7.99406		231	301	414	190	250	137
100061493	GOLGA3	golgin A3	-1.02721	0.0195082	0.157197	8.10931	8.5411	7.56801	8.11259	8.92062	10.4141		240	321	126	266	593	886
100065932	GPR108	G protein-coupled receptor 108	-0.405518	0.0195684	0.157515	8.40535	8.41995	8.4037	8.84502	8.73561	8.73517		307	291	260	482	513	252
100073294	TNPO1	transportin 1	-0.474438	0.0195621	0.157515	8.13849	8.22608	7.98502	8.44341	8.54016	8.63635		246	248	183	350	439	233
100052209	B4GALT6	beta-1,4-galactosyltransferase 6	0.663484	0.0196075	0.157746	12.8944	12.6935	13.2113	12.5953	12.2272	11.6861		8118	6608	8588	7280	6525	2192
100052158	FUZ	fuzzy planar cell polarity protein	0.72582	0.0196347	0.157881	11.0714	11.0851	11.3923	10.9007	10.2679	9.7632		2252	2130	2398	2204	1622	551
100059170	PHTF1	putative homeodomain transcription factor 1	-0.605204	0.01967	0.157997	7.87461	8.05149	7.87312	8.14764	8.73561	8.50089		196	214	166	274	513	209
100629288	LSM3	LSM3 homolog, U6 small nuclear RNA and mRNA degradation associated	-0.643923	0.0196696	0.157997	9.15705	9.64933	8.90316	9.75936	9.83583	10.173		555	753	387	964	1183	744
100056814	MAGI2	membrane associated guanylate kinase, WW and PDZ domain containing 2	0.518177	0.0196846	0.15803	7.99684	7.97283	7.81005	7.55345	7.55971	7.38931		218	200	157	162	189	79
100062320	CLK3	CDC like kinase 3	-0.583323	0.0197416	0.158404	10.8614	10.3304	11.073	11.3935	11.2805	11.5261		1939	1240	1912	3128	3349	1958
100056458	SLITRK6	SLIT and NTRK like family member 6	-0.400149	0.0198464	0.15916	12.1598	12.1212	12.3026	12.7741	12.502	12.5286		4855	4426	4551	8249	7910	3960
100061406	VWA3B	von Willebrand factor A domain containing 3B	-0.809741	0.0199751	0.159946	9.68747	9.77263	8.49489	10.5002	10.4133	10.0596		827	825	280	1654	1802	685
100067531	LIMS2	LIM zinc finger domain containing 2	-0.817734	0.0199761	0.159946	11.1259	10.6747	9.83826	12.0225	11.1269	11.5043		2341	1589	784	4873	3003	1928
100064063	MCPH1	microcephalin 1	0.898544	0.0199584	0.159946	7.49695	8.09455	6.95331	7.04672	6.65631	6.70405		139	222	68	98	73	38
100060520	TSNAX	translin associated factor X	-0.730599	0.0200733	0.160639	8.6094	9.36564	8.52115	9.28865	9.78323	9.82097		362	609	286	678	1138	575
100072601	LOC100072601	uncharacterized LOC100072601	-0.548318	0.0201	0.160683	8.67361	8.85601	8.76747	9.11281	9.11886	9.60771		381	412	348	593	691	491
100072641	LOC100072641	fibronectin type III domain containing protein 3C1	-0.600499	0.0200976	0.160683	7.07127	7.05744	6.88423	7.34687	7.59336	7.41522		91	84	63	133	195	81
100055772	VPS13B	vacuolar protein sorting 13 homolog B	0.671792	0.0201313	0.160848	8.07951	7.8585	7.69817	7.02734	7.3649	7.54957		234	181	142	96	157	92
102150289	LOC102150289	uncharacterized LOC102150289	0.936591	0.0202382	0.161617	6.96259	7.69228	6.84094	6.10238	6.71127	6.51409		81	156	60	29	78	30
100054927	OSCP1	organic solute carrier partner 1	-0.574376	0.0202709	0.161708	11.1871	11.5539	11.3254	11.5606	12.0268	12.2517		2445	2969	2287	3520	5669	3262
100068834	YAP1	Yes associated protein 1	-0.566855	0.0202653	0.161708	8.82999	8.60174	8.72299	9.28865	8.92927	9.53474		431	337	336	678	597	465
100066726	PYGL	glycogen phosphorylase L	0.79315	0.0203103	0.161937	10.2967	11.3553	10.0445	9.82253	9.65378	9.87198		1292	2580	912	1010	1034	597
100059260	PDHX	pyruvate dehydrogenase complex component X	0.607173	0.0203452	0.162129	12.0089	12.3016	12.3631	11.9882	11.3751	11.2618		4367	5023	4748	4757	3581	1624
100034031	TKT	transketolase	0.58704	0.0203723	0.162205	8.74767	9.07454	8.52115	8.16484	8.42219	8.14636		404	488	286	278	399	156
102150622	LOC102150622	uncharacterized LOC102150622	1.00905	0.0203761	0.162205	10.0977	10.4511	12.5264	9.90731	10.1892	9.97523		1118	1353	5323	1075	1532	644
100066860	SPAG6	sperm associated antigen 6	0.501626	0.020395	0.16227	10.2063	10.277	9.79608	9.53664	9.56515	9.71829		1210	1193	760	817	968	533
100052453	SLC7A8	solute carrier family 7 member 8	-0.864447	0.020488	0.162682	10.9951	9.7611	9.50886	11.3369	10.9169	11.5362		2133	818	614	3005	2586	1972
100069597	ITPRIP	inositol 1,4,5-trisphosphate receptor interacting protein	0.652539	0.0204727	0.162682	8.18116	8.82143	8.30626	7.83396	7.72538	8.03576		255	401	240	209	220	142
100052382	PRDX6	peroxiredoxin 6	-0.515366	0.0204767	0.162682	9.49399	9.77427	9.46689	9.94975	9.96316	10.3567		716	826	595	1109	1299	850
100060169	SIPA1L2	signal induced proliferation associated 1 like 2	-0.635586	0.0204897	0.162682	9.10175	8.87759	8.35581	9.30415	9.38382	9.63482		532	419	250	686	845	501
100065312	TK2	thymidine kinase 2, mitochondrial	-0.677708	0.020501	0.162686	7.51209	7.99006	7.70592	8.44341	7.99075	8.60367		141	203	143	350	278	227
102149423	PWP2	PWP2, small subunit processome component	0.560642	0.0205652	0.163026	10.5774	11.1338	11.0463	10.4567	10.0927	10.4873		1582	2205	1876	1603	1428	934
100146759	TTC9C	tetratricopeptide repeat domain 9C	0.762249	0.0205653	0.163026	10.2006	9.95578	11.0107	9.97051	9.46922	9.33427		1205	944	1829	1126	901	400
102148886	ZNF619	zinc finger protein 619	-0.691374	0.0205878	0.163119	6.47085	6.63557	6.65134	6.91536	7.00744	7.25182		45	52	48	85	109	69
100066724	RAB11FIP3	RAB11 family interacting protein 3	0.697551	0.0206055	0.163174	8.79702	9.58722	8.96806	8.51869	8.16689	8.66303		420	719	407	372	323	238
100052533	LOC100052533	prolyl-tRNA synthetase associated domain-containing protein 1	0.991059	0.020621	0.163211	7.90334	7.99575	9.72104	7.8922	7.60439	7.37617		201	204	719	220	197	78
100629673	MCTS1	MCTS1, re-initiation and release factor	-0.629066	0.020639	0.163268	8.25842	8.12081	8.61349	9.03131	9.15063	8.59815		272	227	308	557	708	226
100055375	CLTA	clathrin light chain A	-1.08552	0.0206915	0.163598	7.81533	7.22633	5.49004	7.75614	9.344	9.01707		186	100	6	195	820	314
102148544	SYNE2	spectrin repeat containing nuclear envelope protein 2	0.593787	0.0207448	0.163934	12.4214	12.0028	12.2872	11.9912	11.4263	11.3189		5832	4073	4502	4767	3713	1691
100052076	TIMM17A	translocase of inner mitochondrial membrane 17A	0.629611	0.0207895	0.164201	9.10664	9.75613	9.78174	9.10176	8.99048	8.71493		534	815	752	588	626	248
100062926	ITSN1	intersectin 1	-1.03365	0.0208009	0.164205	11.5196	10.9973	9.42596	10.7945	12.4505	13.1938		3094	2001	577	2043	7630	6302
100069118	XPNPEP1	X-prolyl aminopeptidase 1	-0.347836	0.0208683	0.164566	13.0978	13.0561	13.2448	13.5697	13.4286	13.4695		9356	8512	8791	14367	15104	7637
100063747	ITGB7	integrin subunit beta 7	0.873691	0.0208576	0.164566	6.55196	6.91493	7.17566	6.1233	6.52602	6.19024		50	72	86	30	62	19
100051272	ELOVL7	ELOVL fatty acid elongase 7	0.885783	0.0209069	0.164785	13.247	12.0136	12.4756	12.2526	11.1306	10.9204		10382	4104	5137	5727	3011	1274
100034221	CD44	CD44 molecule (Indian blood group)	0.773908	0.0209735	0.164859	9.34472	9.60023	10.5099	9.22902	9.13577	8.79905		640	726	1278	648	700	265
100060810	KIF26A	kinesin family member 26A	0.824978	0.0209341	0.164859	8.07448	7.95538	7.38589	7.4787	6.98157	6.74731		233	197	106	151	106	40
100071523	SLC36A1	solute carrier family 36 member 1	-0.535813	0.0209619	0.164859	9.50329	9.43577	9.32071	9.6606	9.8976	10.2574		721	642	533	896	1238	791
100057809	LOC100057809	probable palmitoyltransferase ZDHHC11	1.02433	0.0209506	0.164859	6.0238	6.16114	6.86996	5.89147	5.62397	5.77388		23	27	62	20	13	9
100147442	CCDC88B	coiled-coil domain containing 88B	0.970167	0.0209816	0.164859	6.12002	6.33516	5.91354	5.61643	5.68373	5.66171		27	35	16	11	15	7
100059142	LOC100059142	transcription elongation factor A protein-like 5	0.695849	0.0209395	0.164859	6.93973	7.32204	6.9667	6.57638	6.63363	6.61274		79	110	69	57	71	34
100058490	TM4SF18	transmembrane 4 L six family member 18	0.810014	0.0210313	0.165163	7.97539	8.01271	7.12937	6.96745	6.96403	7.25182		214	207	82	90	104	69
100069519	SMIM7	small integral membrane protein 7	-0.507248	0.021095	0.165578	9.78062	9.83369	9.35504	10.0621	10.1739	10.2986		886	863	547	1204	1515	815
100049577	TLR1	toll like receptor 1	0.640438	0.0211362	0.165816	7.77851	7.90171	8.35581	7.59257	7.41626	7.44064		180	188	250	168	165	83
102149478	CROCC2	ciliary rootlet coiled-coil, rootletin family member 2	1.00461	0.0211951	0.165933	8.06438	8.01832	9.82609	7.8713	7.92241	7.09872		231	208	777	216	262	59
100052110	RPL27	ribosomal protein L27	-0.532776	0.0211726	0.165933	10.916	11.4408	11.0388	11.521	11.9096	11.6659		2016	2741	1866	3423	5221	2161
100061338	SCP2	sterol carrier protein 2	0.822387	0.0211821	0.165933	8.92734	9.22865	9.54965	8.82633	8.44052	7.59535		465	549	633	475	405	96
100034114	FGFR3	fibroblast growth factor receptor 3	0.891207	0.021195	0.165933	6.30907	6.55476	6.76537	5.83753	6.17902	6.00403		36	47	55	18	38	14
100069953	SLC27A2	solute carrier family 27 member 2	1.00199	0.0212409	0.166094	8.20432	7.8585	7.25301	6.64403	7.37143	6.04407		260	181	93	62	158	15
100050177	LRRC17	leucine rich repeat containing 17	-0.565363	0.0212486	0.166094	8.46013	8.69509	8.32131	8.98154	8.80312	9.294		321	363	243	536	541	388
100058074	ICAM3	intercellular adhesion molecule 3	1.03828	0.0212482	0.166094	6.4368	6.50356	7.55946	5.68598	6.09072	6.37808		43	44	125	13	33	25
102150478	LOC102150478	uncharacterized LOC102150478	0.509641	0.0212953	0.166373	11.9625	11.5187	11.7963	11.4195	11.2793	10.9839		4227	2896	3189	3186	3346	1333
100051909	APOBEC4	apolipoprotein B mRNA editing enzyme catalytic polypeptide like 4	0.885828	0.02133	0.166559	6.52017	7.19625	6.54449	6.25927	6.21239	6.11971		48	97	42	37	40	17
100053541	MME	membrane metalloendopeptidase	0.802979	0.0213819	0.166585	11.5642	11.5967	11.0282	11.1366	10.139	9.8374		3193	3060	1852	2607	1477	582
102148744	LOC102148744	uncharacterized LOC102148744	-0.618176	0.0213884	0.166585	10.3105	9.89377	9.65373	10.4305	10.4639	10.9368		1305	902	684	1573	1869	1289
100053370	TYW3	tRNA-yW synthesizing protein 3 homolog	0.515195	0.0213862	0.166585	11.1421	10.8246	10.6116	10.516	10.223	10.285		2368	1769	1375	1673	1570	807
100052784	PUDP	pseudouridine 5'-phosphatase	-0.805625	0.0213834	0.166585	6.12002	6.13729	6.24996	6.78104	6.40782	6.7684		27	26	28	73	53	41
100071598	LOC100071598	zinc finger protein 300-like	0.99707	0.0213855	0.166585	6.0238	6.88959	6.46764	6.03694	5.81625	5.71972		23	70	38	26	20	8
100050740	SLMAP	sarcolemma associated protein	0.431975	0.0214809	0.16722	10.9531	11.2602	11.3136	10.8323	10.7474	10.6501		2070	2412	2268	2099	2291	1050
100055494	P2RY1	purinergic receptor P2Y1	1.05637	0.0215016	0.167295	6.53617	5.82915	6.03842	5.61643	5.31295	5.71972		49	15	20	11	5	8
100053075	AGR2	anterior gradient 2, protein disulphide isomerase family member	0.958328	0.0215508	0.167506	11.5338	9.57032	11.7556	10.2162	10.138	9.38308		3125	710	3099	1347	1476	415
102147645	IFIT5	interferon induced protein with tetratricopeptide repeats 5	0.802455	0.0215441	0.167506	10.5273	10.9589	11.9587	10.4101	10.478	10.1222		1526	1947	3575	1550	1888	717
100067796	ERICH3	glutamate rich 3	0.97746	0.0216314	0.167713	8.01797	7.8895	9.48913	7.89738	7.59889	6.98		222	186	605	221	196	52
100058651	LOC100058651	RNA-binding protein 14	0.400749	0.0216329	0.167713	9.10664	9.12691	9.11852	8.86085	8.66476	8.70469		534	508	457	488	485	246
102150025	LOC102150025	uncharacterized LOC102150025	0.867005	0.0216266	0.167713	10.5739	10.075	11.726	10.2111	9.82546	9.66406		1578	1030	3035	1342	1174	512
100051142	ZDHHC14	zinc finger DHHC-type containing 14	0.582854	0.0216042	0.167713	9.03399	8.82778	9.32319	8.66732	8.60382	8.23473		505	403	534	419	462	168
100051942	RERE	arginine-glutamic acid dipeptide repeats	0.715559	0.021605	0.167713	9.7606	9.13204	9.87924	9.26113	8.76009	8.5068		873	510	808	664	523	210
100055232	DYNLT3	dynein light chain Tctex-type 3	-0.46811	0.021672	0.16793	7.70184	7.74085	7.72128	8.0351	8.21395	8.07626		168	163	145	249	336	147
100055024	ITGB1	integrin subunit beta 1	-0.60723	0.0217864	0.168731	9.23731	8.79898	9.43516	9.84519	9.98918	9.5086		590	394	581	1027	1324	456
100054693	STAT4	signal transducer and activator of transcription 4	0.838899	0.0218348	0.169019	8.29768	8.38151	8.67319	7.88179	7.9048	6.82965		281	282	323	218	258	44
100053039	PIK3C3	phosphatidylinositol 3-kinase catalytic subunit type 3	-0.384496	0.0218609	0.169135	9.32806	9.31917	9.14681	9.68445	9.6407	9.5745		632	588	467	912	1024	479
100061659	ANKRD42	ankyrin repeat domain 42	0.993394	0.0219345	0.169173	9.26602	8.79574	11.0214	9.06128	8.70568	8.25599		603	393	1843	570	501	171
100064870	KIAA1551	KIAA1551	0.507519	0.0219431	0.169173	13.2315	13.469	13.43	13.1079	12.8502	12.514		10270	11351	10002	10414	10090	3920
100066706	ANO4	anoctamin 4	0.966944	0.0219528	0.169173	8.31903	9.39368	7.3956	7.57315	7.64234	7.29455		286	622	107	165	204	72
100060801	ASL	argininosuccinate lyase	-0.871412	0.0219777	0.169173	9.57206	9.2781	8.50808	9.24115	10.5143	10.5427		759	570	283	654	1938	972
100053273	LOC100053273	40S ribosomal protein SA	-0.614945	0.0219604	0.169173	8.85058	9.28041	8.90316	9.36819	9.49418	9.99628		438	571	387	720	918	654
100052038	NOSIP	nitric oxide synthase interacting protein	0.929434	0.0219235	0.169173	7.48931	7.26543	7.61001	5.96694	6.8726	6.92564		138	104	131	23	94	49
100147680	LOC100147680	endoplasmic reticulum mannosyl-oligosaccharide 1,2-alpha-mannosidase	0.85948	0.0219231	0.169173	7.89192	8.29675	9.04225	7.963	7.60988	7.17746		199	263	431	234	198	64
100062999	HERC4	HECT and RLD domain containing E3 ubiquitin protein ligase 4	-0.524811	0.0219766	0.169173	7.91467	7.87718	8.03476	8.16056	8.53448	8.49495		203	184	191	277	437	208
100069731	NRROS	negative regulator of reactive oxygen species	0.75689	0.0219059	0.169173	10.4773	10.083	10.4869	9.89459	9.70621	8.71493		1472	1036	1257	1065	1075	248
100053144	DNAJC7	DnaJ heat shock protein family (Hsp40) member C7	-0.711604	0.0219411	0.169173	7.52708	7.19625	7.55085	8.29933	8.18154	7.58405		143	97	124	311	327	95
100052775	LPAR3	lysophosphatidic acid receptor 3	-0.329187	0.0220002	0.169261	10.7036	10.6982	10.7984	11.123	11.0118	11.0478		1732	1616	1572	2582	2767	1395
100054136	SMARCE1	SWI/SNF related, matrix associated, actin dependent regulator of chromatin, subfamily e, member 1	-0.520496	0.0220261	0.169374	8.93837	9.19716	8.81767	9.34591	9.4041	9.72587		469	536	362	708	858	536
100051522	SHMT1	serine hydroxymethyltransferase 1	0.839793	0.0221144	0.169967	7.76602	7.67094	8.22853	7.61173	6.90995	6.74731		178	153	225	171	98	40
100055192	NUP210	nucleoporin 210	0.476984	0.0221532	0.170033	8.35667	8.59802	8.57225	7.97283	8.17057	8.12337		295	336	298	236	324	153
100066939	KDM3A	lysine demethylase 3A	-0.444584	0.0221433	0.170033	8.77564	8.84353	8.73797	9.01727	9.22622	9.35399		413	408	340	551	750	406
100060911	ARF1	ADP ribosylation factor 1	0.810285	0.0221567	0.170033	8.39334	8.45328	9.35019	8.3339	7.86433	7.62872		304	299	545	320	249	99
100060223	STEAP1	STEAP family member 1	0.995504	0.0222356	0.170552	8.42909	7.8585	7.03166	7.11237	7.0982	6.11971		313	181	74	105	120	17
100072311	METTL24	methyltransferase like 24	0.845185	0.0222774	0.170613	7.17171	7.81392	8.35581	7.24304	7.05772	6.98		101	174	250	120	115	52
100055589	HHAT	hedgehog acyltransferase	-0.511544	0.0222579	0.170613	11.4651	11.6301	11.9093	12.4096	12.2529	11.9492		2977	3133	3453	6393	6644	2638
100058648	PIP4P1	phosphatidylinositol-4,5-bisphosphate 4-phosphatase 1	-0.418534	0.0222748	0.170613	9.14044	8.92572	9.16352	9.54481	9.50577	9.37667		548	435	473	822	926	413
100058806	TOMM20	translocase of outer mitochondrial membrane 20	-0.645361	0.0223109	0.170697	12.4839	12.7957	12.625	12.7167	13.4944	13.6796		6093	7097	5703	7925	15813	8840
100065563	ADCY1	adenylate cyclase 1	0.777597	0.0223101	0.170697	7.22854	6.88959	7.47084	6.63079	6.82434	6.40657		107	70	115	61	89	26
100057602	LRP4	LDL receptor related protein 4	0.940092	0.0223468	0.170885	6.99615	7.03473	8.06497	6.36381	6.92823	6.53951		84	82	196	43	100	31
100059431	DNAJC22	DnaJ heat shock protein family (Hsp40) member C22	-1.05971	0.0223588	0.170891	5.31947	5.68531	5.43038	6.14381	5.65443	6.40657		4	11	5	31	14	26
100073278	F2R	coagulation factor II thrombin receptor	0.531234	0.0224195	0.171	8.39735	8.5411	8.8317	8.22346	8.12202	8.0025		305	321	366	292	311	138
100063047	RARRES2	retinoic acid receptor responder 2	0.979791	0.0224	0.171	8.44081	9.20205	8.34604	6.59021	7.3649	8.27693		316	538	248	58	157	174
100055350	EIF3G	eukaryotic translation initiation factor 3 subunit G	0.622518	0.0224296	0.171	8.8852	8.67408	9.01181	8.4678	8.40983	7.84227		450	357	421	357	395	120
100059989	MYO1C	myosin IC	0.663172	0.0224212	0.171	12.3935	12.5447	12.4647	12.2524	11.5263	11.2284		5719	5955	5098	5726	3985	1586
100053548	COX4I2	cytochrome c oxidase subunit 4I2	-0.941868	0.0223848	0.171	5.79712	5.89304	5.80765	6.16394	6.16194	6.72587		15	17	13	32	37	39
100053200	NICN1	nicolin 1	-0.830454	0.0224493	0.171064	6.24961	6.7548	6.34205	6.84995	6.96403	7.3629		33	60	32	79	104	77
100063448	TTC39C	tetratricopeptide repeat domain 39C	-0.675062	0.0225363	0.171641	9.28987	9.35909	10.1584	10.2213	10.3408	10.5555		614	606	991	1352	1710	981
100053999	ELP1	elongator complex protein 1	-0.397923	0.0226747	0.172608	10.0299	9.84933	10.008	10.4926	10.3254	10.2416		1064	873	888	1645	1691	782
100147112	LOC100147112	liver carboxylesterase-like	0.90274	0.0227039	0.172744	6.7271	6.39404	7.23136	6.31275	6.2287	6.04407		62	38	91	40	41	15
100055442	DEGS1	delta 4-desaturase, sphingolipid 1	-0.461441	0.0227557	0.173051	8.74453	8.78599	8.81414	8.97913	9.34238	9.30417		403	390	361	535	819	391
100629170	LOC100629170	zinc finger protein 211	-0.640722	0.0227803	0.173151	7.42663	7.43716	7.72128	7.76753	8.0913	8.35775		130	123	145	197	303	186
102149595	ARHGAP45	Rho GTPase activating protein 45	0.872586	0.0228031	0.173237	6.68558	6.6966	7.18699	6.27738	6.48791	5.9623		59	56	87	38	59	13
100061451	PALLD	palladin, cytoskeletal associated protein	0.745346	0.0228308	0.173361	10.4323	10.9328	11.3727	10.467	9.54	10.2221		1425	1911	2365	1615	950	771
100050321	NOX4	NADPH oxidase 4	0.973797	0.0228596	0.173405	6.90467	6.82397	7.78108	6.73293	6.42155	5.91868		76	65	153	69	54	12
100053824	SLC6A14	solute carrier family 6 member 14	0.914171	0.0228557	0.173405	6.22906	6.27306	6.00866	5.74991	5.65443	5.77388		32	32	19	15	14	9
100060503	UST	uronyl 2-sulfotransferase	0.800468	0.0228924	0.173543	10.5992	10.4975	11.0045	10.4558	9.14693	9.44568		1607	1399	1821	1602	706	435
100055612	BRSK1	BR serine/threonine kinase 1	0.710252	0.0229007	0.173543	12.7024	11.9071	12.231	11.9607	11.4109	11.0193		7099	3808	4328	4666	3673	1367
100051772	DDX59	DEAD-box helicase 59	-0.473779	0.0229701	0.173982	9.81386	9.38296	9.82783	10.179	10.1748	10.128		908	617	778	1311	1516	720
[truncated: 13,214 more rows]

## Sheet: D19_Syn-Asy
Gene ID	Eca Gene symbol	Eca Gene description	logFC SY/AS	P-value	P-adj	D11_SY_09	D11_SY_10	D11_SY_11	D11_SY_12	D11_AS_13	D11_AS_14	D11_AS_15	D11_AS_16	counts	D11_SY_09	D11_SY_10	D11_SY_11	D11_SY_12	D11_AS_13	D11_AS_14	D11_AS_15	D11_AS_16
102150325	LOC102150325	homeobox protein unc-4 homolog	-2.30215	6.1438e-38	9.26423e-34	7.46316	7.12455	7.15155	7.43454	9.28261	9.30573	9.32825	9.19063		106	73	97	153	506	702	591	485
100053916	MAPK4	mitogen-activated protein kinase 4	-2.54774	2.10416e-32	1.58643e-28	7.86969	8.34773	8.14507	8.29983	11.01	10.2966	10.9008	10.4484		155	228	248	334	1796	1465	1874	1234
100059017	THOC5	THO complex 5	-4.17637	5.14156e-32	2.58432e-28	5.59177	4.90749	5.1587	5.30707	8.84035	7.81074	8.35369	7.51602		6	0	1	3	359	206	273	118
100072455	PRSS12	serine protease 12	-3.15333	9.72031e-32	3.66431e-28	8.87566	9.15371	9.30053	9.08795	12.9265	11.4432	12.6716	13.0128		359	434	627	629	6928	3331	6540	7568
100066966	ST6GALNAC3	ST6 N-acetylgalactosaminide alpha-2,6-sialyltransferase 3	-2.65652	3.18532e-31	9.60628e-28	11.7418	11.1411	11.2824	10.824	14.1585	13.7832	14.6056	14.0974		2935	1867	2665	2270	16346	17161	25160	16112
100061124	DPP4	dipeptidyl peptidase 4	-1.691	4.99866e-30	1.25625e-26	11.2808	11.3449	11.5165	11.3288	13.3226	12.9096	12.9737	13.1765		2118	2158	3146	3253	9134	9333	8077	8484
100052448	KLHL14	kelch like family member 14	-2.86289	2.18782e-29	4.71288e-26	8.40694	8.54394	8.24928	8.42279	11.0733	10.8166	11.3493	12.138		246	268	271	370	1879	2132	2579	4102
100147073	WNK2	WNK lysine deficient protein kinase 2	-1.39444	4.16779e-27	7.85577e-24	9.58604	9.61098	9.43807	9.47295	10.882	11.0099	10.8607	10.7952		619	614	696	844	1639	2448	1821	1584
100050614	MFSD14A	major facilitator superfamily domain containing 14A	-2.94995	7.11841e-27	1.19265e-23	6.31609	6.23115	6.08113	6.48111	8.14568	8.2909	8.71648	9.04677		27	23	23	51	203	313	367	434
100059893	LOC100059893	zinc finger protein 77-like	-1.90474	2.73437e-25	4.12316e-22	9.43144	9.1567	9.56185	9.66253	11.5303	11.2239	11.6269	11.1535		551	435	764	973	2599	2851	3139	2046
100054887	EIF3L	eukaryotic translation initiation factor 3 subunit L	-2.92263	1.74188e-24	2.3878e-21	5.82707	5.65521	5.76607	5.87137	7.87402	7.41713	7.29546	7.5507		11	7	12	18	160	142	104	122
100054821	RNF128	ring finger protein 128, E3 ubiquitin protein ligase	-1.77703	2.00286e-22	2.51676e-19	8.40202	8.56215	8.59968	8.5085	10.2737	9.84102	10.5108	10.2339		245	272	362	397	1057	1049	1416	1056
100053757	IL12RB2	interleukin 12 receptor subunit beta 2	-1.65572	4.8511e-22	5.6269e-19	10.3275	9.9402	9.80957	10.2854	11.7904	11.9001	11.8607	11.622		1069	784	919	1539	3123	4599	3702	2852
100051243	SPAM1	sperm adhesion molecule 1	-3.24956	1.48267e-21	1.59694e-18	5.39359	5.31034	5.40802	5.30707	6.67993	6.95332	7.27649	6.95813		3	2	4	3	46	87	102	66
100050071	KCTD15	potassium channel tetramerization domain containing 15	-2.59096	2.57731e-21	2.59089e-18	6.55479	6.51393	6.81	6.13753	8.61148	8.32843	8.48784	9.05859		38	35	66	30	299	323	305	438
100069163	TFDP1	transcription factor Dp-1	-1.63268	3.16184e-21	2.97984e-18	12.0071	11.4796	11.8845	12.13	13.4576	13.6755	13.7161	13.5407		3538	2374	4079	5726	10035	15921	13554	10936
102150462	IBA57	IBA57, iron-sulfur cluster assembly	-1.85051	5.29675e-21	4.69822e-18	7.74175	7.38985	7.43816	7.37341	9.20276	8.94658	9.33711	8.92611		138	96	130	144	476	532	595	395
100056721	CCDC40	coiled-coil domain containing 40	-1.83661	3.29128e-20	2.75718e-17	6.86419	6.82421	6.69075	7.02625	8.28766	8.15948	8.23451	8.38756		56	52	57	100	229	280	247	256
100052685	KIF27	kinesin family member 27	2.71478	5.4873e-20	4.35489e-17	11.1398	10.3266	9.79778	10.6448	7.59723	8.18839	7.07013	7.5507		1916	1040	911	1996	124	287	82	122
100050968	LOC100050968	RAF proto-oncogene serine/threonine-protein kinase pseudogene	2.56876	8.15183e-20	6.14607e-17	10.1067	9.24357	9.5601	9.22496	7.4632	7.10583	6.53645	7.21214		910	465	763	699	109	103	43	87
100062017	IL31RA	interleukin 31 receptor A	-2.3853	1.95177e-19	1.40147e-16	6.47367	6.4047	6.52703	6.39346	7.96836	7.81074	8.57323	8.62148		34	30	46	45	174	206	327	310
100052593	NEK5	NIMA related kinase 5	-3.04657	1.39847e-18	9.58523e-16	5.69523	5.87902	5.83267	5.92151	8.71133	6.85886	8.40972	8.49629		8	12	14	20	324	78	286	280
100061257	IFIH1	interferon induced with helicase C domain 1	-2.2475	1.69747e-18	1.11288e-15	8.0515	7.72258	7.45371	7.82492	10.5952	9.82678	9.91072	9.43895		182	132	132	221	1334	1038	914	586
100050673	ADAMTS6	ADAM metallopeptidase with thrombospondin type 1 motif 6	-1.51427	2.12543e-18	1.33539e-15	8.00658	8.05676	7.7944	7.82991	9.0559	9.27742	9.31035	9.45912		175	178	182	222	425	687	583	595
100055539	RPRD1B	regulation of nuclear pre-mRNA domain containing 1B	-1.45369	5.49828e-18	3.31634e-15	11.6325	11.7004	12.0158	12.1854	13.4916	13.5163	13.3623	13.2786		2717	2775	4474	5953	10276	14250	10593	9110
100033827	TXN	thioredoxin	1.43978	1.28896e-17	7.47547e-15	10.4732	10.3554	9.99011	10.4821	8.97482	8.98449	8.78631	8.99849		1188	1062	1050	1775	399	548	388	418
100063658	GPR160	G protein-coupled receptor 160	-1.57497	2.19274e-17	1.2246e-14	9.69796	9.96423	10.1984	9.66528	11.4623	11.2805	11.4753	11.7834		673	798	1223	975	2477	2968	2820	3196
100057254	EIF4E2	eukaryotic translation initiation factor 4E family member 2	-2.75715	3.85239e-17	2.07465e-14	6.18768	6.23115	6.05663	6.75586	9.58291	8.16364	8.336	8.78011		22	23	22	73	635	281	269	352
102150200	PODXL	podocalyxin like	-2.26938	2.42077e-16	1.25872e-13	11.5023	11.7798	11.3205	12.3498	14.5996	13.9605	13.7722	15.0554		2478	2935	2738	6681	22211	19414	14093	31350
100050491	LGALS8	galectin 8	2.32225	3.66157e-16	1.84043e-13	10.2481	10.1403	9.25159	10.2372	7.17085	7.60951	7.3688	8.19629		1009	908	604	1486	81	171	112	218
100063934	MGP	matrix Gla protein	1.68366	4.67654e-16	2.27476e-13	11.4044	11.3179	11.8396	11.5659	10.218	9.78721	9.55789	9.49214		2312	2117	3952	3848	1015	1008	703	610
100071163	FFAR4	free fatty acid receptor 4	1.08339	7.23338e-16	3.40851e-13	11.3382	11.3791	11.2835	11.5806	10.3619	10.2872	10.2144	10.4052		2206	2211	2667	3888	1127	1455	1142	1196
100069699	WIPF3	WAS/WASL interacting protein family member 3	-1.25217	8.55409e-16	3.9087e-13	9.12789	8.9413	8.68577	8.96358	10.146	10.2372	10.1073	10.06		437	368	388	571	963	1403	1056	930
100050352	GPR171	G protein-coupled receptor 171	2.09019	1.37064e-15	5.90511e-13	9.71383	10.4773	10.1046	11.0526	8.15141	8.20869	8.08322	8.53502		681	1160	1142	2673	204	292	217	289
100072343	LOC100072343	protocadherin alpha-C2	-2.116	1.35262e-15	5.90511e-13	8.15497	8.89547	8.73627	9.03566	11.4492	10.2342	10.9179	11.2061		199	355	404	604	2454	1400	1897	2124
100050051	ADIPOR2	adiponectin receptor 2	-1.41156	1.50088e-15	6.28661e-13	10.696	10.7978	10.6391	11.0272	12.2275	12.0864	12.0542	12.6025		1395	1461	1683	2625	4247	5243	4242	5681
100072441	FAM118B	family with sequence similarity 118 member B	-1.28125	1.76919e-15	7.21017e-13	8.35186	8.60229	8.58941	8.61244	9.9645	9.65568	9.72583	9.6131		235	281	359	432	843	914	797	668
100058089	TMC6	transmembrane channel like 6	-1.55908	2.17601e-15	8.54217e-13	10.6339	10.2863	10.8852	10.437	12.1728	12.5483	12.1705	11.8803		1334	1010	2008	1718	4087	7249	4603	3422
100062380	PMS2	PMS1 homolog 2, mismatch repair system component	-2.60817	2.20933e-15	8.54217e-13	7.37337	8.22127	7.85351	8.43258	10.7959	9.71875	11.2231	11.9468		97	205	192	373	1541	958	2358	3586
102149166	PVRIG	PVR related immunoglobulin domain containing	1.97067	2.49032e-15	9.38787e-13	8.94469	8.36342	8.3504	8.32809	6.88499	6.69616	7.18758	6.72403		379	231	295	342	59	64	93	50
100069637	ME2	malic enzyme 2	-1.32917	3.46387e-15	1.27394e-12	9.05178	9.04176	9.07688	9.17945	10.6917	10.1474	10.4242	10.2326		412	398	528	675	1430	1314	1330	1055
102149487	LOC102149487	uncharacterized LOC102149487	-2.60279	4.66826e-15	1.67602e-12	6.24094	5.7056	5.61189	5.92151	7.48185	7.41713	7.67156	8.34938		24	8	8	20	111	142	150	248
100057538	FABP5	fatty acid binding protein 5	-2.73096	4.87913e-15	1.71099e-12	5.59177	5.40009	5.69314	5.79002	7.56275	7.34394	7.88945	6.60582		6	3	10	15	120	132	183	43
100050231	TRPM3	transient receptor potential cation channel subfamily M member 3	-1.22478	6.47944e-15	2.22053e-12	11.7724	11.4664	11.4555	11.6411	12.5762	12.933	12.8322	13.0296		2999	2352	3013	4058	5423	9487	7317	7657
100061818	GRB14	growth factor receptor bound protein 14	-2.1402	6.64892e-15	2.22798e-12	6.07197	6.02266	6.12836	6.29833	7.42513	7.93361	7.45521	7.31784		18	16	25	39	105	230	122	97
100066429	TTC25	tetratricopeptide repeat domain 25	-1.83797	7.09946e-15	2.32723e-12	8.14909	7.6115	8.26232	8.0844	9.55105	9.57894	9.79175	10.3209		198	119	274	278	620	863	837	1125
100064323	WDR63	WD repeat domain 63	-1.95332	8.00255e-15	2.52942e-12	7.53828	8.01743	7.55791	7.92153	9.22179	9.53182	9.47802	10.2494		114	172	146	241	483	833	662	1068
100629283	LOC100629283	uncharacterized LOC100629283	-1.67687	8.05175e-15	2.52942e-12	10.4414	10.2065	10.2305	10.747	11.8169	12.6443	11.9402	12.2841		1161	953	1252	2148	3182	7753	3915	4545
100054218	DNAAF5	dynein axonemal assembly factor 5	-2.65588	9.56529e-15	2.94357e-12	6.40883	6.66987	6.15115	5.76095	8.93248	7.84771	9.40192	8.41091		31	43	26	14	386	213	625	261
100068133	KNG1	kininogen 1	1.53124	1.88533e-14	5.68578e-12	9.7925	9.55553	9.54253	10.1148	8.45877	8.35412	8.36682	8.01847		722	589	753	1359	264	330	276	187
100055416	NPR2	natriuretic peptide receptor 2	-1.28911	1.99046e-14	5.88514e-12	11.3591	11.156	11.306	11.3494	12.9318	12.2839	12.5587	12.6703		2239	1887	2710	3301	6954	6023	6043	5957
100054071	STC1	stanniocalcin 1	1.67382	2.3139e-14	6.70985e-12	15.5589	15.425	15.1486	15.8184	13.7486	13.9835	13.0427	13.7827		42049	37304	39752	74738	12290	19727	8476	12943
100059755	TENT5C	terminal nucleotidyltransferase 5C	1.35331	2.94126e-14	8.36815e-12	8.4694	8.62844	8.61665	8.3997	7.40568	7.25855	7.53645	7.44389		259	287	367	363	103	121	132	110
100034155	IGFBP3	insulin like growth factor binding protein 3	1.82275	3.16265e-14	8.8314e-12	11.4068	12.0581	11.9375	11.291	10.1202	9.77512	9.1685	9.77202		2316	3570	4234	3167	945	999	523	752
100033825	FST	follistatin	-1.5088	4.63432e-14	1.27056e-11	7.61814	8.10753	7.78835	8.10502	9.31588	9.04178	9.45785	9.37193		123	186	181	283	519	573	652	557
100056274	TBC1D17	TBC1 domain family member 17	-1.47146	7.33232e-14	1.97436e-11	11.5355	11.3005	11.184	11.5604	12.9624	13.0211	13.2887	12.4543		2537	2091	2485	3833	7104	10089	10063	5121
100063593	PLK4	polo like kinase 4	-2.81673	2.06387e-13	5.45984e-11	5.18902	5.19281	4.90749	5.30707	7.32496	5.99848	6.7409	7.0608		1	1	0	3	95	22	56	74
100067801	SDR16C5	short chain dehydrogenase/reductase family 16C member 5	1.8007	2.48661e-13	6.46477e-11	10.0916	10.9045	10.3362	10.745	8.59483	8.52847	8.29536	9.17443		900	1577	1352	2145	295	381	260	479
100050149	P2RY14	purinergic receptor P2Y14	2.02367	2.5418e-13	6.49623e-11	9.65341	10.4447	10.0877	11.0262	7.98778	8.26402	7.96673	8.66476		651	1133	1128	2623	177	306	196	321
100056761	RBBP7	RB binding protein 7, chromatin remodeling factor	-1.71133	3.61762e-13	9.09169e-11	7.31002	7.66388	7.51422	7.98985	9.22719	9.24269	9.53882	8.8189		91	125	140	256	485	669	693	363
100053831	TEX2	testis expressed 2	-1.77464	3.90232e-13	9.6464e-11	11.3896	11.7191	11.6698	11.5253	14.2582	13.1393	13.4238	13.0658		2288	2812	3506	3739	17520	10956	11057	7853
100069139	TBKBP1	TBK1 binding protein 1	-1.48737	6.08545e-13	1.48004e-10	7.1973	7.16231	7.1803	6.96147	8.60318	8.32843	8.1809	8.13009		81	76	100	93	297	323	236	206
100052315	VIPAS39	VPS33B interacting protein, apical-basolateral polarity regulator, spe-39 homolog	-1.23879	6.65587e-13	1.5871e-10	9.80366	9.44998	9.64815	9.7179	10.7225	10.84	10.7705	11.2252		728	544	815	1014	1462	2168	1707	2153
100629263	C13H16orf52	chromosome 13 C16orf52 homolog	1.34935	6.73616e-13	1.5871e-10	9.38758	9.18917	8.9756	9.34145	8.07499	8.19248	7.76151	7.94955		533	446	488	764	191	288	163	176
100058173	NID1	nidogen 1	-2.28491	9.24867e-13	2.14555e-10	6.21465	6.02266	5.76607	6.33096	7.21673	7.92377	8.28155	7.57615		23	16	12	41	85	228	257	125
100066316	DHX58	DExH-box helicase 58	-2.32222	1.02165e-12	2.33416e-10	6.0085	6.23115	6.23754	6.01398	7.8025	6.9226	8.26292	8.29515		16	23	30	24	150	84	253	237
100051009	GREB1L	GREB1 like retinoic acid receptor coactivator	-2.0121	1.6428e-12	3.64292e-10	9.66161	9.63686	9.89922	9.48079	12.7597	11.8895	11.8195	10.8731		655	626	982	849	6166	4565	3596	1675
100064970	AHSA2	activator of HSP90 ATPase homolog 2, pseudogene	-1.14623	1.61941e-12	3.64292e-10	10.696	10.1251	10.3803	10.5595	11.6472	11.5236	11.6417	11.6713		1395	898	1396	1877	2823	3526	3172	2953
100053309	EGFLAM	EGF like, fibronectin type III and laminin G domains	-1.8549	1.91815e-12	4.19185e-10	8.07654	8.52084	8.09725	7.83489	10.0353	9.26016	10.0851	10.5479		186	263	238	223	888	678	1039	1326
100059996	ZFYVE21	zinc finger FYVE-type containing 21	-1.46801	2.09622e-12	4.51556e-10	10.4568	10.5334	10.6424	10.6504	11.7744	11.7618	12.159	12.6317		1174	1208	1687	2004	3088	4172	4566	5798
100060223	STEAP1	STEAP family member 1	1.84151	2.34529e-12	4.98092e-10	9.01054	8.58013	8.31332	9.23055	7.19399	7.36632	7.29546	6.78678		399	276	286	702	83	135	104	54
100146244	RPL10	ribosomal protein L10	-1.25177	3.58004e-12	7.4977e-10	10.6668	10.1037	10.5819	10.7515	11.8522	12.0166	11.6739	11.7922		1366	884	1615	2155	3262	4992	3245	3216
100059043	PRPF4B	pre-mRNA processing factor 4B	-1.27164	4.60122e-12	9.50435e-10	12.9664	12.9848	12.8959	13.5424	14.2355	14.5849	14.505	14.5217		6928	6832	8289	15370	17245	29968	23462	21639
100052358	GALNT15	polypeptide N-acetylgalactosaminyltransferase 15	2.01643	4.70027e-12	9.57776e-10	10.2095	9.35178	9.6742	9.35345	6.79452	7.91883	7.7276	7.81481		981	505	831	771	53	227	158	156
100065750	C3H16orf70	chromosome 3 C16orf70 homolog	-2.1577	6.4264e-12	1.29205e-09	10.3185	10.7021	10.7427	9.17752	12.851	12.2274	12.7024	13.7993		1062	1364	1813	674	6572	5789	6682	13094
100052044	WDR45	WD repeat domain 45	1.6944	6.94832e-12	1.3607e-09	8.44571	8.85552	8.62001	9.18713	7.48185	7.51339	6.94106	7.18996		254	344	368	679	111	156	71	85
100060993	HGD	homogentisate 1,2-dioxygenase	2.21049	6.91835e-12	1.3607e-09	7.49182	7.17465	6.90721	7.73718	5.68459	5.75406	5.99255	6.15446		109	77	74	204	8	13	18	22
100629537	NHSL2	NHS like 2	1.36418	7.32348e-12	1.41578e-09	11.8112	11.5862	10.9492	11.3702	10.0291	10.2115	10.0288	9.90372		3082	2560	2102	3350	884	1377	997	829
100069329	NFE2L1	nuclear factor, erythroid 2 like 1	-2.36019	7.8981e-12	1.50754e-09	7.048	7.33648	7.27187	7.22674	9.22449	8.71234	11.1121	9.33842		69	91	110	124	484	442	2179	543
100060989	LOC100060989	60S ribosomal protein L15 pseudogene	-2.63991	8.66341e-12	1.63294e-09	5.18902	5.19281	5.3415	5.13868	7.39585	7.29804	6.8778	5.76206		1	1	3	1	102	126	66	10
100058927	LOC100058927	claudin-22	-2.50869	1.26921e-11	2.36277e-09	5.30501	5.54141	5.46641	6.11799	7.95527	6.82574	7.69284	7.8006		2	5	5	29	172	75	153	154
100071715	ABLIM3	actin binding LIM protein family member 3	-2.53315	1.39154e-11	2.55891e-09	5.18902	5.19281	5.3415	5.47081	6.85555	6.52274	7.01305	6.09958		1	1	3	6	57	51	77	20
100053060	CNTN4	contactin 4	-2.01918	2.01341e-11	3.65786e-09	6.36343	6.38153	6.69075	6.46696	8.42144	7.3589	8.55044	7.82889		29	29	57	50	256	134	321	158
100049577	TLR1	toll like receptor 1	1.5039	2.18893e-11	3.92939e-09	8.4216	8.63705	8.80293	9.24719	7.59723	7.4313	7.51258	7.39679		249	289	426	711	124	144	129	105
100071788	ABCC8	ATP binding cassette subfamily C member 8	2.03078	2.23117e-11	3.9581e-09	7.69362	7.28091	7.7944	7.74779	5.96093	6.33587	5.83542	6.49424		132	86	182	206	15	39	13	37
100052678	CA8	carbonic anhydrase 8	-1.27201	2.52454e-11	4.42646e-09	11.8056	12.0589	12.1082	12.0109	12.9557	13.1306	13.4525	13.7247		3070	3572	4774	5266	7071	10890	11280	12431
100630884	CKS1B	CDC28 protein kinase regulatory subunit 1B	-1.42488	2.9079e-11	5.00746e-09	7.79586	7.43108	7.50681	7.82991	9.16673	9.01914	8.89559	8.54348		145	100	139	222	463	563	423	291
100053438	KMT5B	lysine methyltransferase 5B	1.1135	2.92232e-11	5.00746e-09	11.0412	10.8289	10.6032	11.1887	9.73809	9.79654	9.82832	9.89388		1786	1494	1640	2945	713	1015	860	823
100056159	CEP131	centrosomal protein 131	-2.29633	3.41523e-11	5.78632e-09	6.15999	6.75798	6.75842	6.60124	9.57237	7.59082	8.2104	9.34326		21	48	62	60	630	168	242	545
100051630	PLGRKT	plasminogen receptor with a C-terminal lysine	-1.3513	3.57664e-11	5.99245e-09	10.6034	10.8567	10.7272	10.7547	12.122	12.1699	11.6133	12.5927		1305	1524	1793	2160	3944	5560	3109	5642
100052719	MCOLN2	mucolipin 2	2.02425	4.2224e-11	6.99665e-09	11.7996	12.1443	11.1595	12.0805	8.4167	9.61255	8.96599	10.1687		3057	3793	2442	5530	255	885	447	1007
100068691	ZNF774	zinc finger protein 774	-2.06053	5.11807e-11	8.38862e-09	7.00785	6.75798	6.7318	6.85255	9.45788	7.60951	8.72328	8.72173		66	48	60	82	578	171	369	336
100057788	PCLO	piccolo presynaptic cytomatrix protein	-1.30341	5.5782e-11	9.04448e-09	10.8714	10.6918	10.7633	10.9477	12.2435	11.6373	12.5556	12.1942		1582	1354	1840	2480	4295	3821	6030	4267
100051002	ARHGAP29	Rho GTPase activating protein 29	-1.55471	6.40484e-11	1.02743e-08	8.21246	8.32653	8.40231	8.1454	9.6921	9.23486	9.72414	10.3737		209	224	308	293	689	665	796	1169
100069399	HIBCH	3-hydroxyisobutyryl-CoA hydrolase	-1.33303	6.66317e-11	1.05762e-08	11.389	11.489	11.3086	11.4416	13.0577	12.1519	12.891	13.0395		2287	2390	2715	3524	7593	5490	7624	7710
100067314	FKBP7	FKBP prolyl isomerase 7	2.09899	7.32888e-11	1.15117e-08	6.99419	7.54776	7.55791	8.31403	6.29799	6.21014	6.0209	5.97949		65	112	146	338	27	32	19	16
100054601	LOC100054601	xanthine dehydrogenase/oxidase	1.03066	7.68794e-11	1.19512e-08	11.003	10.9627	10.7084	10.8326	9.76981	10.1051	9.68131	9.81611		1738	1644	1769	2284	730	1274	771	777
100066819	OSMR	oncostatin M receptor	1.64073	8.33749e-11	1.28287e-08	10.0024	10.6448	9.55835	9.8115	8.63609	8.34683	7.97825	8.50932		843	1309	762	1087	305	328	198	283
100064463	XPO6	exportin 6	-1.2291	9.0121e-11	1.37266e-08	12.9458	12.4716	12.5414	12.7448	13.7026	13.9142	13.8824	14.3788		6829	4772	6469	8809	11903	18799	15217	19594
100147353	LRP5	LDL receptor related protein 5	-1.01901	1.04098e-10	1.5697e-08	12.7209	12.8993	12.7835	12.6864	13.4964	13.8359	14.0642	13.8782		5836	6436	7663	8457	10310	17802	17269	13833
100070388	ASB13	ankyrin repeat and SOCS box containing 13	-1.61116	1.12778e-10	1.68374e-08	8.53822	8.40444	8.85809	8.62669	10.804	9.85512	10.4892	9.69475		274	239	445	437	1550	1060	1394	710
100065387	LOC100065387	carcinoembryonic antigen-related cell adhesion molecule 1	-0.960604	1.20933e-10	1.7878e-08	10.3493	10.2449	10.0056	10.311	11.1617	11.3892	11.1115	11.1032		1086	980	1062	1568	2001	3206	2178	1974
100629234	LOC100629234	general transcription factor II-I repeat domain-containing protein 2B-like	-2.39984	1.40167e-10	2.05201e-08	5.18902	5.40009	5.1587	5.30707	6.02583	6.52274	6.44733	6.41339		1	3	1	3	17	51	38	33
100059285	LOC100059285	tubulin alpha-1D chain	1.12125	1.47141e-10	2.13341e-08	9.59034	9.69959	9.47929	10.0458	8.688	8.68665	8.60305	8.64131		621	656	718	1292	318	433	335	315
100070317	RANBP17	RAN binding protein 17	-1.46671	1.52163e-10	2.1852e-08	12.1814	12.1162	12.164	12.1498	13.6853	13.3931	14.4024	13.2844		3999	3719	4965	5806	11760	13078	21846	9147
100059455	CHDH	choline dehydrogenase	-1.49708	1.55194e-10	2.20206e-08	7.24354	7.11172	7.42242	7.31665	8.91586	8.07343	8.49183	8.65308		85	72	128	136	381	260	306	318
100051330	LMAN2L	lectin, mannose binding 2 like	1.24636	1.56257e-10	2.20206e-08	11.1064	11.5384	10.8691	11.3558	10.1559	9.72295	9.79496	10.1033		1871	2475	1985	3316	970	961	839	960
100057407	PCNX3	pecanex 3	1.57733	1.64917e-10	2.30257e-08	13.2037	12.4629	12.3942	12.8367	10.8112	10.958	10.5059	11.5627		8176	4743	5835	9394	1558	2359	1411	2735
102147644	LOC102147644	uncharacterized LOC102147644	1.31619	2.14605e-10	2.96883e-08	10.312	10.4201	9.88118	10.6642	9.02526	8.88527	8.8373	9.30659		1057	1113	969	2024	415	507	404	530
100051192	ARHGAP15	Rho GTPase activating protein 15	-1.3146	2.25285e-10	3.08825e-08	9.13085	9.57797	9.71554	9.58037	10.4928	10.7988	10.8258	11.2504		438	599	857	915	1239	2105	1776	2192
100068321	LOC100068321	histone H2B type 1-L	-1.32896	2.99194e-10	4.06445e-08	9.467	9.03203	8.91121	9.04204	10.5826	9.96675	10.5428	10.7043		566	395	464	607	1322	1151	1449	1484
102148799	XRCC3	X-ray repair cross complementing 3	-1.85406	3.2763e-10	4.41101e-08	7.31002	7.40028	7.06133	6.67505	8.95543	9.16237	9.14343	7.96233		91	97	88	66	393	629	513	178
100064806	KIF9	kinesin family member 9	-2.36693	3.92595e-10	5.23889e-08	5.46792	6.35787	5.65372	5.96892	8.32357	6.67106	8.16089	8.99849		4	28	9	22	236	62	232	418
100050428	SGCG	sarcoglycan gamma	-1.29654	4.07589e-10	5.39126e-08	10.129	10.0834	10.3852	10.4853	12.0552	11.5392	11.1615	11.6722		925	871	1401	1779	3763	3565	2257	2955
100051799	STRA6	stimulated by retinoic acid 6	-1.8493	4.41584e-10	5.79012e-08	7.34207	6.88711	7.12216	6.37816	8.44953	8.70667	9.10758	8.22298		94	56	94	44	262	440	499	223
100066871	MIER2	MIER family member 2	-0.954154	4.49857e-10	5.84775e-08	8.81055	8.77209	8.933	8.92729	9.88329	9.80581	9.83146	9.51801		341	322	472	555	794	1022	862	622
100009677	HK2	hexokinase 2	-2.01355	4.70753e-10	6.0666e-08	8.0515	8.45898	7.55791	8.63798	11.083	10.4146	10.9863	9.14148		182	250	146	441	1892	1596	1992	467
100049790	RBP4	retinol binding protein 4	-0.918902	4.74739e-10	6.0666e-08	10.8758	10.93	10.8845	10.9761	12.0408	11.5553	11.8561	11.9066		1587	1606	2007	2531	3725	3606	3690	3486
100050398	LOC100050398	cationic amino acid transporter 4-like	-0.928268	5.26117e-10	6.66665e-08	11.2155	10.923	10.9372	10.7803	11.8443	11.852	12.0739	11.8836		2022	1598	2084	2200	3244	4446	4301	3430
100064706	PLXNC1	plexin C1	-1.60716	5.50187e-10	6.91356e-08	8.56484	8.92735	8.94108	8.98802	10.3235	10.3946	9.94153	11.2734		280	364	475	582	1096	1573	935	2228
100064198	ANK2	ankyrin 2	1.51488	5.66465e-10	7.05927e-08	8.41185	8.75639	8.72694	8.92729	7.02277	7.12369	7.49643	7.74223		247	318	401	555	69	105	127	146
100051709	EPYC	epiphycan	1.51328	6.01918e-10	7.43961e-08	9.71383	9.69549	8.95712	10.1027	8.16281	8.28327	8.33154	7.8972		681	654	481	1347	206	311	268	168
100065169	LOC100065169	zinc finger protein 709	1.12169	6.12733e-10	7.5117e-08	11.6475	11.6043	11.7292	12.006	10.3134	10.6116	10.4662	10.9248		2746	2593	3656	5248	1088	1840	1371	1738
100071104	PPP5C	protein phosphatase 5 catalytic subunit	-1.03528	6.36796e-10	7.74374e-08	9.99429	10.1892	10.0068	10.4609	11.362	11.0241	11.3015	11.1895		838	941	1063	1748	2307	2473	2493	2099
100059393	WRB	tryptophan rich basic protein	1.43498	8.15216e-10	9.83411e-08	11.0715	10.5277	10.5947	10.893	9.00655	9.5774	8.76011	9.61909		1825	1203	1630	2385	409	862	380	671
100054996	GADD45G	growth arrest and DNA damage inducible gamma	-2.187	8.89548e-10	1.06456e-07	5.78558	5.40009	5.51901	5.51531	7.28272	6.43316	6.53645	6.77139		10	3	6	7	91	45	43	53
100058137	RMND5B	required for meiotic nuclear division 5 homolog B	1.01173	9.16518e-10	1.0882e-07	10.7971	11.1456	11.0257	11.1495	9.70374	10.1072	10.1098	10.109		1500	1873	2220	2864	695	1276	1058	964
102147588	LOC102147588	uncharacterized LOC102147588	-1.47591	9.69178e-10	1.14174e-07	7.60079	7.56628	7.2807	7.70484	9.30062	8.87015	8.88048	8.3299		121	114	111	198	513	501	418	244
100063613	CETN2	centrin 2	-1.33506	1.02464e-09	1.19772e-07	11.6751	11.5812	11.9528	12.2334	12.8488	13.172	13.4329	13.7235		2800	2551	4280	6157	6562	11209	11127	12421
100069318	LOC100069318	glutathione S-transferase A4-like	-1.62703	1.17153e-09	1.35888e-07	9.86887	9.6852	9.55134	10.2501	12.2217	11.2729	11.9593	10.8881		764	649	758	1500	4230	2952	3968	1693
100146940	GIT1	GIT ArfGAP 1	1.108	1.2292e-09	1.41489e-07	13.0485	13.4673	12.8433	13.1665	12.1035	12.079	11.6532	12.0581		7337	9566	7990	11826	3893	5216	3198	3878
100053106	SPDEF	SAM pointed domain containing ETS transcription factor	-1.60219	1.30015e-09	1.48522e-07	8.14909	8.16255	7.82427	7.37341	9.89517	9.18491	9.70374	9.01678		198	195	187	144	801	640	784	424
100072076	RPL23A	ribosomal protein L23a	1.10829	1.35486e-09	1.53609e-07	9.68796	10.0708	10.2737	9.72846	8.95543	8.91257	8.78631	8.88019		668	863	1292	1022	393	518	388	381
100059120	SLC1A1	solute carrier family 1 member 1	-1.48765	1.39746e-09	1.57256e-07	7.6772	6.99021	7.18975	7.63206	8.50855	9.03503	8.68548	8.62944		130	63	101	185	275	570	358	312
100067811	SH3GL3	SH3 domain containing GRB2 like 3, endophilin A3	-1.97684	1.52133e-09	1.69257e-07	7.48233	7.64664	7.4065	7.26494	10.1769	10.0527	9.28994	8.00619		108	123	126	129	985	1226	574	185
100059488	CFAP43	cilia and flagella associated protein 43	-1.13881	1.52656e-09	1.69257e-07	12.0956	12.3828	12.3902	12.2538	13.1445	13.3584	13.4273	13.9158		3765	4484	5819	6246	8067	12765	11084	14199
100065455	FMO5	flavin containing monooxygenase 5	-1.34579	1.68934e-09	1.85939e-07	7.59203	7.01821	7.47672	7.49303	8.61973	8.80274	8.29077	8.5265		120	65	135	162	301	475	259	287
100053995	RNF8	ring finger protein 8	1.73337	1.78355e-09	1.94885e-07	9.11598	7.9563	8.96242	9.51628	7.26108	7.51339	7.18758	7.35789		433	163	483	872	89	156	93	101
100061179	LOC100061179	sulfotransferase 1C4	-2.33736	1.91925e-09	2.08205e-07	5.59177	5.79706	5.3415	5.42226	10.0924	7.51339	10.3702	8.25953		6	10	3	5	926	156	1279	230
100054670	GMPR2	guanosine monophosphate reductase 2	1.10767	2.2018e-09	2.37149e-07	10.4438	10.9737	10.4786	10.3207	9.58291	9.53978	9.38706	9.33842		1163	1657	1499	1579	635	838	618	543
100057221	SLC50A1	solute carrier family 50 member 1	-1.95979	2.3239e-09	2.48525e-07	5.90425	6.63275	6.49466	6.45264	7.98778	7.15872	8.23451	8.49629		13	41	44	49	177	109	247	280
100061297	PSPH	phosphoserine phosphatase	-1.28676	2.65962e-09	2.82425e-07	7.66892	7.89963	7.8124	8.06346	9.41367	8.77595	9.13582	8.76212		129	155	185	273	559	465	510	347
100073094	MAP2K4	mitogen-activated protein kinase kinase 4	-0.951077	3.05462e-09	3.22103e-07	11.0159	10.7071	10.8698	11.1092	11.6912	11.9858	11.8167	12.1001		1754	1369	1986	2783	2912	4885	3589	3994
100056386	RPS13	ribosomal protein S13	-1.41258	3.10557e-09	3.252e-07	10.7276	11.276	11.1001	11.1978	12.441	11.8998	12.999	12.963		1427	2055	2341	2964	4933	4598	8221	7309
100053852	SVEP1	sushi, von Willebrand factor type A, EGF and pentraxin domain containing 1	1.30723	3.2328e-09	3.36189e-07	9.92615	10.3963	10.6391	9.97004	8.57374	9.17675	8.86214	9.07613		797	1094	1683	1222	290	636	412	444
100061154	LOC100061154	membrane-spanning 4-domains subfamily A member 6A	2.11246	3.29085e-09	3.39882e-07	7.61814	7.56628	8.82932	9.45398	6.71378	5.99848	6.44733	6.6579		123	114	435	832	48	22	38	46
100629231	TMEM154	transmembrane protein 154	-1.19292	3.53607e-09	3.62724e-07	14.2831	14.1068	14.0217	14.2233	14.8041	15.4518	15.6901	15.6718		17336	14930	18166	24686	25602	54714	53423	48093
100056030	MOV10L1	Mov10 like RISC complex RNA helicase 1	-1.78526	3.70942e-09	3.77934e-07	6.64891	6.23115	6.25806	6.86285	8.36845	7.64615	7.54431	8.15805		43	23	31	83	245	177	133	211
100055375	CLTA	clathrin light chain A	-2.24074	4.0402e-09	4.08874e-07	5.46792	6.0553	5.80007	6.05695	8.80466	7.29804	8.50375	6.41339		4	17	13	26	349	126	309	33
100050582	STAC	SH3 and cysteine rich domain	-1.98149	5.12183e-09	5.1147e-07	6.99419	6.47148	6.55852	6.36265	8.70747	7.24242	8.22972	9.15255		65	33	48	43	323	119	246	471
100058494	CST3	cystatin C	0.938009	5.09663e-09	5.1147e-07	8.98456	9.06741	9.06707	8.97918	7.94867	8.24843	8.31356	8.20167		391	406	524	578	171	302	264	219
100064711	PDE1B	phosphodiesterase 1B	-1.95155	5.25707e-09	5.21522e-07	5.94037	5.87902	5.76607	6.21208	7.50025	6.56507	7.30485	7.60114		14	12	12	34	113	54	105	128
100072048	GEN1	GEN1, Holliday junction 5' flap endonuclease	-1.1951	5.43493e-09	5.35642e-07	8.04517	7.87041	8.00685	8.44552	9.24058	9.34446	8.91649	9.34084		181	151	220	377	490	723	430	544
100067370	LOC100067370	rho guanine nucleotide exchange factor 4	-1.56121	6.38814e-09	6.25499e-07	6.95231	6.59446	7.42242	7.30208	8.49963	8.07343	8.61041	8.64131		62	39	128	134	273	260	337	315
100033984	IHH	Indian hedgehog signaling molecule	-1.85862	7.47776e-09	7.27465e-07	7.61814	8.62411	7.86504	7.17135	10.7216	9.36253	9.91811	9.6428		123	286	194	117	1461	733	919	683
100068276	TTC7A	tetratricopeptide repeat domain 7A	-1.10416	7.76331e-09	7.50403e-07	9.05802	9.02877	9.04224	8.97696	9.94012	10.4731	10.2084	9.72468		414	394	514	577	828	1665	1137	726
100065348	MSN	moesin	-1.45486	9.36308e-09	8.99273e-07	7.14939	7.05911	6.83502	7.3524	8.69582	8.38292	8.32707	7.83587		77	68	68	141	320	338	267	159
100059002	CREBRF	CREB3 regulatory factor	-1.72303	1.05114e-08	1.00317e-06	6.38636	5.98884	6.05663	6.46696	7.32496	7.07856	7.46355	7.84282		30	15	22	50	95	100	123	160
100059935	INCENP	inner centromere protein	-1.08333	1.12717e-08	1.06897e-06	9.6306	9.85277	9.7739	9.8115	11.3034	10.7531	10.7574	10.5625		640	735	895	1087	2213	2037	1691	1340
100065720	MAP1B	microtubule associated protein 1B	-1.88236	1.26695e-08	1.19402e-06	7.52911	8.10129	7.20844	7.3524	9.97893	8.2287	10.3131	9.45466		113	185	103	141	852	297	1227	593
100073322	NLRP3	NLR family pyrin domain containing 3	-1.94283	1.37059e-08	1.28367e-06	5.69523	5.7056	5.76607	6.01398	6.41151	7.13254	7.44681	6.87535		8	8	12	24	32	106	121	60
100068441	AMDHD2	amidohydrolase domain containing 2	-1.21185	1.4813e-08	1.3788e-06	9.63894	9.11121	9.60987	9.49478	10.3534	10.4748	10.8219	11.1272		644	420	792	858	1120	1667	1771	2008
100065929	PRTFDC1	phosphoribosyl transferase domain containing 1	-1.47433	1.60269e-08	1.48264e-06	7.13714	6.85605	7.46143	7.42119	8.89905	8.02835	8.65379	8.45648		76	54	133	151	376	250	349	271
102150862	LOC102150862	uncharacterized LOC102150862	-1.83175	1.68277e-08	1.54722e-06	7.53828	6.30896	7.00838	6.57558	8.88545	8.42506	8.22492	9.14703		114	26	83	58	372	350	245	469
100051744	MTCH2	mitochondrial carrier 2	-1.36331	1.75688e-08	1.60558e-06	9.52213	9.96763	10.0322	9.98111	11.403	10.6154	11.2901	11.8636		590	800	1083	1232	2375	1845	2473	3382
102147868	LOC102147868	zinc finger protein 420-like	-1.23884	1.78058e-08	1.61743e-06	9.23085	8.72445	9.01443	9.40542	10.8085	10.3069	10.1963	10.0976		473	310	503	802	1555	1476	1127	956
100053465	PHC1	polyhomeotic homolog 1	-1.42906	1.85648e-08	1.6663e-06	10.5235	10.6256	10.395	10.6372	11.5615	11.6402	12.088	12.8584		1232	1291	1411	1985	2657	3829	4344	6794
100062485	NCOA4	nuclear receptor coactivator 4	-1.75911	1.85469e-08	1.6663e-06	9.98778	9.13868	9.18061	10.0564	11.5546	11.9019	10.4991	12.4909		834	429	572	1302	2644	4605	1404	5254
100052952	RPS9	ribosomal protein S9	1.45297	1.87882e-08	1.67638e-06	11.0615	11.4182	11.0433	11.5093	9.55748	9.32615	9.14343	10.3749		1812	2273	2248	3697	623	713	513	1170
100055978	MICAL2	microtubule associated monooxygenase, calponin and LIM domain containing 2	-0.826487	2.07286e-08	1.83863e-06	10.3429	10.1297	10.4346	10.2083	11.1404	10.9335	11.0703	11.2803		1081	901	1452	1455	1971	2318	2115	2239
102149344	LOC102149344	uncharacterized LOC102149344	-1.38264	2.13341e-08	1.88127e-06	7.91218	7.53841	7.85929	8.23783	8.76806	9.26977	9.06815	9.67573		161	111	193	317	339	683	484	700
100059802	KMT2B	lysine methyltransferase 2B	1.20651	2.50176e-08	2.19326e-06	10.9115	11.1305	10.195	11.1193	9.61408	9.46145	9.77555	9.66226		1628	1853	1220	2803	650	790	827	693
100147050	FAM183A	family with sequence similarity 183 member A	-1.669	2.58309e-08	2.25147e-06	6.31609	6.17588	6.23754	6.26467	7.68782	7.73372	7.16699	6.83185		27	21	30	37	135	192	91	57
100062963	PMVK	phosphomevalonate kinase	-1.90333	2.77886e-08	2.40819e-06	6.63067	6.17588	6.15115	5.92151	7.90163	7.87353	8.27691	6.80199		42	21	26	20	164	218	256	55
100054326	EEFSEC	eukaryotic elongation factor, selenocysteine-tRNA specific	-1.44218	2.98839e-08	2.56807e-06	9.30088	9.46692	9.2121	9.33109	11.1756	10.0404	11.4388	10.5141		499	551	586	758	2021	1215	2748	1294
100063176	GIMAP8	GTPase, IMAP family member 8	-1.95879	2.99741e-08	2.56807e-06	5.94037	6.17588	5.97906	5.69924	6.55338	7.12369	7.43836	8.08999		14	21	19	12	39	105	120	199
100052909	LRRN1	leucine rich repeat neuronal 1	-1.35894	3.13484e-08	2.65563e-06	8.64601	8.12611	8.01203	8.19621	9.85574	8.95854	9.58046	9.88066		299	189	221	306	778	537	715	815
100064771	ARSF	arylsulfatase F	2.00121	3.12005e-08	2.65563e-06	6.70203	6.88711	6.89546	7.32388	5.46026	6.02185	5.76325	5.29412		46	56	73	137	4	23	11	2
100057132	ADAM32	ADAM metallopeptidase domain 32	-1.17421	3.38864e-08	2.8546e-06	10.8626	10.4903	10.8564	10.6975	11.3361	12.0991	12.3188	12.0028		1572	1171	1967	2073	2265	5290	5108	3730
100066801	SSH1	slingshot protein phosphatase 1	-1.00357	3.4708e-08	2.90757e-06	9.9004	9.71991	9.7844	9.56277	10.539	11.1291	10.5777	10.7108		782	666	902	903	1281	2665	1486	1491
100059063	PYM1	PYM homolog 1, exon junction complex associated factor	-1.27353	3.66058e-08	3.04961e-06	9.99267	10.099	10.3941	10.4094	11.4136	11.0366	11.5783	12.1515		837	881	1410	1684	2393	2495	3033	4141
100058730	KIAA1191	KIAA1191	-1.50726	3.7175e-08	3.08001e-06	7.79586	8.18633	7.88781	7.86437	9.779	9.84488	9.34373	8.47431		145	199	198	229	735	1052	598	275
102148521	LOC102148521	putative uncharacterized protein C12orf63-like	-0.999039	3.75084e-08	3.09065e-06	9.2058	9.06741	9.28158	9.19287	10.4883	9.83973	10.0275	10.2571		464	406	618	682	1235	1048	996	1074
100072053	SLC13A2	solute carrier family 13 member 2	2.07512	3.92182e-08	3.21397e-06	7.17356	6.94704	6.37355	7.45432	5.38693	5.48701	5.27675	6.01098		79	60	37	156	3	6	2	17
100068575	LOC100068575	RNA-binding motif protein, X-linked 2 pseudogene	-2.01254	3.98944e-08	3.25172e-06	5.78558	5.31034	5.69314	5.92151	7.63086	7.24242	6.51916	6.60582		10	2	10	20	128	119	42	43
100058163	MRPL24	mitochondrial ribosomal protein L24	-1.39481	4.76264e-08	3.86107e-06	6.47367	6.77487	6.71827	6.60124	7.88789	7.72236	7.77485	7.2011		34	49	59	60	162	190	165	86
100056778	DNAJA2	DnaJ heat shock protein family (Hsp40) member A2	-1.34651	5.09047e-08	4.10477e-06	8.38716	7.92115	8.30914	8.6823	9.76055	10.0986	9.66205	9.10206		242	158	285	457	725	1268	760	453
100071644	CD74	CD74 molecule	-1.01344	5.53873e-08	4.44248e-06	10.3657	10.0243	10.2896	10.2889	11.4889	10.8624	11.1935	11.5213		1099	834	1307	1543	2524	2203	2309	2656
100054377	NDUFS5	NADH:ubiquinone oxidoreductase subunit S5	1.0249	5.57996e-08	4.45186e-06	9.3295	9.72393	9.494	9.77122	8.85438	8.52525	8.35808	8.67249		510	668	726	1055	363	380	274	323
100051982	SAT1	spermidine/spermine N1-acetyltransferase 1	-1.38639	5.89715e-08	4.68016e-06	11.3903	11.1531	11.2444	11.3148	12.738	11.9718	12.7015	13.5178		2289	1883	2594	3221	6073	4837	6678	10763
100052009	LURAP1L	leucine rich adaptor protein 1 like	1.014	6.96707e-08	5.50034e-06	10.678	10.0308	10.3218	10.6462	9.48737	9.56028	9.27848	9.36719		1377	838	1338	1998	591	851	569	555
100054069	AMOT	angiomotin	1.11964	8.51635e-08	6.68844e-06	10.8156	10.5663	10.3167	10.583	9.51185	9.59432	8.88048	9.64084		1520	1237	1333	1909	602	873	418	682
100061055	RBM27	RNA binding motif protein 27	-1.46801	8.72859e-08	6.81961e-06	7.63527	6.84023	7.4065	6.8317	8.61561	8.77324	8.53117	8.15805		125	53	126	80	300	464	316	211
100053012	RNF17	ring finger protein 17	1.80318	8.84478e-08	6.87477e-06	7.11228	6.79154	7.56506	6.57558	6.02583	5.72172	6.04843	5.80251		74	50	147	58	17	12	20	11
100049872	CXCL12	C-X-C motif chemokine ligand 12	-1.19558	9.49276e-08	7.34058e-06	8.33646	8.06962	8.2004	8.548	9.69405	8.87773	9.49989	9.6151		232	180	260	410	690	504	673	669
100064194	SGF29	SAGA complex associated factor 29	-1.03178	9.55838e-08	7.35361e-06	11.9287	11.1877	11.8464	11.9701	13.0189	12.7674	12.747	12.878		3348	1930	3971	5117	7390	8450	6894	6888
100058323	GTF2E2	general transcription factor IIE subunit 2	1.69337	9.78026e-08	7.48612e-06	10.291	11.2144	10.7791	11.2928	9.81163	7.96271	8.74014	8.58506		1041	1967	1861	3171	753	236	374	301
100147141	BOK	BCL2 family apoptosis regulator BOK	1.34036	1.01748e-07	7.74877e-06	10.4755	10.6191	9.40927	10.2934	9.14979	8.83943	8.56946	8.85327		1190	1285	681	1548	457	489	326	373
100630050	KALRN	kalirin, RhoGEF kinase	-0.862077	1.04903e-07	7.94893e-06	8.73456	8.51618	8.35447	8.66031	9.45559	9.25823	9.45378	9.31646		321	262	296	449	577	677	650	534
100630731	LOC100630731	disintegrin and metalloproteinase domain-containing protein 5	-1.68439	1.07233e-07	8.08485e-06	7.75742	6.88711	7.87077	6.93268	8.30829	9.07069	9.60083	9.41159		140	56	195	90	233	586	726	574
100060226	ATN1	atrophin 1	-1.15488	1.16132e-07	8.71222e-06	8.40694	7.71434	8.25799	8.10502	9.55105	9.09471	9.06548	9.1608		246	131	273	283	620	597	483	474
100630568	ATP5F1E	ATP synthase F1 subunit epsilon	-0.938129	1.29359e-07	9.65643e-06	13.226	13.3206	13.1902	13.3299	13.7486	14.3752	14.3293	14.4688		8304	8636	10180	13254	12290	25904	20764	20858
100146348	PIK3R2	phosphoinositide-3-kinase regulatory subunit 2	-1.37534	1.3895e-07	1.03213e-05	11.9991	12.0311	11.9076	12.8331	14.331	13.5235	13.9478	13.1915		3518	3503	4146	9370	18429	14322	15925	8573
100059499	CYTIP	cytohesin 1 interacting protein	1.11289	1.39658e-07	1.03231e-05	9.11299	9.87287	9.57227	9.75581	8.48161	8.2909	8.55427	8.75122		432	746	770	1043	269	313	322	344
100056735	APBA1	amyloid beta precursor protein binding family A member 1	-1.42715	1.42317e-07	1.04683e-05	7.6772	6.84023	7.38226	7.35944	8.37335	8.732	8.24879	9.08194		130	53	123	142	246	449	250	446
100147424	ALS2CL	ALS2 C-terminal like	0.853955	1.43908e-07	1.05339e-05	9.99915	10.1083	10.2534	10.0637	9.26699	9.26016	9.03034	9.51587		841	887	1273	1309	500	678	470	621
100063401	TEX10	testis expressed 10	0.647734	1.45759e-07	1.06179e-05	12.502	12.6258	12.5261	12.6213	12.0118	11.7437	11.9438	11.9413		5007	5316	6400	8080	3650	4119	3925	3572
100056881	MED12L	mediator complex subunit 12 like	1.46906	1.50371e-07	1.08865e-05	9.72366	9.10503	9.7963	10.0374	7.67982	8.4827	7.67869	8.61346		686	418	910	1284	134	367	151	308
100052296	TRAF6	TNF receptor associated factor 6	-1.3582	1.5089e-07	1.08865e-05	10.039	10.8224	10.5205	10.8478	12.7056	11.4322	11.9285	12.0821		866	1487	1545	2309	5937	3305	3883	3944
100058994	ABLIM1	actin binding LIM protein 1	-1.70559	1.65423e-07	1.18781e-05	9.12789	9.25755	9.19419	9.10226	10.9107	11.9191	11.7033	9.40698		437	470	578	636	1673	4661	3313	572
100056148	OGT	O-linked N-acetylglucosamine (GlcNAc) transferase	-1.29622	1.69235e-07	1.20943e-05	9.62012	10.0128	10.2349	10.3771	11.7268	10.8535	11.2379	11.946		635	827	1256	1645	2986	2189	2383	3584
100054325	GPATCH11	G-patch domain containing 11	-0.943454	1.74684e-07	1.24248e-05	8.73065	8.40444	8.24052	8.39637	9.42309	9.11833	9.33047	9.43895		320	239	269	362	563	608	592	586
100065406	TAF5L	TATA-box binding protein associated factor 5 like	-1.10466	1.77489e-07	1.2565e-05	10.8829	11.1373	11.0364	11.2745	12.5283	11.625	12.2236	12.5234		1595	1862	2237	3130	5244	3788	4778	5375
100060869	TBC1D8B	TBC1 domain family member 8B	-0.993409	1.79498e-07	1.26479e-05	12.1628	11.9372	11.9798	12.1547	12.8286	12.8856	13.0444	13.5674		3947	3279	4362	5826	6470	9178	8486	11141
100054907	SNRNP70	small nuclear ribonucleoprotein U1 subunit 70	-0.764545	1.82799e-07	1.28206e-05	11.9193	11.9083	11.9432	12.073	12.5138	12.678	12.7737	12.9828		3326	3213	4251	5501	5191	7938	7024	7411
100147549	RETREG1	reticulophagy regulator 1	-1.23517	1.85172e-07	1.29269e-05	7.68544	7.50997	7.43031	8.2266	9.00341	9.00307	8.74014	8.78011		131	108	129	314	408	556	374	352
100055557	C20H6orf136	chromosome 20 C6orf136 homolog	1.03076	1.8815e-07	1.30742e-05	7.9669	7.70606	7.72633	7.898	7.08652	7.14132	7.03619	6.93113		169	130	171	236	74	107	79	64
100061433	DHCR7	7-dehydrocholesterol reductase	1.01058	1.98384e-07	1.36595e-05	12.0835	12.4208	12.0342	12.023	11.0139	11.5119	10.8926	10.8274		3733	4605	4532	5311	1801	3497	1863	1621
100060256	TMEM61	transmembrane protein 61	1.91265	1.97873e-07	1.36595e-05	6.29162	6.35787	6.5892	6.26467	4.90749	5.53275	5.489	5.57324		26	28	50	37	0	7	5	6
100052435	ZNF276	zinc finger protein 276	-1.88844	2.03372e-07	1.39393e-05	5.94037	6.4929	6.00564	6.07773	8.5041	6.6324	8.11481	7.21214		14	34	20	27	274	59	223	87
100055269	LAMC1	laminin subunit gamma 1	-1.63933	2.26544e-07	1.54573e-05	6.18768	7.29221	6.54288	6.86285	8.688	7.87353	8.00665	8.29011		22	87	47	83	318	218	203	236
100056507	PLTP	phospholipid transfer protein	1.21215	2.37249e-07	1.61148e-05	8.9911	9.63044	8.82641	9.2817	8.4024	7.94824	8.00665	7.82187		393	623	434	730	252	233	203	157
100065654	SGSM1	small G protein signaling modulator 1	0.985413	2.42772e-07	1.6416e-05	8.51565	8.40444	8.45994	8.4899	7.82435	7.77276	7.51258	7.36772		269	239	323	391	153	199	129	102
100052063	DQA	MHC class II DQ-alpha chain	1.04077	2.71575e-07	1.79952e-05	9.00732	8.66678	9.10112	9.34489	8.28246	8.12569	8.00665	7.94955		398	296	538	766	228	272	203	176
102147850	LOC102147850	uncharacterized LOC102147850	-1.16519	2.72094e-07	1.79952e-05	7.74175	7.55705	7.72633	7.33821	8.49963	8.65168	8.99152	8.25953		138	113	171	139	273	421	456	230
100070166	ATP2C2	ATPase secretory pathway Ca2+ transporting 2	1.18068	2.69758e-07	1.79952e-05	10.5168	10.0533	10.4915	11.0458	9.54027	9.55714	9.06281	9.14426		1226	852	1513	2660	615	849	482	468
100055180	LOC100055180	60S ribosomal protein L21 pseudogene	1.09987	2.70225e-07	1.79952e-05	13.0834	13.2522	13.1135	13.8659	12.3502	12.0029	11.8851	12.4079		7518	8234	9649	19252	4629	4944	3766	4957
100058364	LTB	lymphotoxin beta	1.67071	2.68758e-07	1.79952e-05	6.68458	7.01821	6.42705	6.60124	5.96093	5.75406	5.76325	5.67402		45	65	40	60	15	13	11	8
100066538	AFG1L	AFG1 like ATPase	-1.91984	2.7508e-07	1.81132e-05	5.78558	6.59446	6.54288	6.22991	7.94867	6.59246	8.73342	8.98925		10	39	47	35	171	56	372	415
100050036	VDAC3	voltage dependent anion channel 3	0.788662	2.77045e-07	1.81633e-05	10.5959	10.4713	10.329	10.7247	9.91866	9.76837	9.63715	9.69664		1298	1155	1345	2114	815	994	746	711
100065252	VEZT	vezatin, adherens junctions transmembrane protein	-1.06457	2.88389e-07	1.88252e-05	10.2344	10.0029	10.0183	10.2224	10.8475	11.1681	11.0238	11.736		999	821	1072	1470	1599	2740	2046	3091
100072055	ANO5	anoctamin 5	-1.4899	2.9594e-07	1.92348e-05	8.41185	7.55705	8.79699	7.97645	9.86095	9.51252	9.41454	10.396		247	113	424	253	781	821	631	1188
100059138	DNAH3	dynein axonemal heavy chain 3	1.20648	3.12431e-07	2.02195e-05	11.8019	11.2322	10.8385	11.7584	10.0776	10.5205	9.85939	10.1104		3062	1992	1942	4408	916	1723	880	965
100059321	SLC35E3	solute carrier family 35 member E3	-1.43079	3.2113e-07	2.06937e-05	8.88973	8.94476	8.99385	9.16589	10.9454	9.43948	10.3164	11.0759		363	369	495	668	1715	777	1230	1936
100053478	MFSD10	major facilitator superfamily domain containing 10	-0.935174	3.27655e-07	2.10243e-05	9.56432	9.58463	9.6233	9.88884	10.4195	10.8968	10.7408	10.3172		609	602	800	1151	1175	2258	1671	1122
100055892	PLXDC2	plexin domain containing 2	1.01605	3.35434e-07	2.14044e-05	13.7592	13.8745	13.4341	13.6739	12.2187	13.0289	12.4036	12.6534		12041	12702	12067	16844	4221	10144	5421	5887
100072786	TCF7	transcription factor 7	-1.46375	3.37838e-07	2.14044e-05	10.705	10.4653	10.5196	10.4946	12.634	11.1849	12.9026	11.6505		1404	1150	1544	1791	5647	2773	7686	2910
100070770	MARK4	microtubule affinity regulating kinase 4	-1.66966	3.37371e-07	2.14044e-05	6.78575	7.64664	6.79731	6.74463	8.69582	7.63405	9.09717	8.96118		51	123	65	72	320	175	495	406
100058349	PLXNA3	plexin A3	-0.989963	3.65086e-07	2.3034e-05	8.92774	9.05144	9.16919	9.59919	10.3285	9.96557	10.2347	10.2378		374	401	567	928	1100	1150	1159	1059
100054878	MRPS15	mitochondrial ribosomal protein S15	-1.24218	3.70207e-07	2.31633e-05	6.63067	6.93232	7.2807	7.16324	8.16847	7.88372	7.86479	8.16358		42	59	111	116	207	220	179	212
102149021	LOC102149021	uncharacterized LOC102149021	-1.96606	3.69745e-07	2.31633e-05	5.64547	5.7056	5.3415	5.30707	6.64512	6.08871	6.55348	7.90385		7	8	3	3	44	26	44	169
100050315	ELK4	ELK4, ETS transcription factor	-1.77303	3.72514e-07	2.32113e-05	7.60949	6.77487	7.60718	7.11353	9.18347	9.19907	10.2084	7.73475		122	49	153	110	469	647	1137	145
100146219	LOC100146219	hyaluronidase PH-20-like	1.51126	3.76629e-07	2.33712e-05	7.91914	8.6835	7.55791	8.68502	7.17085	6.65831	6.91613	7.0484		162	300	146	458	81	61	69	73
100630858	LOC100630858	metallothionein-1A-like	1.02325	3.96406e-07	2.44976e-05	10.9184	10.9601	10.9284	11.6471	10.2221	10.1062	10.0969	9.9135		1636	1641	2071	4075	1018	1275	1048	835
100053848	PI16	peptidase inhibitor 16	-1.64001	4.11192e-07	2.53076e-05	8.08889	7.13726	7.2807	7.08796	9.62024	8.99613	9.57485	8.09579		188	74	111	107	653	553	712	200
100068672	ACSM3	acyl-CoA synthetase medium chain family member 3	1.21111	4.14895e-07	2.54317e-05	10.4744	10.2754	10.5088	9.59775	9.00026	9.30011	8.55427	9.06446		1189	1002	1532	927	407	699	322	440
100146155	CYHR1	cysteine and histidine rich 1	-1.00514	4.16912e-07	2.54519e-05	11.9614	12.0849	11.9438	12.1032	12.7022	12.8611	13.0842	13.575		3426	3638	4253	5619	5923	9022	8725	11200
100055584	LOC100055584	60S ribosomal protein L23a	1.11237	4.24301e-07	2.57985e-05	10.1127	10.5425	10.1735	10.7365	9.17791	9.61406	9.35031	8.84987		914	1216	1201	2132	467	886	601	372
100065496	RBFA	ribosome binding factor A	1.53813	4.53706e-07	2.71806e-05	9.70393	9.00574	8.79699	9.70325	6.89945	7.64615	8.01784	8.1525		676	387	424	1003	60	177	205	210
100071132	BORCS8	BLOC-1 related complex subunit 8	1.50482	4.51442e-07	2.71806e-05	10.0855	10.761	9.47929	10.1118	8.73049	7.59082	8.55427	8.88684		896	1423	718	1356	329	168	322	383
100071723	SH3BGRL	SH3 domain binding glutamate rich protein like	0.930749	4.54243e-07	2.71806e-05	10.6607	10.4998	10.555	10.5728	9.50078	10.0482	9.39345	9.50513		1360	1179	1584	1895	597	1222	621	616
100069535	UBE2Z	ubiquitin conjugating enzyme E2 Z	-1.45808	4.49182e-07	2.71806e-05	7.73384	7.94235	8.11657	7.98985	9.37048	9.50115	10.0825	8.3686		137	161	242	256	541	814	1037	252
100059657	SNX8	sorting nexin 8	-1.30657	4.71323e-07	2.80912e-05	10.1156	11.1053	10.1689	10.2827	12.3175	11.2933	12.0462	11.9042		916	1820	1197	1536	4524	2995	4218	3480
100053705	ALDH1L2	aldehyde dehydrogenase 1 family member L2	1.7831	5.19112e-07	3.08177e-05	6.45246	6.66987	6.64827	6.69869	5.18514	5.8715	5.72448	5.57324		33	43	54	68	1	17	10	6
100050335	BCOR	BCL6 corepressor	-1.77315	5.28127e-07	3.12299e-05	6.13151	5.83906	6.64827	5.92151	6.81006	7.8684	7.41269	8.13573		20	11	54	20	54	217	117	207
100057858	AFMID	arylformamidase	1.66626	5.40921e-07	3.18615e-05	8.27312	8.36342	7.8124	7.26494	6.9279	6.67106	5.96329	6.41339		220	231	185	129	62	62	17	33
100056217	ITGA8	integrin subunit alpha 8	-1.3875	5.52353e-07	3.24083e-05	9.62851	8.86652	9.30471	9.5178	11.0867	11.1046	11.2165	9.7756		639	347	629	873	1897	2619	2347	754
102149149	LOC102149149	uncharacterized LOC102149149	1.4294	5.83255e-07	3.39571e-05	6.76946	6.61376	6.99752	6.88319	5.99396	5.99848	5.93305	6.15446		50	40	82	85	16	22	16	22
100058003	RASL10B	RAS like family 10 member B	-1.92748	5.82022e-07	3.39571e-05	6.04077	5.95372	5.80007	5.94553	8.17411	8.24451	8.28616	5.62554		17	14	13	21	208	301	258	7
100053125	R3HDM2	R3H domain containing 2	-0.880059	5.89032e-07	3.41616e-05	10.8465	10.5277	10.6474	10.745	11.3928	11.376	11.6133	11.95		1554	1203	1693	2145	2358	3176	3109	3594
100055199	MYL9	myosin light chain 9	-1.21631	5.93292e-07	3.42768e-05	9.01696	8.53935	9.05223	9.26364	10.4029	10.1274	10.6673	9.62505		401	267	518	720	1161	1295	1585	674
100069582	CD99L2	CD99 molecule like 2	-0.8854	6.626e-07	3.80759e-05	9.26898	8.82574	8.99126	8.93416	9.92198	9.75064	9.67083	10.109		487	336	494	558	817	981	765	964
102149134	ASTE1	asteroid homolog 1	-1.31256	6.64099e-07	3.80759e-05	10.8302	11.0859	10.9925	10.8586	12.1335	11.9466	11.9285	13.2484		1536	1795	2168	2327	3976	4752	3883	8920
100055700	CCDC137	coiled-coil domain containing 137	-1.19161	6.7539e-07	3.85765e-05	8.72673	8.08871	8.933	8.52687	9.94012	9.25242	9.94877	9.95352		319	183	472	403	828	674	940	860
100063662	RFK	riboflavin kinase	0.895613	6.80719e-07	3.86659e-05	8.84709	8.9168	9.01187	8.57765	8.12251	8.18019	7.9434	7.93015		351	361	502	420	199	285	192	173
102148578	LOC102148578	uncharacterized LOC102148578	1.89777	6.82084e-07	3.86659e-05	7.14939	6.30896	6.6191	7.73718	5.18514	5.57519	5.64013	5.97949		77	26	52	204	1	8	8	16
100058407	MOK	MOK protein kinase	-0.975143	6.88225e-07	3.8868e-05	11.6726	11.6715	11.6958	11.8846	12.2507	12.8995	12.6432	13.1319		2795	2719	3571	4818	4317	9267	6411	8224
100066468	CAMSAP3	calmodulin regulated spectrin associated protein family member 3	0.987469	7.06046e-07	3.97256e-05	10.0946	10.0913	9.60649	10.4004	9.28002	8.94418	9.11017	9.02584		902	876	790	1673	505	531	500	427
100051463	PRPF39	pre-mRNA processing factor 39	-1.13045	8.06532e-07	4.52108e-05	8.78064	8.13836	9.03723	8.70126	9.61408	9.59432	10.0811	9.9739		333	191	512	464	650	873	1036	873
100062182	FER1L5	fer-1 like family member 5	1.21371	8.12146e-07	4.53568e-05	7.58322	7.99059	7.80042	8.00752	6.67993	6.89113	6.76951	7.24474		119	168	183	260	46	81	58	90
100056136	ATG9A	autophagy related 9A	1.07351	8.39778e-07	4.6727e-05	10.8626	11.6174	10.819	11.3443	10.1783	9.85001	9.87468	10.3245		1572	2617	1915	3289	986	1056	890	1128
100052770	DEF8	differentially expressed in FDCP 8 homolog	1.09572	8.43925e-07	4.67851e-05	12.5705	12.3164	12.2781	12.558	10.8657	11.6839	10.7524	11.4939		5253	4280	5379	7730	1620	3949	1685	2605
100055139	ARRDC4	arrestin domain containing 4	-1.06348	8.51771e-07	4.70471e-05	11.8896	11.4867	11.6326	11.6999	12.7406	12.4534	12.5516	13.3835		3257	2386	3415	4230	6084	6783	6013	9801
100069557	ISYNA1	inositol-3-phosphate synthase 1	0.777794	9.06777e-07	4.99025e-05	10.8465	11.2978	10.9405	11.1308	10.3826	10.0997	10.3276	10.3012		1554	2087	2089	2826	1144	1269	1240	1109
102150273	LOC102150273	uncharacterized LOC102150273	-1.40007	9.13726e-07	4.99206e-05	7.16153	7.18689	6.71827	7.543	8.06894	8.46262	8.09383	8.96433		78	78	59	170	190	361	219	407
100057213	MEST	mesoderm specific transcript	-1.87033	9.10841e-07	4.99206e-05	5.59177	5.31034	4.90749	5.42226	6.55338	6.24761	6.04843	6.37069		6	2	0	5	39	34	20	31
100050839	PARVB	parvin beta	-1.27755	9.55145e-07	5.1995e-05	8.69097	9.30947	8.49343	9.01204	10.5454	9.53022	10.1163	10.6143		310	489	332	593	1287	832	1063	1391
100061094	LSAMP	limbic system associated membrane protein	-0.805092	9.78981e-07	5.31009e-05	9.79437	9.5002	9.58263	9.80153	10.7292	10.3849	10.2848	10.4607		723	565	776	1079	1469	1562	1202	1245
100059820	TSPYL5	TSPY like 5	0.936878	1.04425e-06	5.64381e-05	10.5841	10.5674	10.0272	10.4086	9.55105	9.3499	9.21495	9.72097		1287	1238	1079	1683	620	726	542	724
100058731	IL17RD	interleukin 17 receptor D	0.788666	1.07575e-06	5.79332e-05	10.2508	10.3319	10.3493	10.3871	9.83826	9.57585	9.4208	9.33114		1011	1044	1365	1657	768	861	634	540
100071031	ZDHHC18	zinc finger DHHC-type containing 18	1.72657	1.08327e-06	5.81304e-05	7.28823	6.84023	7.45371	7.26494	5.81475	6.43316	5.489	5.91301		89	53	132	129	11	45	5	14
100055146	VIPR1	vasoactive intestinal peptide receptor 1	-1.75361	1.1049e-06	5.90809e-05	5.94037	5.65521	5.69314	5.8968	6.91376	6.13084	7.47185	6.98457		14	7	10	19	61	28	124	68
102148011	F2RL2	coagulation factor II thrombin receptor like 2	1.23634	1.12083e-06	5.96464e-05	7.74175	8.12611	8.40623	8.31403	6.9279	7.0968	7.49643	6.9447		138	189	309	338	62	102	127	65
100062524	ABCA9	ATP binding cassette subfamily A member 9	1.59142	1.12339e-06	5.96464e-05	10.4053	10.6607	10.0196	9.83123	7.58869	8.5914	7.48829	9.20132		1131	1324	1073	1103	123	401	126	489
100050641	GPR34	G protein-coupled receptor 34	-1.88796	1.19783e-06	6.33755e-05	5.18902	5.19281	4.90749	5.59527	6.53415	5.89841	6.46571	6.64079		1	1	0	9	38	18	39	45
100053460	HPGDS	hematopoietic prostaglandin D synthase	-1.88956	1.21364e-06	6.39875e-05	5.39359	4.90749	4.90749	4.90749	6.69697	5.75406	6.12655	6.1274		3	0	0	0	47	13	23	21
100055317	MRPL45	mitochondrial ribosomal protein L45	-0.926821	1.24001e-06	6.515e-05	12.0311	12.1101	12.0908	12.2037	13.1413	12.9276	12.6536	13.506		3598	3703	4716	6030	8049	9451	6458	10675
100050598	LOC100050598	COBW domain-containing protein 2	0.868811	1.35306e-06	7.08428e-05	11.1019	11.2244	10.8471	11.44	10.5194	10.1285	10.1265	10.3147		1865	1981	1954	3520	1263	1296	1071	1120
100052115	JAGN1	jagunal homolog 1	-1.80931	1.36348e-06	7.11415e-05	5.86655	5.54141	5.61189	5.51531	6.84057	6.17126	6.35062	7.48043		12	5	8	7	56	30	33	114
100052709	EIF2S1	eukaryotic translation initiation factor 2 subunit alpha	-1.35582	1.45842e-06	7.5572e-05	11.0553	11.6834	11.6363	12.1909	13.5451	12.2482	13.2045	13.7314		1804	2742	3424	5976	10666	5874	9489	12489
102148610	LOC102148610	uncharacterized LOC102148610	0.908568	1.45796e-06	7.5572e-05	9.63269	9.68313	9.80516	9.51475	8.86481	9.05742	8.74014	8.40627		641	648	916	871	366	580	374	260
100062060	CLECL1	C-type lectin like 1	1.30902	1.49001e-06	7.69446e-05	7.55643	8.09501	7.95399	7.57333	7.0989	6.78017	6.78357	6.39225		116	184	210	175	75	71	59	32
100069565	UCK1	uridine-cytidine kinase 1	1.03352	1.55218e-06	7.98814e-05	10.4004	10.0177	9.82127	10.6441	9.14979	9.46981	9.01383	9.15805		1127	830	927	1995	457	795	464	473
100056222	C4BPA	complement component 4 binding protein alpha	1.12249	1.55879e-06	7.99491e-05	9.95813	10.8549	10.7218	11.0101	9.6284	9.60498	9.61729	9.12753		816	1522	1786	2593	657	880	735	462
100063828	ITPK1	inositol-tetrakisphosphate 1-kinase	-1.29201	1.57039e-06	8.0271e-05	8.15497	8.87381	8.30074	7.93547	9.48512	9.06849	9.94877	10.0512		199	349	283	244	590	585	940	924
100629680	AP1S2	adaptor related protein complex 1 subunit sigma 2	-1.00258	1.59472e-06	8.12389e-05	7.86969	8.22127	8.22727	8.19621	8.69582	9.05297	9.0055	9.41619		155	205	266	306	320	578	461	576
100073273	PDE8B	phosphodiesterase 8B	0.989991	1.62546e-06	8.25262e-05	8.74622	8.79917	8.85238	9.03779	8.25082	8.11711	7.74127	7.68129		324	329	443	605	222	270	160	138
100054607	SEMA5A	semaphorin 5A	-1.07299	1.66248e-06	8.41225e-05	10.7915	9.72594	10.1939	10.2501	11.4083	11.2219	11.6748	11.3852		1494	669	1219	1500	2384	2847	3247	2412
100051218	C4BPB	complement component 4 binding protein beta	1.28048	1.69878e-06	8.56717e-05	8.54269	9.54646	8.78505	9.74415	8.07499	8.0006	7.79462	8.02457		275	585	420	1034	191	244	168	188
100063959	TMEM170B	transmembrane protein 170B	1.40899	1.72185e-06	8.64692e-05	9.97797	9.82679	10.003	9.74024	7.86703	9.08602	7.54431	8.47431		828	721	1060	1031	159	593	133	275
100066873	SNX1	sorting nexin 1	1.09558	1.72606e-06	8.64692e-05	14.7348	14.8399	14.6434	14.6821	12.9903	13.6307	13.0929	14.0891		23728	24850	27988	33959	7244	15432	8778	16019
100053845	CTPS1	CTP synthase 1	1.29068	1.75786e-06	8.77709e-05	9.96477	11.1411	10.328	10.4899	9.12977	9.55557	9.19313	8.50932		820	1867	1344	1785	450	848	533	283
100071647	ARSI	arylsulfatase family member I	1.72712	1.76848e-06	8.80098e-05	6.45246	6.25772	6.54288	6.22991	5.77378	5.53275	5.4283	5.29412		33	24	47	35	10	7	4	2
100055791	CALCOCO2	calcium binding and coiled-coil domain 2	0.923822	1.77502e-06	8.80444e-05	9.68394	10.0308	10.3198	10.0182	9.35826	8.88777	9.18333	9.00155		666	838	1336	1266	536	508	529	419
100053505	CLDN8	claudin 8	-1.41836	1.90194e-06	9.40306e-05	7.13714	7.09877	7.42242	6.89324	8.99077	8.63087	7.57533	8.24398		76	71	128	86	404	414	137	227
100051178	RHBDF2	rhomboid 5 homolog 2	1.30972	1.97848e-06	9.7495e-05	11.2513	12.0573	10.5365	11.9275	10.1949	9.71875	9.99985	10.3294		2074	3568	1563	4966	998	958	976	1132
102150752	RDH14	retinol dehydrogenase 14	-0.827378	2.0345e-06	9.99289e-05	8.12532	8.37894	8.4637	8.35922	9.16111	8.94418	8.94871	9.29416		194	234	324	351	461	531	441	525
102147692	OVGP1	oviductal glycoprotein 1	1.30616	2.06184e-06	0.000100943	10.0961	9.82116	9.45883	9.41526	8.12833	9.03953	7.93751	8.05468		903	718	707	808	200	572	191	193
100056133	LYPLAL1	lysophospholipase like 1	1.02235	2.11067e-06	0.000102999	8.71491	9.0926	8.32165	8.97474	7.96183	7.77276	7.9434	7.84282		316	414	288	576	173	199	192	160
100072169	ARAP3	ArfGAP with RhoGAP domain, ankyrin repeat and PH domain 3	1.14056	2.12492e-06	0.00010336	8.29455	9.02223	8.63341	8.545	7.96836	7.39559	7.39531	7.65773		224	392	372	409	174	139	115	135
100066248	INSR	insulin receptor	0.99248	2.27138e-06	0.000110129	10.8802	11.0365	10.3351	10.8712	9.8312	9.84359	9.33711	10.0153		1592	1733	1351	2348	764	1051	595	900
100058583	SMTN	smoothelin	1.48318	2.30771e-06	0.000111532	11.2921	11.9612	11.6986	12.2538	9.15546	10.3716	9.10758	10.7819		2135	3335	3578	6246	459	1547	499	1569
100065066	MCUR1	mitochondrial calcium uniporter regulator 1	1.04216	2.35229e-06	0.000113323	10.2644	10.3173	9.89231	10.8959	9.52504	9.29636	9.17593	9.25877		1021	1033	977	2390	608	697	526	511
100055046	STAG2	stromal antigen 2	1.05103	2.53961e-06	0.000121958	11.2661	11.2726	11.6243	12.094	10.1216	10.4664	10.4882	10.7837		2096	2050	3395	5583	946	1657	1393	1571
100062498	KCNK13	potassium two pore domain channel subfamily K member 13	-1.53887	2.66461e-06	0.000127555	6.40883	6.96159	6.78448	6.65095	7.57145	7.25051	8.24879	8.78368		31	61	64	64	121	120	250	353
100058628	TMEM120B	transmembrane protein 120B	-0.8408	2.77291e-06	0.000132319	10.842	11.2301	10.9479	11.1077	11.5297	11.9053	12.1865	11.9492		1549	1989	2100	2780	2598	4616	4655	3592
100064015	TMEM219	transmembrane protein 219	-1.62573	2.82194e-06	0.000134234	5.78558	5.54141	5.83267	5.51531	6.24903	6.43316	6.55348	6.83185		10	5	14	7	25	45	44	57
100630354	LOC100630354	histone-binding protein RBBP4 pseudogene	1.37332	2.85178e-06	0.000135226	9.69397	10.6512	9.74655	10.1048	9.29036	8.05107	8.56567	8.12443		671	1315	877	1349	509	255	325	205
100055937	DKK3	dickkopf WNT signaling pathway inhibitor 3	1.04323	2.87334e-06	0.000135822	9.88472	9.17745	9.49582	9.16395	8.22932	8.75414	8.36682	8.38284		773	442	727	667	218	457	276	255
100630741	C26H3orf38	chromosome 26 open reading frame, human C3orf38	-1.3827	2.89231e-06	0.000136291	7.51059	7.21102	7.38226	7.87888	8.4024	8.6428	8.41394	9.63297		111	80	123	232	252	418	287	678
100066037	INPPL1	inositol polyphosphate phosphatase like 1	0.836101	2.98489e-06	0.000140215	8.91404	9.16563	8.9756	9.10632	8.14568	8.41115	8.05091	8.47431		370	438	488	638	203	346	211	275
100069438	BDH1	3-hydroxybutyrate dehydrogenase 1	1.27723	3.09429e-06	0.000144579	7.52911	8.13836	7.96472	7.57333	7.15913	6.78017	6.75528	6.47456		113	191	212	175	80	71	57	36
100053149	LOC100053149	lymphocyte antigen 6 family member G6C	1.75244	3.09695e-06	0.000144579	6.96642	7.58455	7.42242	7.80983	5.38693	6.57884	5.80016	5.67402		63	116	128	218	3	55	12	8
100072997	POLR2A	RNA polymerase II subunit A	-1.00185	3.10872e-06	0.00014468	9.69397	9.47651	9.36995	9.77631	10.5061	10.2214	10.4912	11.1138		671	555	661	1059	1251	1387	1396	1989
100066126	C7	complement C7	1.17136	3.32048e-06	0.00015406	9.47168	10.5885	10.3084	9.78898	8.61561	9.14784	9.02761	8.67249		568	1257	1325	1069	300	622	469	323
100071095	HIF3A	hypoxia inducible factor 3 subunit alpha	-1.20544	3.39994e-06	0.000156782	7.55643	7.50035	7.35758	6.86285	7.94205	8.70667	8.42653	8.42014		116	107	120	83	170	440	290	263
100055595	ATAT1	alpha tubulin acetyltransferase 1	-0.99657	3.39162e-06	0.000156782	7.36302	7.33648	7.35758	7.51199	7.86001	8.18019	8.22972	8.53502		96	91	120	165	158	285	246	289
100068458	TMA16	translation machinery associated 16 homolog	-1.80973	3.43857e-06	0.00015808	6.73621	6.70588	6.84734	6.85255	10.8596	6.90171	10.1342	9.85552		48	45	69	82	1613	82	1077	800
100064351	ABCC9	ATP binding cassette subfamily C member 9	0.953857	3.46296e-06	0.000158647	10.348	10.3173	9.76484	10.1643	8.98122	9.24659	8.98022	9.54762		1085	1033	889	1409	401	671	452	636
100065568	ACP6	acid phosphatase 6, lysophosphatidic	-0.950601	3.47195e-06	0.000158647	8.04517	7.54776	7.59328	7.78432	8.79378	8.37935	8.59936	8.54769		181	112	151	213	346	337	334	292
100050588	GALNT13	polypeptide N-acetylgalactosaminyltransferase 13	1.39137	3.5191e-06	0.000160316	7.77293	7.67242	7.8124	8.41952	7.13537	6.97339	6.58682	6.30337		142	126	185	369	78	89	46	28
100057484	USP7	ubiquitin specific peptidase 7	1.24915	3.6368e-06	0.000165178	11.3791	10.5044	10.7021	10.2483	8.7494	9.45641	9.36339	9.83681		2271	1183	1761	1498	334	787	607	789
100052103	ZFX	zinc finger protein X-linked	-1.33324	3.82398e-06	0.000173159	6.63067	7.00429	7.14183	7.25739	8.40718	8.57904	8.03998	7.49834		42	64	96	128	253	397	209	116
100058914	PRPSAP1	phosphoribosyl pyrophosphate synthetase associated protein 1	-0.840095	4.06104e-06	0.000183343	10.0931	9.83798	9.7754	9.89588	10.9567	10.3373	10.7173	10.9328		901	727	896	1157	1729	1509	1643	1748
100067692	HSPA12A	heat shock protein family A (Hsp70) member 12A	-0.867394	4.20018e-06	0.000189058	9.4833	8.88107	9.28158	9.54942	10.0686	10.3226	10.0982	10.2326		573	351	618	894	910	1493	1049	1055
100629907	CLEC2B	C-type lectin domain family 2 member B	-1.06767	4.2585e-06	0.000191113	7.06111	6.68801	7.263	6.84217	7.71934	7.76172	7.80764	7.91706		70	44	109	81	139	197	170	171
100053206	LOC100053206	histone H2A type 1-E	-1.52629	4.40034e-06	0.000196892	5.82707	5.79706	5.89424	5.6663	6.22368	6.9122	6.65083	6.60582		11	10	16	11	24	83	50	43
100071727	ECE1	endothelin converting enzyme 1	-1.5414	4.84397e-06	0.000216101	6.38636	6.55488	6.67675	6.48111	6.67993	7.98178	7.72072	8.48315		30	37	56	51	46	240	157	277
100063829	COL15A1	collagen type XV alpha 1 chain	-0.778792	5.251e-06	0.000233569	8.86857	9.33078	9.29424	9.12645	9.81342	9.80052	9.9531	10.1033		357	497	624	648	754	1018	943	960
100064973	WIPF1	WAS/WASL interacting protein family member 1	-1.44202	5.3252e-06	0.000236172	8.48808	9.15072	7.59328	8.27462	10.218	10.3946	10.4571	9.09347		263	433	151	327	1015	1573	1362	450
100062365	GSR	glutathione-disulfide reductase	-1.18512	5.40746e-06	0.000239118	9.08882	9.53961	9.54076	9.74415	11.2127	10.3627	11.164	10.0659		424	582	752	1034	2075	1537	2261	934
100050057	NAPG	NSF attachment protein gamma	-0.929769	5.52017e-06	0.000243388	10.8055	10.7776	11.1398	10.9778	11.3286	11.8814	12.1609	12.1436		1509	1440	2408	2534	2253	4539	4572	4118
100055813	LOC100055813	cytochrome c oxidase subunit 6C	-0.726196	5.74028e-06	0.000252323	9.83664	9.87287	9.9927	9.91449	10.5795	10.4896	10.4571	10.9376		746	746	1052	1173	1319	1685	1362	1754
100049793	SCN4A	sodium voltage-gated channel alpha subunit 4	1.62717	5.75628e-06	0.000252323	6.18768	6.25772	6.49466	6.40855	5.38693	5.53275	5.4283	5.80251		22	24	44	46	3	7	4	11
100064260	C4H7orf25	chromosome 4 C7orf25 homolog	0.877978	5.97645e-06	0.000261214	9.3295	9.32017	8.91669	9.44119	8.33367	8.321	8.34929	8.72173		510	493	466	824	238	321	272	336
100056083	COL16A1	collagen type XVI alpha 1 chain	0.688282	6.03095e-06	0.000262834	10.8438	10.9238	10.6942	10.9527	9.97734	10.0415	10.3086	10.3184		1551	1599	1751	2489	851	1216	1223	1123
100052869	EML5	echinoderm microtubule associated protein like 5	-0.954054	6.3354e-06	0.000275307	12.4521	12.8513	12.3856	12.8854	14.1814	13.4591	13.5254	13.4617		4835	6224	5800	9719	16608	13693	11868	10350
100053181	LOC100053181	putative histone H2B type 2-D	-1.75829	6.42573e-06	0.000278427	6.0085	6.4929	6.63377	6.8105	10.2221	9.44119	9.70203	6.77139		16	34	53	78	1018	778	783	53
100069806	AKAP17A	A-kinase anchoring protein 17A	1.01808	6.44413e-06	0.000278427	10.1334	10.3541	10.154	10.5573	8.80466	9.46981	8.94871	9.65839		928	1061	1184	1874	349	795	441	691
102148342	LOC102148342	uncharacterized LOC102148342	-0.568892	6.54721e-06	0.000281269	12.9645	13.1302	13.0787	13.2019	13.6122	13.6178	13.6366	13.8329		6919	7562	9418	12122	11176	15294	12824	13403
100146175	COMMD8	COMM domain containing 8	0.72641	6.53603e-06	0.000281269	8.75778	8.8182	8.83801	8.86387	8.33869	8.21673	8.16089	7.96868		327	334	438	528	239	294	232	179
100034172	CLU	clusterin	-1.1584	6.60503e-06	0.000282145	9.7489	9.45484	9.81544	9.98442	11.7091	10.384	10.9707	10.6939		699	546	923	1235	2949	1561	1970	1473
100050466	SLC2A11	solute carrier family 2 member 11	-0.730818	6.59821e-06	0.000282145	8.62087	8.32653	8.55461	8.25635	9.08591	9.13527	9.05745	9.17172		293	224	349	322	435	616	480	478
102148146	ARMCX1	armadillo repeat containing X-linked 1	0.733489	6.66316e-06	0.000283824	9.88647	10.3052	9.82418	9.96892	9.38743	9.23486	9.24589	9.30907		774	1024	929	1221	548	665	555	531
100059259	MAGEE2	MAGE family member E2	1.09902	6.79447e-06	0.000287792	8.03881	7.92115	7.75768	8.37285	7.40568	7.2261	7.01305	6.87535		180	158	176	355	103	117	77	60
100071664	RAD51D	RAD51 paralog D	-1.38763	6.7851e-06	0.000287792	6.24094	6.35787	6.69075	6.26467	7.31452	6.83688	7.83968	7.51602		24	28	57	37	94	76	175	118
100066186	AHR	aryl hydrocarbon receptor	-0.568743	6.83431e-06	0.000288668	11.0753	10.9516	11.0225	11.049	11.6567	11.4713	11.7333	11.5079		1830	1631	2215	2666	2842	3398	3384	2631
100069727	ZNF574	zinc finger protein 574	-1.46735	6.95729e-06	0.000293042	6.99419	7.13726	7.41448	7.12195	7.22796	8.86762	8.59194	9.18794		65	74	127	111	86	500	332	484
100052987	KIAA1328	KIAA1328 ortholog	0.822817	6.98626e-06	0.000293442	12.3949	12.0857	12.4927	12.1605	11.4148	11.5006	11.0387	11.7012		4645	3640	6252	5850	2395	3469	2068	3016
100057501	ACKR3	atypical chemokine receptor 3	0.810768	7.14047e-06	0.00029844	8.14909	8.29958	8.15911	8.0844	7.67982	7.50673	7.35985	7.49834		198	219	251	278	134	155	111	116
100061909	RPL24	ribosomal protein L24	1.30354	7.16397e-06	0.00029844	9.60318	8.44431	8.41013	9.29064	7.83872	7.61569	7.35985	8.03669		627	247	310	735	155	172	111	190
102149837	LOC102149837	uncharacterized LOC102149837	-1.56019	7.16461e-06	0.00029844	7.13714	7.62037	7.93774	6.09807	8.60318	9.12682	9.27848	9.27657		76	120	207	28	297	612	569	518
100056466	ENTPD5	ectonucleoside triphosphate diphosphohydrolase 5	1.14405	7.19713e-06	0.000298968	8.35696	8.61542	8.39839	7.96745	7.40568	7.3589	6.8778	7.66563		236	284	307	251	103	134	66	136
100033844	IGFBP7	insulin like growth factor binding protein 7	0.898148	7.41477e-06	0.000307163	10.6473	11.1366	11.0445	11.1574	10.3619	9.68038	9.95453	10.2403		1347	1861	2250	2880	1127	931	944	1061
100069503	FOXRED2	FAD dependent oxidoreductase domain containing 2	-1.71205	7.46005e-06	0.000308192	5.30501	5.60083	5.2623	5.3684	6.5146	6.46381	6.04843	5.841		2	6	2	4	37	47	20	12
100059033	RNF157	ring finger protein 157	-1.41848	7.91762e-06	0.000326202	8.90367	10.1523	9.69661	10.4546	12.2876	11.6875	11.5903	10.4772		367	916	845	1740	4430	3959	3059	1260
100146449	OBSCN	obscurin, cytoskeletal calmodulin and titin-interacting RhoGEF	0.754647	8.92345e-06	0.000363667	11.1169	10.5984	10.5862	10.9232	10.1713	9.98901	10.0586	10.0289		1885	1266	1620	2437	981	1170	1019	909
100065757	PYCR3	pyrroline-5-carboxylate reductase 3	1.08641	8.89747e-06	0.000363667	11.3958	10.6501	10.7342	10.8866	9.7172	9.56028	9.32825	10.3233		2298	1314	1802	2374	702	851	591	1127
100064477	RRNAD1	ribosomal RNA adenine dimethylase domain containing 1	-1.02	8.87496e-06	0.000363667	8.73065	8.64133	8.62337	8.5299	9.49855	9.42408	9.22454	10.2208		320	290	369	404	596	768	546	1046
100630051	CST7	cystatin F	1.2138	8.90804e-06	0.000363667	6.80184	6.94704	6.89546	7.14688	6.19769	6.38558	6.22201	6.04144		52	60	73	114	23	42	27	18
100055318	FKBP2	FKBP prolyl isomerase 2	0.924309	9.02222e-06	0.000366701	9.7489	9.58906	10.0145	9.90055	9.04678	9.24659	8.69243	8.53925		699	604	1069	1161	422	671	360	290
100052861	RNF220	ring finger protein 220	-0.950074	9.55198e-06	0.000387189	10.1021	10.1892	10.2447	9.66939	10.8605	10.64	11.4501	11.1685		907	941	1265	978	1614	1878	2770	2068
100052727	LOC100052727	histone H1.5	1.43511	9.65104e-06	0.000389946	7.7652	6.91743	8.11657	8.31756	6.27379	6.61923	6.90348	6.72403		141	58	242	339	26	58	68	50
100054617	MREG	melanoregulin	1.08635	9.67171e-06	0.000389946	7.74175	7.87041	7.61408	7.95838	7.25013	7.0413	6.85159	6.60582		138	151	154	249	88	96	64	43
100058574	MCCC1	methylcrotonoyl-CoA carboxylase 1	-0.858904	1.05221e-05	0.000423099	9.82024	9.54418	9.59461	9.93286	10.3595	10.588	10.9989	10.3784		737	584	783	1189	1125	1809	2010	1173
100070841	BLNK	B cell linker	0.715579	1.06614e-05	0.00042756	9.19452	9.28784	9.35391	9.41199	8.68407	8.84202	8.42653	8.61346		460	481	653	806	317	490	290	308
100058818	C25H9orf152	chromosome 25 C9orf152 homolog	-0.788187	1.09044e-05	0.000436147	11.3091	11.1508	11.3636	11.5575	11.8617	12.0054	12.2826	12.4665		2161	1880	2823	3825	3284	4953	4980	5165
100057809	LOC100057809	probable palmitoyltransferase ZDHHC11	-1.51604	1.10672e-05	0.000441489	5.90425	5.87902	6.17344	5.87137	6.89945	6.33587	6.83828	7.50721		13	12	27	18	60	39	63	117
100069766	MFNG	MFNG O-fucosylpeptide 3-beta-N-acetylglucosaminyltransferase	1.50407	1.11907e-05	0.000445238	6.49448	7.32555	7.42242	8.16516	6.22368	6.40167	6.30943	6.23157		35	90	128	298	24	43	31	25
100065937	TOP1MT	DNA topoisomerase I mitochondrial	-1.69396	1.12318e-05	0.000445694	5.30501	5.19281	5.65372	5.6663	6.49471	6.19089	6.04843	7.2011		2	1	9	11	36	31	20	86
100069899	SH3PXD2B	SH3 and PX domains 2B	-0.867593	1.14532e-05	0.000453289	8.10114	8.15654	8.60988	8.59225	9.16673	9.05742	9.17346	9.38371		190	194	365	425	463	580	525	562
100072837	ADI1	acireductone dioxygenase 1	1.20388	1.1723e-05	0.00046034	9.7373	10.1144	9.76332	9.63753	8.04446	8.51554	8.05091	9.25621		693	891	888	955	186	377	211	510
100064614	TLR10	toll like receptor 10	-1.13951	1.16764e-05	0.00046034	6.18768	6.33369	6.35514	6.39346	7.27194	6.88046	6.97756	6.95813		22	27	36	45	90	80	74	66
100073263	CMYA5	cardiomyopathy associated 5	-1.70447	1.17163e-05	0.00046034	5.18902	5.19281	4.90749	4.90749	6.05666	5.65238	5.96329	5.76206		1	1	0	0	18	10	17	10
100070148	CDC42EP3	CDC42 effector protein 3	-1.17496	1.17622e-05	0.000460682	9.12789	9.38781	9.25807	9.08178	10.9688	10.5149	10.6629	9.39306		437	519	607	626	1744	1716	1580	566
100052572	TMEM129	transmembrane protein 129	0.736301	1.18296e-05	0.000462121	9.43862	9.82492	9.75267	9.73894	9.03452	9.18897	8.83103	8.88019		554	720	881	1030	418	642	402	381
100070306	VIT	vitrin	1.01783	1.19311e-05	0.000464883	10.3856	9.66228	9.94939	10.2111	8.6442	9.09903	8.81203	9.4569		1115	638	1019	1458	307	599	396	594
100060317	PLA2R1	phospholipase A2 receptor 1	-0.97816	1.20799e-05	0.000469464	11.9808	11.775	11.5616	11.6855	12.2779	12.7319	12.6782	13.375		3473	2925	3248	4187	4400	8243	6570	9743
100073201	REPS1	RALBP1 associated Eps domain containing 1	-1.05316	1.21455e-05	0.000469596	8.19546	7.99735	7.97538	7.98985	8.78647	8.63684	8.90757	9.62307		206	169	214	256	344	416	427	673
100055119	TRAF5	TNF receptor associated factor 5	-0.96354	1.21196e-05	0.000469596	7.50124	7.44119	7.84189	7.82991	8.80104	8.48601	8.52339	8.16908		110	101	190	222	348	368	314	213
102148253	NFIL3	nuclear factor, interleukin 3 regulated	1.14193	1.22842e-05	0.000473398	12.1807	11.3298	11.8392	11.1873	9.76796	10.88	10.3153	10.486		3997	2135	3951	2942	729	2231	1229	1268
100629810	LEAP2	liver enriched antimicrobial peptide 2	-1.60367	1.23066e-05	0.000473398	5.30501	5.75271	5.3415	5.84514	6.64512	6.46381	6.50162	6.30337		2	9	3	17	44	47	41	28
100058875	SPHK1	sphingosine kinase 1	-1.68111	1.36035e-05	0.000521953	5.30501	4.90749	5.40802	5.23409	5.92665	5.92451	6.15127	5.94687		2	0	4	2	14	19	24	15
100062890	EGR2	early growth response 2	1.14703	1.41542e-05	0.000541704	7.27719	7.48092	8.10211	7.77916	6.81006	6.74486	6.9895	6.70783		88	105	239	212	54	68	75	49
100070088	CYP1B1	cytochrome P450 family 1 subfamily B member 1	0.855169	1.43905e-05	0.000549352	10.3429	10.7959	10.398	10.7102	9.98053	9.33899	9.83772	9.58278		1081	1459	1414	2092	853	720	866	653
100070472	SYNCRIP	synaptotagmin binding cytoplasmic RNA interacting protein	1.13348	1.44495e-05	0.000550211	13.1207	13.3991	13.2545	13.8578	11.5012	12.1537	11.7648	12.8119		7716	9122	10647	19144	2546	5497	3460	6577
102148494	LOC102148494	histone H4-like	0.828132	1.46486e-05	0.000555043	10.0232	10.2726	9.93869	10.3224	9.55534	8.99613	9.5058	9.16899		856	1000	1011	1581	622	553	676	477
100071423	KNSTRN	kinetochore localized astrin (SPAG5) binding protein	-1.6235	1.465e-05	0.000555043	5.64547	5.31034	5.69314	5.59527	6.81006	5.99848	6.82482	6.15446		7	2	10	9	54	22	62	22
100055808	LOC100055808	membrane magnesium transporter 1 pseudogene	0.981015	1.48776e-05	0.000562255	8.28388	8.68764	8.81765	9.16395	8.00057	7.91387	7.90767	7.68129		222	301	431	667	179	226	186	138
100059998	LAG3	lymphocyte activating 3	-1.67399	1.56718e-05	0.000590789	5.74176	5.19281	5.40802	5.23409	5.85374	6.85886	6.63514	6.2065		9	1	4	2	12	78	49	24
100056330	GLB1	galactosidase beta 1	1.29092	1.57209e-05	0.000591162	9.59249	9.4621	8.97822	9.55389	6.96942	8.33582	8.38414	8.13009		622	549	489	897	65	325	280	206
100065971	PLEKHH3	pleckstrin homology, MyTH4 and FERM domain containing H3	1.58833	1.58146e-05	0.000593206	6.96642	6.23115	6.25806	6.84217	5.73053	5.61492	5.35913	5.91301		63	23	31	81	9	9	3	14
100068206	FRZB	frizzled related protein	-1.21679	1.58654e-05	0.000593634	8.53822	8.58903	8.76087	8.8924	10.7758	9.90156	9.75752	9.11627		274	278	412	540	1519	1097	816	458
100056960	SUPT4H1	SPT4 homolog, DSIF elongation factor subunit	-0.949932	1.62855e-05	0.000607846	11.0576	11.3906	11.5892	11.5196	12.885	12.221	12.5197	11.9046		1807	2229	3312	3724	6730	5763	5880	3481
100068782	CASC1	cancer susceptibility 1	-1.52167	1.64683e-05	0.00061315	6.95231	6.57483	6.82257	8.15334	8.46795	9.63947	8.32707	9.13033		62	38	67	295	266	903	267	463
100064177	NDST4	N-deacetylase and N-sulfotransferase 4	1.11424	1.70728e-05	0.00063409	8.33129	7.68934	7.89345	8.24155	6.84057	7.29023	6.91613	7.40634		231	128	199	318	56	125	69	106
100147354	RSPH14	radial spoke head 14 homolog	-0.631729	1.74043e-05	0.000644017	10.5066	10.3888	10.4795	10.4853	10.8768	11.218	10.9806	11.2841		1217	1088	1500	1779	1633	2839	1984	2245
100050143	SMG1	SMG1, nonsense mediated mRNA decay associated PI3K related kinase	-1.29952	1.74255e-05	0.000644017	7.78061	7.67242	7.99644	8.05075	9.71528	8.64872	9.75421	8.24918		143	126	218	270	701	420	814	228
100063360	VKORC1	vitamin K epoxide reductase complex subunit 1	0.775186	1.77644e-05	0.000654936	8.25136	8.52549	8.52255	8.60957	7.67178	7.83199	7.78147	7.9813		216	264	340	431	133	210	166	181
100059303	FAM189A1	family with sequence similarity 189 member A1	0.695872	1.79585e-05	0.000660477	12.6711	12.9856	12.5034	12.8606	12.1425	11.8543	11.9629	12.1982		5636	6836	6299	9552	4001	4453	3978	4279
100064150	WAC	WW domain containing adaptor with coiled-coil	-1.18648	1.80848e-05	0.000663504	7.79586	8.3892	7.84771	7.68285	8.99394	8.33582	9.45785	9.47683		145	236	191	194	405	325	652	603
100056814	MAGI2	membrane associated guanylate kinase, WW and PDZ domain containing 2	-1.67079	1.81871e-05	0.000665637	5.39359	6.08686	5.46641	5.81805	8.21845	5.65238	8.07789	6.77139		3	18	5	16	216	10	216	53
100061213	ALDH18A1	aldehyde dehydrogenase 18 family member A1	-1.45706	1.82878e-05	0.000667704	8.30514	7.81007	8.50076	7.98985	8.81187	8.9798	9.74592	11		226	143	334	256	351	546	809	1834
100068063	GRB7	growth factor receptor bound protein 7	-0.790701	1.83991e-05	0.00066853	10.4929	10.4139	10.3372	10.7854	11.3223	11.0354	11.2403	11.6621		1205	1108	1353	2208	2243	2493	2387	2934
100071494	EIF2AK4	eukaryotic translation initiation factor 2 alpha kinase 4	0.852195	1.83623e-05	0.00066853	12.3189	11.8684	12.1623	12.5519	11.3503	11.6224	10.9629	11.3723		4404	3124	4959	7697	2288	3781	1959	2390
100065205	ITGA10	integrin subunit alpha 10	0.99421	1.90573e-05	0.000690782	11.4676	11.6595	11.1204	11.8916	10.0716	10.5826	10.189	10.9503		2418	2696	2375	4842	912	1802	1121	1770
100071503	ARHGEF12	Rho guanine nucleotide exchange factor 12	0.95014	1.914e-05	0.000692117	11.3716	11.3625	12.1921	11.9152	11.0538	10.5325	10.7383	10.5666		2259	2185	5064	4923	1853	1738	1668	1344
100630235	LOC100630235	uncharacterized LOC100630235	-1.66471	1.93951e-05	0.000699662	5.30501	5.60083	5.40802	4.90749	6.3675	5.75406	6.33022	6.98457		2	6	4	0	30	13	32	68
100056451	TOB1	transducer of ERBB2, 1	0.805461	1.9506e-05	0.000701982	12.9893	12.7494	12.7687	13.0524	12.0465	12.3588	11.5703	12.1008		7040	5796	7584	10921	3740	6348	3016	3996
100071383	NLRX1	NLR family member X1	-1.64977	1.96622e-05	0.000705919	6.92361	7.26951	6.8836	6.68693	11.5006	7.55265	11.4455	8.95803		60	85	72	67	2545	162	2761	405
100053900	DNMT3B	DNA methyltransferase 3 beta	1.40753	2.01257e-05	0.000720843	7.77293	8.20972	8.90019	9.36366	6.67993	7.67005	7.05892	7.42525		142	203	460	777	46	181	81	108
100049819	CENPJ	centromere protein J	-0.787671	2.02934e-05	0.000725128	10.6002	10.2237	10.4106	10.2317	10.8166	11.4953	11.1559	11.1874		1302	965	1427	1480	1564	3456	2248	2096
100061910	TMEM144	transmembrane protein 144	-1.00226	2.05459e-05	0.000732414	7.90518	8.46383	8.00685	8.43258	9.54674	8.8446	8.91352	9.3287		160	251	220	373	618	491	429	539
100055855	STK36	serine/threonine kinase 36	0.809393	2.06508e-05	0.000734418	8.90367	9.18039	8.81765	9.06518	8.37823	8.34317	8.34487	7.91047		367	443	431	618	247	327	271	170
100060347	WDR74	WD repeat domain 74	-0.945737	2.09702e-05	0.000744023	12.0091	11.9941	12.147	11.9878	12.6928	12.6572	12.9923	13.669		3543	3413	4906	5181	5884	7823	8183	11958
100057729	WDR4	WD repeat domain 4	-1.23616	2.10543e-05	0.000745253	8.18401	8.10753	8.4448	7.82991	9.30573	8.39711	9.61365	10.0259		204	186	319	222	515	342	733	907
100147118	FAM200A	family with sequence similarity 200 member A	-1.60841	2.25521e-05	0.0007964	5.30501	5.65521	5.40802	5.92151	9.9948	7.20123	9.02761	6.83185		2	7	4	20	862	114	469	57
100071414	MCAM	melanoma cell adhesion molecule	1.17612	2.29132e-05	0.000807263	7.57435	7.33648	7.80042	7.82991	6.32165	7.00293	6.60315	6.93113		118	91	183	222	28	92	47	64
100071798	PBDC1	polysaccharide biosynthesis domain containing 1	0.83121	2.32118e-05	0.000815876	8.41673	8.64987	8.82058	8.5085	8.09895	7.87863	7.87717	7.61754		248	292	432	397	195	219	181	130
100051721	RASSF3	Ras association domain family member 3	-0.589016	2.36962e-05	0.000830964	12.2698	12.2983	12.2613	12.3485	12.8085	12.7493	12.8466	13.1534		4255	4226	5316	6675	6380	8344	7391	8348
100051893	CFAP299	cilia and flagella associated protein 299	1.19538	2.38843e-05	0.000835619	10.0311	10.4001	9.00674	9.17945	8.27199	8.38648	8.53891	8.75849		861	1097	500	675	226	339	318	346
100071561	PANK1	pantothenate kinase 1	0.92863	2.49544e-05	0.000871037	10.3275	10.3159	9.83576	10.4673	9.6921	8.90764	9.11276	9.39306		1069	1032	937	1756	689	516	501	566
100056318	AP2A2	adaptor related protein complex 2 subunit alpha 2	0.864093	2.52898e-05	0.000880704	9.17457	9.71991	9.46444	9.29598	8.82261	8.77865	8.35808	8.36382		453	666	710	738	354	466	274	251
100066212	MAVS	mitochondrial antiviral signaling protein	-0.61625	2.5891e-05	0.000899564	11.2519	11.1508	11.1322	11.363	11.7605	11.7917	11.7317	12.1022		2075	1880	2395	3333	3058	4261	3380	4000
100065121	ETV4	ETS variant 4	1.54109	2.64109e-05	0.000915517	7.07409	6.85605	7.21769	6.24743	5.46026	5.72172	6.22201	5.80251		71	54	104	36	4	12	27	11
100070080	ITGB3BP	integrin subunit beta 3 binding protein	0.66892	2.71055e-05	0.000937442	8.41673	8.34246	8.56863	8.43258	7.86703	7.89384	7.9434	7.8006		248	227	353	373	159	222	192	154
100054153	RTCB	RNA 2',3'-cyclic phosphate and 5'-OH ligase	-1.61724	2.71825e-05	0.000937953	9.03606	9.53044	9.92113	8.49613	12.3441	11.4767	13.0763	10.0512		407	578	998	393	4609	3411	8677	924
100071835	AHCYL2	adenosylhomocysteinase like 2	-1.05295	2.75168e-05	0.000947319	7.08695	7.72258	7.52894	7.53686	8.84387	8.12569	8.1406	8.44748		72	132	142	169	360	272	228	269
100147582	IYD	iodotyrosine deiodinase	-1.23078	2.82263e-05	0.000969533	6.57422	6.90236	6.63377	6.98963	8.19646	7.90889	7.7276	7.07308		39	57	53	96	212	225	158	75
100062536	MAX	MYC associated factor X	1.04205	2.83755e-05	0.000972442	8.67478	9.08321	8.35447	8.39637	7.56275	7.91883	7.32344	7.91706		306	411	296	362	120	227	107	171
102149772	TIGD2	tigger transposable element derived 2	-0.651654	2.92709e-05	0.000998587	10.769	10.4808	10.6742	10.6711	11.0139	11.3791	11.4823	11.3334		1470	1163	1726	2034	1801	3183	2834	2325
100061187	ENO3	enolase 3	1.45671	2.92405e-05	0.000998587	7.06111	7.62918	6.71827	6.36265	5.81475	6.13084	6.1012	6.01098		70	121	59	43	11	28	22	17
100064658	CCDC117	coiled-coil domain containing 117	0.882439	2.94322e-05	0.00100183	8.28388	8.08237	7.91577	8.48364	7.56275	7.42424	7.32344	7.57615		222	182	203	389	120	143	107	125
100069841	LGALS1	galectin 1	1.16707	2.9845e-05	0.00101359	7.84795	8.95854	8.4637	8.46153	7.68782	7.53969	7.37769	6.9447		152	373	324	382	135	160	113	65
100062463	TDP1	tyrosyl-DNA phosphodiesterase 1	0.853924	3.08359e-05	0.00104489	9.7373	10.0645	10.1792	10.5115	9.22449	9.57585	9.13328	9.18794		693	859	1206	1813	484	861	509	484
100072699	METTL17	methyltransferase like 17	-1.35891	3.09811e-05	0.00104745	8.23482	7.94934	8.08749	8.26734	10.6859	9.0552	9.5369	8.50932		213	162	236	325	1424	579	692	283
100052481	PSMB8	proteasome subunit beta 8	1.0549	3.10551e-05	0.00104761	9.86355	10.4386	10.0335	10.3585	9.22179	8.36138	8.96025	9.54343		761	1128	1084	1623	483	332	445	634
100146639	PLD4	phospholipase D family member 4	-1.50213	3.214e-05	0.00107938	5.90425	5.75271	5.83267	5.63173	6.1155	6.76851	6.39031	7.24474		13	9	14	10	20	70	35	90
102150731	LOC102150731	uncharacterized LOC102150731	1.25245	3.20993e-05	0.00107938	7.24354	6.87168	7.21769	7.33821	6.71378	6.04466	6.22201	6.23157		85	55	104	139	48	24	27	25
100063004	FSTL4	follistatin like 4	-1.1939	3.2625e-05	0.00109323	7.18548	6.84023	6.94183	6.48111	7.45378	7.58453	7.98398	8.2749		80	53	77	51	108	167	199	233
100037402	COL4A3	collagen type IV alpha 3 chain	-1.03148	3.2964e-05	0.00110214	11.7116	11.8766	11.3596	11.9021	12.0079	12.9121	12.8955	13.3836		2873	3142	2815	4878	3640	9349	7648	9802
100070332	PTGES2	prostaglandin E synthase 2	0.693114	3.33717e-05	0.0011133	12.993	12.7719	12.4287	13.0006	12.13	12.2004	11.9657	12.0782		7058	5888	5978	10533	3966	5680	3986	3933
100060614	EDAR	ectodysplasin A receptor	0.963088	3.37329e-05	0.00112287	9.53781	10.1006	9.00674	9.45875	8.71518	8.48933	8.70279	8.57271		597	882	500	835	325	369	363	298
100630142	TMEM212	transmembrane protein 212	-1.29549	3.40844e-05	0.00113207	12.3062	13.0726	12.3658	13.4034	13.556	13.7077	14.694	15.2645		4365	7264	5720	13951	10747	16282	26753	36250
100072713	ARHGEF40	Rho guanine nucleotide exchange factor 40	-0.973486	3.42858e-05	0.00113625	9.58388	8.99241	9.77991	9.74935	10.0909	10.4488	10.9478	10.7052		618	383	899	1038	925	1636	1938	1485
100058230	MFN1	mitofusin 1	-1.20688	3.45479e-05	0.00114243	6.40883	6.4929	6.42705	6.36265	7.13537	6.76851	7.27649	7.70446		31	34	40	43	78	70	102	141
100070975	PM20D2	peptidase M20 domain containing 2	1.20797	3.47334e-05	0.00114605	11.8995	11.8161	11.4948	12.665	10.6839	9.64539	10.5089	11.2206		3280	3011	3098	8331	1422	907	1414	2146
100062359	LOC100062359	60S ribosomal protein L21 pseudogene	0.948629	3.506e-05	0.0011543	9.53781	10.2123	9.38383	9.76866	8.88886	8.76508	8.4307	9.07904		597	957	668	1053	373	461	291	445
100052098	ATPAF2	ATP synthase mitochondrial F1 complex assembly factor 2	-0.699267	3.61185e-05	0.00118656	10.09	10.4126	10.2501	10.2528	10.7005	10.8166	11.0435	11.2349		899	1107	1270	1503	1439	2132	2075	2168
100066729	DZIP1L	DAZ interacting zinc finger protein 1 like	-0.860541	3.62202e-05	0.00118732	11.5333	11.1396	11.5595	11.3065	11.8426	12.2397	12.2493	12.7664		2533	1865	3243	3202	3240	5839	4865	6371
100065797	SH3BP4	SH3 domain binding protein 4	0.786486	3.64962e-05	0.00119377	9.16304	9.75577	9.65471	9.6639	8.72286	9.02597	8.65735	8.84304		449	684	819	974	327	566	350	370
102148742	LOC102148742	polycomb complex protein BMI-1	0.734431	3.67864e-05	0.00120065	9.60318	9.71587	9.57918	9.36026	8.92917	8.83425	8.56946	9.0906		627	664	774	775	385	487	326	449
102147852	CD302	CD302 molecule	0.969309	3.72642e-05	0.00121362	9.70195	10.7814	10.7534	10.3466	9.24324	9.41718	9.4619	9.62505		675	1444	1827	1609	491	764	654	674
100052365	MOCS2	molybdenum cofactor synthesis 2	-1.08166	3.77953e-05	0.00122826	7.74961	8.09501	7.82427	8.10911	9.4761	8.39711	9.25995	8.59323		139	184	187	284	586	342	561	303
100146699	LOC100146699	GTPase IMAP family member 7	-1.17016	3.81068e-05	0.00123572	7.08695	6.61376	6.78448	6.26467	7.59723	7.37369	7.64994	7.82187		72	40	64	37	124	136	147	157
100072313	PRDM5	PR/SET domain 5	-1.25088	3.94974e-05	0.00127534	6.90901	7.17465	6.93039	6.29833	7.61415	7.52001	8.35369	8.04871		59	77	76	39	126	157	273	192
100057738	RWDD3	RWD domain containing 3	0.865836	3.94553e-05	0.00127534	9.78501	9.44021	9.98362	9.68845	8.86134	9.27169	8.73342	8.56442		718	540	1045	992	365	684	372	296
100056416	EPB41	erythrocyte membrane protein band 4.1	-0.679471	4.08667e-05	0.00131392	8.56923	8.94476	8.79996	8.94101	9.2852	9.56028	9.55979	9.42761		281	369	425	561	507	851	704	581
100059073	FXYD5	FXYD domain containing ion transport regulator 5	1.34614	4.08553e-05	0.00131392	7.24354	7.68091	6.74518	6.89324	6.57231	6.04466	6.19897	6.04144		85	127	61	86	40	24	26	18
100066723	TMEM213	transmembrane protein 213	0.633263	4.1289e-05	0.00132467	11.2349	11.444	11.2771	11.6376	10.8786	10.8277	10.5721	10.7649		2050	2315	2655	4048	1635	2149	1480	1550
100051501	MPC2	mitochondrial pyruvate carrier 2	-0.749812	4.1395e-05	0.00132526	9.19452	9.12042	9.00674	9.54644	10.0105	9.76701	9.89881	10.1714		460	423	500	892	872	993	906	1009
100053271	BROX	BRO1 domain and CAAX motif containing	1.31468	4.17056e-05	0.00133237	11.4304	11.9241	9.84725	12.0769	9.78449	9.48474	9.81887	10.4236		2355	3249	945	5516	738	804	854	1212
100072170	CEP97	centrosomal protein 97	-0.677222	4.28579e-05	0.00136629	11.3723	11.4861	11.8403	11.8843	12.2241	12.4363	12.4362	12.3464		2260	2385	3954	4817	4237	6702	5546	4748
100059616	RAB11FIP1	RAB11 family interacting protein 1	-0.763274	4.33505e-05	0.00137908	12.1133	11.6147	11.7057	11.8369	12.7342	12.294	12.505	12.9216		3812	2612	3596	4659	6057	6066	5820	7101
100055200	DDHD1	DDHD domain containing 1	-1.01057	4.37113e-05	0.00138763	7.09968	6.84023	6.97553	7.04418	7.8171	7.28238	7.91369	8.01847		73	53	80	102	152	124	187	187
100052297	KLC2	kinesin light chain 2	1.32087	4.40074e-05	0.00139409	8.76162	7.89963	8.05779	7.22674	6.69697	7.28238	6.61925	6.86102		328	155	230	124	47	124	48	59
100069819	AS3MT	arsenite methyltransferase	-0.767052	4.4349e-05	0.00140197	8.08273	8.11995	8.05779	7.77916	8.688	8.55713	8.54661	8.94534		187	188	230	212	318	390	320	401
100052748	ARL8B	ADP ribosylation factor like GTPase 8B	-1.05233	4.58542e-05	0.00144652	8.83986	9.36991	9.04224	9.35516	10.1012	9.63055	10.1816	10.9288		349	512	514	772	932	897	1115	1743
100064476	KREMEN1	kringle containing transmembrane protein 1	-1.24062	4.69341e-05	0.00147749	6.75294	7.53841	7.05091	7.12195	8.7494	7.44533	8.17093	8.45648		49	111	87	111	334	146	234	271
100065899	CDIPT	CDP-diacylglycerol--inositol 3-phosphatidyltransferase	0.893487	4.71451e-05	0.00148104	10.1612	10.6288	9.70294	10.1874	9.19453	9.59126	9.25294	9.08772		947	1294	849	1433	473	871	558	448
100050187	NAALAD2	N-acetylated alpha-linked acidic dipeptidase 2	-1.37754	4.84397e-05	0.00151855	5.86655	6.02266	5.76607	5.81805	6.3675	6.44859	6.53645	7.14445		12	16	12	16	30	46	43	81
100057131	TRAPPC10	trafficking protein particle complex 10	-0.850749	4.92163e-05	0.0015397	9.17169	9.09572	8.87226	9.12445	10.2288	9.91263	10.0438	9.34808		452	415	450	647	1023	1106	1008	547
100055974	C1QTNF7	C1q and TNF related 7	0.742828	4.94456e-05	0.00154367	10.1006	10.1642	9.76938	10.0678	9.54459	9.10334	9.43738	9.05859		906	924	892	1313	617	601	642	438
791243	SLC4A2	solute carrier family 4 member 2	-1.52341	4.96181e-05	0.00154585	5.53311	4.90749	5.3415	5.3684	8.02582	6.84791	9.21975	6.34871		5	0	3	4	183	77	544	30
100070489	HACD2	3-hydroxyacyl-CoA dehydratase 2	0.627886	5.10534e-05	0.00158729	9.82573	9.81739	9.65961	9.50095	9.1153	9.05964	9.25528	8.98306		740	716	822	862	445	581	559	413
100056687	LOC100056687	cytochrome P450 4V2	-0.786757	5.23567e-05	0.00162446	9.59463	10.274	10.0247	10.3022	10.7101	10.7849	10.9449	11.0679		623	1001	1077	1558	1449	2084	1934	1925
100053075	AGR2	anterior gradient 2, protein disulphide isomerase family member	-1.05065	5.31518e-05	0.00164574	8.93115	9.23512	9.30053	9.02282	10.5636	10.4781	10.3724	9.22248		375	462	627	598	1304	1671	1281	497
100146582	KIAA1257	KIAA1257 ortholog	-1.11852	5.52188e-05	0.00170624	7.47278	7.43108	7.38226	6.98963	8.57799	8.02835	8.7667	7.70446		107	100	123	96	291	250	382	141
100064322	WDR86	WD repeat domain 86	-0.781407	5.54833e-05	0.00171091	8.79567	8.11995	8.47119	8.53294	9.21095	9.391	9.11534	9.20664		337	188	326	405	479	749	502	491
100052826	MEOX2	mesenchyme homeobox 2	-0.981923	5.62807e-05	0.00173195	13.3841	12.8662	13.0818	13.0926	13.8771	13.9221	13.835	14.9172		9272	6289	9438	11232	13440	18902	14723	28481
100057735	DPT	dermatopontin	-0.962315	5.65436e-05	0.0017365	8.04517	8.15654	8.70808	7.89325	8.86134	9.03953	9.472	9.21194		181	194	395	235	365	572	659	493
100067390	LOC100067390	lysine-specific demethylase 4D	1.48547	5.6772e-05	0.00173997	7.28823	6.94704	6.39167	7.49938	5.63547	6.24761	5.54365	6.23157		89	60	38	163	7	34	6	25
100051563	ERG	ETS transcription factor ERG	0.8488	5.75065e-05	0.0017589	9.57739	9.62182	9.48114	9.37883	8.35365	9.12682	8.45137	8.69921		615	619	719	786	242	612	296	330
100052433	CFAP20	cilia and flagella associated protein 20	-0.695296	5.76437e-05	0.00175953	9.37515	9.07058	9.35593	9.43314	9.84177	9.95133	9.86246	10.2849		528	407	654	819	770	1138	882	1096
100033858	COL12A1	collagen type XII alpha 1 chain	0.789159	5.95214e-05	0.00181318	11.349	11.7065	11.0015	11.2213	10.3874	10.8297	10.3364	10.4772		2223	2787	2182	3014	1148	2152	1248	1260
100055053	ANAPC11	anaphase promoting complex subunit 11	-0.983169	6.03735e-05	0.00183543	11.5713	12.0876	11.7621	12.226	13.5083	12.3018	13.2053	12.8327		2602	3645	3742	6125	10396	6099	9494	6673
100051609	OVOL1	ovo like transcriptional repressor 1	-1.48199	6.11368e-05	0.00185489	5.53311	5.83906	5.65372	5.8968	6.67993	6.64542	7.14608	5.91301		5	11	9	19	46	60	89	14
100147679	EIF2AK2	eukaryotic translation initiation factor 2 alpha kinase 2	1.03634	6.13181e-05	0.00185666	8.82894	8.59347	9.25592	9.38385	7.48185	7.99122	8.29077	8.2749		346	279	606	789	111	242	259	233
100058666	DYRK2	dual specificity tyrosine phosphorylation regulated kinase 2	-0.870845	6.24231e-05	0.00188633	8.18975	8.00408	8.41403	8.33854	8.89905	8.70383	9.46797	9.07613		205	170	311	345	376	439	657	444
[truncated: 14,642 more rows]

## Sheet: D14_Syn-D19_Asy
Gene ID	Eca Gene symbol	Eca Gene description	logFC D19-D14	P-value	P-adj	D6_SY_01	D6_SY_02	D6_SY_04	D11_AS_13	D11_AS_14	D11_AS_15	D11_AS_16	Counts	D6_SY_01	D6_SY_02	D6_SY_04	D11_AS_13	D11_AS_14	D11_AS_15	D11_AS_16
[truncated: 15,218 more rows]
