# Supplementary material for: Asynchronous Embryo Transfer Followed by Comparative Transcriptomic Analysis of Conceptus Membranes and Endometrium Identifies Processes Important to the Establishment of Equine Pregnancy
Source: Int J Mol Sci. 2020 Apr 7;21(7):2562. doi: 10.3390/ijms21072562 (PMC7177982; doi:10.3390/ijms21072562)
Supplement: Supplementary file 1 [file ijms-21-02562-s001.zip › Supplemental_Table_3.xlsx]

## Sheet: Conceptus_D14 Syn-Asy
Gene_ID	Eca Gene symbol	Eca Gene description	log2 FC	P-value	P-adj	D14_SY_T1_S1	D14_SY_T2_S2	D14_SY_T3_S3	D14_SY_T4_S4	D14_AS_T6_S5	D14_AS_T7_S6	D14_AS_T8_S7	D14_AS_T10_S8	counts	D14_SY_T1_S1	D14_SY_T2_S2	D14_SY_T3_S3	D14_SY_T4_S4	D14_AS_T6_S5	D14_AS_T7_S6	D14_AS_T8_S7	D14_AS_T10_S8
100055591	NRIP3	nuclear receptor interacting protein 3	-2.35496	1.32956e-48	1.6065e-44	7.1836	7.48977	7.6188	7.48682	9.07646	9.21198	9.35411	9.31929		44	78	60	101	611	518	672	603
100067229	GJA1	gap junction protein alpha 1	-2.72501	5.15686e-34	3.11552e-30	6.67875	6.71133	6.81153	6.73845	8.60386	8.9573	8.72639	7.97552		17	21	17	29	402	417	392	173
100147221	FGG	fibrinogen gamma chain	2.59634	7.55287e-30	3.04204e-26	9.24366	9.13398	9.20317	10.2126	7.37323	7.18416	6.87677	7.37386		397	415	287	1275	103	59	40	83
100050035	COL6A1	collagen type VI alpha 1 chain	-2.33719	1.85774e-22	5.61177e-19	6.32616	6.24893	6.40774	6.5018	7.33784	7.7368	7.53845	7.60133		6	5	6	16	98	124	112	112
100055199	MYL9	myosin light chain 9	-1.84384	3.60998e-21	8.72388e-18	7.73172	7.60148	6.99286	7.47168	8.84988	8.88355	9.15001	8.89896		92	90	24	99	502	391	567	422
100060491	ALAS1	5'-aminolevulinate synthase 1	0.982226	2.34755e-18	4.72757e-15	12.3167	12.0694	12.2085	12.3503	11.2837	11.3358	11.0148	11.3231		3962	3810	2744	6045	3352	2632	2403	2777
100050623	RNF152	ring finger protein 152	2.01598	3.56694e-18	6.15704e-15	7.56501	7.60148	7.60529	7.22644	6.55367	6.38637	6.44544	6.58004		75	90	59	70	22	10	14	19
100069438	BDH1	3-hydroxybutyrate dehydrogenase 1	-2.19245	1.10725e-17	1.67237e-14	6.51013	6.46398	6.23053	6.89562	7.56567	8.42569	8.12692	8.36481		11	11	3	40	133	257	220	258
100061826	GSTM3	glutathione S-transferase mu 3	1.39403	1.25142e-17	1.6801e-14	11.294	11.3317	11.9869	11.7299	10.2201	10.2923	9.81433	10.2447		1906	2245	2344	3887	1525	1218	972	1251
100051715	COL1A2	collagen type I alpha 2 chain	-2.09816	1.13771e-16	1.37469e-13	6.40686	6.40129	6.96899	6.52304	8.51494	7.69518	7.90823	7.89881		8	9	23	17	370	118	174	159
100067583	ENPP3	ectonucleotide pyrophosphatase/phosphodiesterase 3	-0.947278	1.03107e-15	1.13259e-12	10.6525	10.5449	10.5464	10.2771	11.4764	11.5942	11.4517	11.2751		1191	1260	823	1339	3853	3171	3300	2682
100050294	LOC100050294	chloride channel protein ClC-Ka	-1.49952	2.62458e-15	2.64273e-12	8.85659	8.76092	8.71026	9.20149	9.77159	10.7616	10.3161	10.622		285	300	187	571	1078	1730	1430	1661
100069763	FGA	fibrinogen alpha chain	1.59606	4.46624e-15	4.1512e-12	11.0379	10.4172	10.6348	11.313	9.40109	8.62167	8.97673	9.51252		1582	1145	879	2879	801	309	489	706
102147466	LOC102147466	SLAM family member 8	-1.94297	6.07438e-15	5.24262e-12	6.51013	6.29164	6.81153	6.4571	7.30871	7.75037	7.63204	7.93224		11	6	17	14	94	126	126	165
100064221	LOC100064221	sulfotransferase 1A1	1.88046	6.84433e-15	5.51334e-12	7.85411	7.63655	7.67142	8.37071	6.69112	6.60438	6.55016	6.95782		106	94	64	271	31	19	19	43
100009707	STAR	steroidogenic acute regulatory protein	1.24584	1.53698e-14	1.1607e-11	12.0999	11.678	12.2044	12.272	10.9519	10.335	10.6348	10.9949		3397	2881	2736	5719	2632	1258	1816	2187
100052193	HAL	histidine ammonia-lyase	0.818073	1.76727e-14	1.25611e-11	10.7924	10.6175	10.8557	10.8642	10.0463	9.87511	10.1043	9.96701		1321	1330	1035	2075	1335	884	1217	1011
100009704	KIT	KIT proto-oncogene receptor tyrosine kinase	-1.77903	3.52291e-14	2.36485e-11	6.81722	6.54765	6.58159	6.54363	7.80218	7.80325	7.44451	7.37386		23	14	10	18	177	134	99	83
100061616	PROKR1	prokineticin receptor 1	-0.909021	6.67312e-14	4.24375e-11	8.85659	9.18986	9.15666	8.99477	9.7938	9.96227	9.90578	9.82203		285	435	276	479	1097	946	1044	903
100055233	GLDN	gliomedin	1.2237	1.22738e-13	7.41521e-11	9.05992	9.05485	9.03554	8.85496	7.70019	8.13302	7.92877	8.21792		340	388	249	424	157	192	178	223
100062559	SEMA7A	semaphorin 7A	-1.51344	1.60703e-13	9.24654e-11	7.04279	6.93283	6.83973	7.1582	7.67876	8.15793	7.95399	7.99138		35	33	18	63	153	197	183	176
100050325	CCBE1	collagen and calcium binding EGF domains 1	-1.81367	3.1282e-13	1.71809e-10	6.40686	6.43346	6.45586	6.26585	7.36624	7.25806	7.35059	6.99551		8	10	7	7	102	66	87	46
100065435	PRSS35	serine protease 35	-1.23862	6.60837e-13	3.47169e-10	7.69447	7.42974	7.26101	7.45634	8.40131	8.42569	8.33737	8.17284		88	72	37	97	332	257	272	213
100073089	LOC100073089	ectonucleotide pyrophosphatase/phosphodiesterase family member 3	-0.875429	1.44514e-12	6.98465e-10	9.16918	9.10227	9.19901	8.86826	9.82365	10.0211	9.85187	9.80497		373	404	286	429	1123	990	1001	891
100065532	APOC2	apolipoprotein C2	1.65638	1.41458e-12	6.98465e-10	8.94148	8.84388	8.751	9.67234	7.7874	7.21644	7.22111	7.90444		307	323	194	838	174	62	72	160
100057542	DRP2	dystrophin related protein 2	1.69487	4.41001e-12	2.04947e-09	8.88026	8.81557	8.19322	8.08929	7.54173	7.05657	6.7816	6.97055		291	315	114	204	129	48	33	44
100051521	DHDH	dihydrodiol dehydrogenase	-1.07413	5.37917e-12	2.40728e-09	8.17082	8.08969	7.9583	8.32834	8.76862	9.03263	9.08804	9.1955		149	157	89	260	467	445	538	544
100072821	ENPEP	glutamyl aminopeptidase	-1.27084	7.63527e-12	3.29489e-09	9.43302	9.3306	9.34931	9.24878	9.99378	11.0428	10.4074	10.948		464	489	324	594	1282	2127	1532	2113
102148275	LOC102148275	glucoamylase S2-like	-1.03709	8.0855e-12	3.36887e-09	18.141	18.1874	17.4588	17.8049	18.7909	19.1617	19.1673	19.0956		229391	271492	106879	270693	637794	623638	721894	634294
100071515	FAT2	FAT atypical cadherin 2	1.50318	1.35793e-11	5.46929e-09	7.57547	7.93522	8.39304	7.83196	7.07981	7.01884	6.82365	6.98311		76	133	139	154	66	45	36	45
100053247	SLC16A6	solute carrier family 16 member 6	-1.25312	1.70077e-11	6.62917e-09	9.44881	9.51641	8.61239	9.28865	10.8269	10.6349	10.3829	10.2944		470	569	171	614	2401	1575	1504	1299
100058172	NKX3-1	NK3 homeobox 1	1.67411	3.84857e-11	1.4532e-08	7.38391	7.11186	7.43012	7.88766	6.66266	6.35652	6.44544	6.61918		59	45	47	164	29	9	14	21
100050742	TM4SF1	transmembrane 4 L six family member 1	-1.65218	6.60457e-11	2.41827e-08	6.57084	6.49308	7.12518	6.4089	7.72126	7.75037	7.6191	7.99663		13	12	30	12	161	126	124	177
100051481	PDZK1IP1	PDZK1 interacting protein 1	1.5449	6.95165e-11	2.47049e-08	8.61394	8.44982	8.00875	9.35397	7.10683	7.44576	7.3424	7.54278		229	225	94	648	69	86	86	104
100067821	SLC39A8	solute carrier family 39 member 8	0.88371	9.63456e-11	3.23373e-08	10.9404	11.2533	11.3168	10.9901	10.3486	10.3191	9.93018	10.3502		1473	2121	1449	2276	1681	1243	1064	1355
100051054	SLC44A4	solute carrier family 44 member 4	1.70694	9.45606e-11	3.23373e-08	7.7768	7.77545	6.99286	7.32578	6.25669	6.71944	6.42223	6.33944		97	111	24	81	8	25	13	9
100049930	TCF4	transcription factor 4	-1.22345	1.35821e-10	4.43549e-08	7.10774	7.1781	7.38195	7.61515	8.20365	8.17266	8.1869	8.16825		39	50	44	119	273	200	234	212
100064228	KLB	klotho beta	1.06015	1.57401e-10	4.90165e-08	8.40477	8.56576	8.89271	8.91256	7.83124	7.81613	7.91854	7.97552		188	251	220	446	183	136	176	173
100055741	FBN1	fibrillin 1	1.19525	1.59221e-10	4.90165e-08	9.10397	8.46831	8.77939	9.0793	7.78243	8.00092	7.68249	8.08766		353	229	199	515	173	167	134	195
100052448	KLHL14	kelch like family member 14	1.39093	1.62266e-10	4.90165e-08	8.66048	8.07134	8.61239	8.10785	7.62915	7.29816	7.08457	7.23601		239	154	171	208	144	70	58	68
100051057	SYCP2	synaptonemal complex protein 2	1.50402	1.68846e-10	4.976e-08	7.87067	7.51869	8.4864	7.84329	6.90033	7.04415	7.05283	6.75838		108	81	152	156	48	47	55	29
100052617	DAZAP2	DAZ associated protein 2	0.652757	1.93002e-10	5.49722e-08	10.378	10.3087	10.2592	10.3005	9.72853	9.57101	9.67098	9.83328		970	1055	663	1363	1042	695	868	911
100069774	FGB	fibrinogen beta chain	1.24574	1.95631e-10	5.49722e-08	13.6272	13.0679	13.614	13.6189	12.4054	11.2675	11.804	12.4191		9957	7712	7377	14748	7475	2505	4250	6077
100146913	SLC1A5	solute carrier family 1 member 5	-1.65273	2.35395e-10	6.38773e-08	6.28052	6.43346	6.54223	6.4571	7.39395	7.52936	7.59943	6.80503		5	10	9	14	106	96	121	32
791244	PAM	peptidylglycine alpha-amidating monooxygenase	1.1434	2.37895e-10	6.38773e-08	9.61418	9.62134	9.91504	9.29845	8.39819	8.96831	8.39964	8.39626		537	619	509	619	331	421	289	266
100060788	MORC4	MORC family CW-type zinc finger 4	0.861742	2.55336e-10	6.707e-08	10.3971	10.2088	10.5818	10.2573	9.67409	9.57994	9.25281	9.62222		984	978	845	1319	998	700	618	771
100071031	ZDHHC18	zinc finger DHHC-type containing 18	-1.406	7.36542e-10	1.81625e-07	7.12335	7.01138	6.65441	6.93412	7.70549	7.55334	8.20355	7.89881		40	38	12	43	158	99	238	159
100050361	LOC100050361	tubulin beta-2B chain	-1.20216	7.31721e-10	1.81625e-07	8.18385	8.0836	7.77044	8.64168	9.23951	9.43372	9.4588	9.05258		151	156	72	350	701	622	732	482
100064125	PLEKHD1	pleckstrin homology and coiled-coil domain containing D1	1.65115	7.1673e-10	1.81625e-07	6.57084	6.73212	7.20488	6.62043	5.96029	5.98471	5.79725	6.11151		13	22	34	22	1	1	0	3
100050530	ESRRG	estrogen related receptor gamma	-1.0298	8.52581e-10	2.06035e-07	7.76791	7.82103	7.50624	7.66812	8.26707	8.42973	8.41389	8.68608		96	117	52	127	291	258	293	349
100072283	FAM57A	family with sequence similarity 57 member A	0.741684	1.26565e-09	2.9986e-07	9.2587	9.29288	9.48863	9.32935	8.68994	8.83917	8.57738	8.7295		402	474	363	635	435	376	342	363
100053003	KCNJ16	potassium voltage-gated channel subfamily J member 16	0.940173	2.05593e-09	4.77728e-07	9.12056	8.62437	8.99757	9.07015	8.055	8.31609	8.14433	8.25724		358	265	241	511	234	231	224	232
100055232	DYNLT3	dynein light chain Tctex-type 3	0.843152	2.37473e-09	5.41394e-07	9.27062	9.32313	9.54207	9.33887	8.56289	8.81185	8.40678	8.7477		406	486	379	640	387	367	291	369
100050111	CROT	carnitine O-octanoyltransferase	1.13159	2.4421e-09	5.46443e-07	8.62337	8.0836	8.71615	8.57141	7.55973	7.86641	7.65752	7.49692		231	156	188	328	132	144	130	98
100063632	ASNS	asparagine synthetase (glutamine-hydrolyzing)	0.632632	3.6757e-09	8.07518e-07	11.5513	11.5426	11.3544	11.5166	10.8926	11.0102	10.6663	10.8718		2295	2614	1489	3335	2520	2077	1859	1998
100060545	MAGED2	MAGE family member D2	-0.572234	4.2556e-09	9.18221e-07	10.9469	10.965	11.2069	11.1318	11.5752	11.6773	11.633	11.6474		1480	1719	1338	2524	4137	3366	3760	3508
100009712	CYP19A1	cytochrome P450 family 19 subfamily A member 1	1.01658	6.19276e-09	1.31276e-06	16.1162	16.0371	16.125	15.8323	14.3418	15.4534	14.761	14.7358		56302	61083	42359	68875	29050	47602	33915	30774
100051255	EMP2	epithelial membrane protein 2	-1.37081	6.45256e-09	1.34425e-06	6.54116	6.75241	6.40774	6.70648	7.38709	7.36508	7.42937	7.11174		12	23	6	27	105	77	97	56
100061269	ANKIB1	ankyrin repeat and IBR domain containing 1	0.635	7.78412e-09	1.59416e-06	10.8328	10.6395	10.9336	10.7347	10.1504	10.1173	10.0892	10.3285		1361	1352	1096	1886	1446	1066	1203	1333
100068352	TDRD6	tudor domain containing 6	-0.747953	1.00946e-08	2.03288e-06	8.38813	8.33335	8.54086	8.37449	9.05518	9.01947	9.13106	8.84379		185	201	160	272	600	440	558	402
100629875	TUBB2A	tubulin beta 2A class IIa	-0.90611	1.25278e-08	2.48154e-06	8.61866	8.64875	8.37055	9.00442	9.50418	9.44747	9.67243	9.35892		230	271	136	483	871	629	869	623
100629522	NREP	neuronal regeneration related protein	0.732785	1.42253e-08	2.77232e-06	11.1858	11.0264	10.9497	10.7764	10.4283	10.2693	10.0125	10.3166		1762	1798	1109	1945	1785	1197	1134	1321
100067696	NADK2	NAD kinase 2, mitochondrial	0.931947	1.50871e-08	2.89361e-06	9.36805	9.12253	9.59358	9.05168	8.71003	8.285	8.48635	8.38847		440	411	395	503	443	224	314	264
100050910	EML1	echinoderm microtubule associated protein like 1	-0.791508	1.78243e-08	3.36517e-06	9.24366	9.41255	8.9133	9.15258	9.74903	9.91513	10.1096	9.92556		397	523	224	548	1059	912	1222	979
100072191	BICC1	BicC family RNA binding protein 1	-1.00653	2.09816e-08	3.90031e-06	7.46657	7.28794	7.7464	7.40908	8.04285	8.28949	8.2443	8.10224		66	59	70	91	231	225	248	198
100057464	ZHX1	zinc fingers and homeoboxes 1	0.733745	2.211e-08	3.97682e-06	8.82847	8.82625	8.85595	8.98506	8.14842	8.36777	8.25629	8.39626		278	318	213	475	258	243	251	266
100069076	CPEB2	cytoplasmic polyadenylation element binding protein 2	0.940892	2.23805e-08	3.97682e-06	9.74759	10.0151	10.3214	9.51533	9.14212	8.96282	8.861	9.12584		597	843	695	739	646	419	442	513
100061805	CYP26A1	cytochrome P450 family 26 subfamily A member 1	1.47424	2.18915e-08	3.97682e-06	9.54739	9.54231	9.06795	9.09966	7.81679	7.06884	7.19328	8.01741		509	581	256	524	180	49	69	181
100067063	KLK13	kallikrein related peptidase 13	-1.3122	2.32723e-08	4.07535e-06	6.54116	6.64548	6.45586	6.73845	7.20031	7.1165	7.4063	7.32072		12	18	7	29	80	53	94	77
100064645	N4BP2L1	NEDD4 binding protein 2 like 1	1.09852	2.49223e-08	4.30195e-06	7.7768	7.64516	7.90583	7.99234	7.30871	6.96619	7.08457	7.21627		97	95	84	184	94	41	58	66
100062164	NCAM1	neural cell adhesion molecule 1	-0.969882	3.2423e-08	5.51785e-06	8.66048	7.91456	8.3477	8.32049	9.05518	9.16506	9.15418	9.33924		239	130	133	258	600	498	569	613
100056621	ACP5	acid phosphatase 5, tartrate resistant	-1.22791	3.69933e-08	6.20819e-06	6.77355	6.82901	6.65441	7.07442	7.36624	7.72308	7.58614	7.55768		21	27	12	55	102	122	119	106
100066779	CDH3	cadherin 3	-1.26543	3.81749e-08	6.31873e-06	7.13874	7.68735	7.12518	7.10663	8.46824	8.51583	8.19108	7.80518		41	100	30	58	354	280	235	143
100071824	APOB	apolipoprotein B	1.3953	3.91562e-08	6.39357e-06	14.5236	14.3984	14.9109	14.5798	12.9101	11.92	11.5864	13.1553		18609	19547	18222	28831	10671	4004	3636	10206
100049852	MAP2	microtubule associated protein 2	-1.15748	4.11875e-08	6.63558e-06	8.6513	8.46831	8.4297	8.59416	8.89647	10.2944	9.63724	9.63998		237	229	144	335	523	1220	845	782
100049951	PRICKLE2	prickle planar cell polarity protein 2	-1.28472	4.36731e-08	6.85327e-06	6.54116	6.54765	6.91941	6.56362	7.31606	7.41059	7.23927	7.21627		12	14	21	19	95	82	74	66
100060325	EPHA4	EPH receptor A4	0.811191	4.32013e-08	6.85327e-06	8.9112	8.95493	9.04488	8.97036	8.57118	8.12292	8.26423	8.20903		299	356	251	469	390	190	253	221
102147960	FZD7	frizzled class receptor 7	-1.06553	5.89651e-08	9.13429e-06	6.97337	6.89951	7.01615	6.92146	7.47973	7.59993	7.41404	7.60846		31	31	25	42	119	105	95	113
100034170	MMP14	matrix metallopeptidase 14	-1.12631	6.15569e-08	9.41509e-06	7.67541	7.97557	7.43012	7.24518	8.55176	8.55693	8.25231	8.63147		86	139	47	72	383	291	250	332
100067494	EPB41L2	erythrocyte membrane protein band 4.1 like 2	-0.636913	6.51596e-08	9.84154e-06	8.69216	8.84388	8.63127	8.63857	9.22921	9.24618	9.32299	9.16222		246	323	174	349	695	533	655	529
100629541	FKBP1A	FKBP prolyl isomerase 1A	-0.816905	7.55561e-08	1.12709e-05	8.13766	8.11376	8.06683	8.01231	8.92669	8.51961	8.81402	8.58142		144	161	100	188	537	281	424	317
100055030	MFSD4A	major facilitator superfamily domain containing 4A	-0.843121	7.74614e-08	1.14142e-05	9.98566	9.68272	9.43311	10.0082	10.3095	10.7522	10.8064	10.6619		719	650	347	1090	1632	1718	2062	1711
100071229	MPZL2	myelin protein zero like 2	0.750569	7.92673e-08	1.15396e-05	12.3889	12.4143	12.7645	12.4452	11.9018	11.6228	11.917	11.3811		4170	4866	4065	6465	5227	3237	4607	2896
100059315	TNXB	tenascin XB	1.05033	9.24589e-08	1.32998e-05	8.38254	8.38309	7.96855	8.63231	7.31606	7.7571	7.6191	7.59416		184	211	90	347	95	127	124	111
100072974	SMPDL3A	sphingomyelin phosphodiesterase acid like 3A	-1.35582	1.0845e-07	1.54165e-05	6.54116	6.66805	6.40774	6.65601	7.04265	7.52126	7.68249	7.05529		12	19	6	24	62	95	134	51
100033926	TRIB1	tribbles pseudokinase 1	-1.08831	1.18642e-07	1.65297e-05	7.43186	7.13886	7.1855	7.04116	7.95011	7.68811	7.81156	8.16825		63	47	33	52	209	117	156	212
100063889	KIAA1109	KIAA1109	0.811717	1.19017e-07	1.65297e-05	12.9376	12.5648	12.5796	12.101	11.5457	11.7536	11.6215	11.8836		6140	5412	3568	5065	4050	3555	3729	4154
100070556	SYT9	synaptotagmin 9	-1.26886	1.22056e-07	1.67592e-05	6.99119	6.49308	6.58159	6.56362	7.37323	7.33688	7.33416	7.41633		32	12	10	19	103	74	85	88
100050535	SLC41A1	solute carrier family 41 member 1	-0.779949	1.30361e-07	1.76983e-05	8.241	8.50901	8.16713	8.52815	9.11435	9.11653	8.99318	8.85778		160	238	111	315	631	478	496	407
100057306	SYTL4	synaptotagmin like 4	1.15044	1.51618e-07	2.03556e-05	7.43186	7.22828	7.54969	7.37648	6.91123	6.86646	6.67446	6.69183		63	54	55	87	49	34	26	25
100061173	SERPINC1	serpin family C member 1	0.982615	1.68863e-07	2.21779e-05	7.73172	7.63655	7.9583	7.90928	7.24808	7.34636	7.10519	7.12267		92	94	89	168	86	75	60	57
100068293	HABP2	hyaluronan binding protein 2	1.21091	1.67644e-07	2.21779e-05	8.06876	7.95555	8.37055	8.20558	7.58913	7.03158	7.35871	6.83479		134	136	136	230	137	46	88	34
100630809	PKIB	cAMP-dependent protein kinase inhibitor beta	0.634202	1.77065e-07	2.30051e-05	13.903	13.6812	14.0972	13.7401	13.3898	13.1523	13.0265	13.2098		12073	11851	10338	16052	14941	9565	10097	10604
100069057	COL5A1	collagen type V alpha 1 chain	-1.04885	1.85648e-07	2.38637e-05	7.73172	7.43996	7.86227	8.29267	8.78525	8.81797	8.68042	8.71723		92	73	80	251	474	369	376	359
100053647	SLC1A3	solute carrier family 1 member 3	-0.820509	1.88139e-07	2.39139e-05	9.09056	8.79759	8.66218	8.74084	9.42682	9.86638	9.6298	9.34518		349	310	179	383	818	878	840	616
100053900	DNMT3B	DNA methyltransferase 3 beta	-0.71196	1.89997e-07	2.39139e-05	9.03561	9.17886	8.87707	9.08612	9.53371	9.66469	9.95536	9.59599		333	431	217	518	892	749	1085	755
100050268	OTC	ornithine carbamoyltransferase	1.20691	1.93513e-07	2.41053e-05	7.33389	7.08415	7.6188	7.58778	6.7959	6.7014	6.67446	6.86359		55	43	60	115	39	24	26	36
100057780	TMEM260	transmembrane protein 260	0.726159	1.95607e-07	2.41175e-05	9.70886	9.54231	9.74921	9.57122	8.903	8.76193	8.9885	9.25349		579	581	447	773	526	351	494	571
100057122	ATF7IP2	activating transcription factor 7 interacting protein 2	0.69806	2.04857e-07	2.50029e-05	9.13695	8.80121	9.06337	8.8496	8.39506	8.32919	8.45919	8.40401		363	311	255	422	330	234	306	268
100065564	SYCP1	synaptonemal complex protein 1	-1.10578	2.13354e-07	2.57795e-05	6.89858	7.01138	7.34869	7.07442	7.96746	7.82253	7.80597	7.49692		27	38	42	55	213	137	155	98
100034172	CLU	clusterin	-1.34383	2.24957e-07	2.69124e-05	6.17228	6.3672	6.40774	6.47984	6.7959	7.01884	6.9862	7.15479		3	8	6	15	39	45	49	60
100059190	ACSL5	acyl-CoA synthetase long chain family member 5	1.25537	2.32079e-07	2.74923e-05	7.43186	7.28794	7.7464	7.63528	6.83208	6.93876	6.42223	6.8493		63	59	70	122	42	39	13	35
100050382	SLC45A3	solute carrier family 45 member 3	-1.31878	2.78708e-07	3.26954e-05	6.72752	6.3672	6.23053	6.38322	6.99418	7.23745	7.06352	7.1442		19	8	3	11	57	64	56	59
100033920	PAPPA	pappalysin 1	0.69181	2.94865e-07	3.42582e-05	10.1063	10.3137	10.3664	9.97935	9.72001	9.54751	9.54686	9.31728		789	1059	719	1066	1035	682	786	602
100065839	CLDN6	claudin 6	-0.729853	3.33857e-07	3.8419e-05	9.92694	10.0012	9.48522	10.0399	10.5249	10.4168	10.7315	10.7122		687	834	362	1117	1919	1338	1951	1776
100034156	IGFBP6	insulin like growth factor binding protein 6	-0.996516	3.45136e-07	3.93423e-05	7.39609	7.53758	7.39823	7.76175	7.99729	8.51961	8.10483	8.40014		60	83	45	142	220	281	215	267
100068209	B4GALT1	beta-1,4-galactosyltransferase 1	0.544718	3.82651e-07	4.32109e-05	13.2586	13.2942	13.4817	13.0919	12.701	12.8594	12.6659	12.6751		7692	9039	6725	10195	9210	7786	7834	7281
100065587	PARD6G	par-6 family cell polarity regulator gamma	1.11754	3.95801e-07	4.4282e-05	7.32104	7.21595	7.59162	7.66162	6.87815	6.88138	6.73738	6.8915		54	53	58	126	46	35	30	38
100059752	TP63	tumor protein p63	1.01168	4.01259e-07	4.44808e-05	7.60631	7.67065	8.05732	7.65509	6.99418	7.12808	7.19328	7.21627		79	98	99	125	57	54	69	66
100050096	GDA	guanine deaminase	0.861632	4.09254e-07	4.49547e-05	10.147	10.0394	10.6696	10.4124	9.7102	9.15309	9.28928	9.66542		814	859	902	1483	1027	493	637	798
100054105	SOX13	SRY-box 13	-0.859559	4.27464e-07	4.6532e-05	8.84861	8.88868	8.30872	9.00922	9.31612	9.62035	9.67677	9.71955		283	336	128	485	747	723	872	833
100147176	NFATC2IP	nuclear factor of activated T cells 2 interacting protein	0.623173	4.59998e-07	4.96263e-05	8.8244	8.90218	8.80169	8.72039	8.39819	8.32047	8.24028	8.32444		277	340	203	376	331	232	247	248
100033885	PMEL	premelanosome protein	-1.3365	4.88915e-07	5.18207e-05	6.54116	6.33082	6.54223	6.62043	6.69112	7.69518	7.33416	7.50469		12	7	9	22	31	118	85	99
100073132	TNFAIP8	TNF alpha induced protein 8	0.698932	4.85965e-07	5.18207e-05	9.11063	9.08467	9.22792	9.1153	8.71003	8.32919	8.43498	8.66705		355	398	293	531	443	234	299	343
100033992	GSDME	gasdermin E	-0.751782	5.08083e-07	5.33841e-05	9.03911	9.08467	9.35679	9.25483	9.99378	9.50871	10.0838	9.92293		334	398	326	597	1282	661	1198	977
100054545	COL4A5	collagen type IV alpha 5 chain	1.02893	5.32973e-07	5.55165e-05	12.8826	12.6028	13.6311	13.8342	12.3124	12.2605	11.5821	12.1303		5907	5559	7466	17143	6999	5101	3625	4952
100055875	SEMA6D	semaphorin 6D	0.910871	5.68354e-07	5.86959e-05	8.25952	8.70015	8.5673	8.19698	7.95011	7.63002	7.63204	7.76822		163	284	164	228	209	109	126	137
100064476	KREMEN1	kringle containing transmembrane protein 1	0.738556	5.90465e-07	5.99545e-05	8.16425	8.04019	8.16713	8.08929	7.58913	7.63002	7.56593	7.69752		148	149	111	204	137	109	116	126
100067528	ENDOD1	endonuclease domain containing 1	0.909275	5.86738e-07	5.99545e-05	9.98566	10.0425	10.7565	9.96351	8.9832	9.41784	9.28358	9.49487		719	861	962	1053	564	614	634	696
100051356	CCNI	cyclin I	0.61579	6.43566e-07	6.48017e-05	12.3501	12.4088	12.4255	11.9377	11.6868	11.5769	11.5932	11.7703		4057	4847	3200	4509	4482	3132	3654	3831
100049949	GATA2	GATA binding protein 2	-0.596208	6.57665e-07	6.56741e-05	9.31443	9.44497	9.38635	9.67833	10.1239	10.0092	9.94702	9.98351		421	537	334	842	1417	981	1078	1024
100070291	RPL3	ribosomal protein L3	-0.521144	6.7812e-07	6.71616e-05	12.9651	13.0299	12.8062	13.1919	13.5463	13.4456	13.6282	13.541		6260	7509	4186	10936	16671	11748	15392	13373
100034171	PAG	pregnancy-associated glycoprotein	1.32914	7.02913e-07	6.90512e-05	9.05647	9.48114	10.3883	10.6168	7.33784	8.16776	6.93911	7.58695		339	553	731	1728	98	199	45	110
100061437	EEF2	eukaryotic translation elongation factor 2	-0.708239	7.24999e-07	7.06465e-05	12.7132	12.8974	12.5254	13.132	13.3129	13.5838	13.8112	13.6184		5243	6841	3434	10486	14158	12941	17492	14117
100059414	SLC25A21	solute carrier family 25 member 21	0.750926	7.92376e-07	7.65942e-05	9.00015	8.76463	8.86126	9.13735	8.36016	8.16286	8.23625	8.53302		323	301	214	541	319	198	246	303
100051354	PRR5	proline rich 5	-1.08485	8.03739e-07	7.70761e-05	7.26809	7.24048	7.22391	7.8712	8.07103	8.27599	8.53261	8.19557		50	55	35	161	238	222	328	218
100052525	RPLP1	ribosomal protein lateral stalk subunit P1	-0.614665	8.91081e-07	8.42789e-05	10.454	10.7941	10.4189	10.8357	11.3078	11.2199	11.1541	11.335		1027	1516	748	2032	3411	2420	2660	2801
100070985	PLA1A	phospholipase A1 member A	1.11526	8.92799e-07	8.42789e-05	8.95267	8.04648	8.90818	8.88144	7.63476	7.56123	7.51032	8.18198		310	150	223	434	145	100	108	215
100050826	NRN1	neuritin 1	-0.854377	9.32763e-07	8.73688e-05	8.01831	8.22254	8.71615	8.49738	9.2599	8.96006	9.16042	9.12814		127	180	188	306	713	418	572	514
100064880	PTN	pleiotrophin	-1.24746	9.97217e-07	9.19799e-05	6.44325	6.62222	6.65441	6.76923	7.6007	7.62257	7.05283	7.04362		9	17	12	31	139	108	55	50
100063534	PRUNE2	prune homolog 2	-1.05217	9.91257e-07	9.19799e-05	8.02563	8.52231	8.86126	8.08461	9.62272	9.83989	9.03914	9.14642		128	241	214	203	958	860	516	522
100034220	TIMP1	TIMP metallopeptidase inhibitor 1	-0.956161	1.07589e-06	9.83826e-05	7.80309	7.63655	7.59162	8.28865	8.55734	8.80263	8.57423	8.65743		100	94	58	250	385	364	341	340
100057835	SLC25A24	solute carrier family 25 member 24	0.424526	1.08292e-06	9.83826e-05	11.6615	11.7096	11.6915	11.691	11.2746	11.3899	11.2222	11.1816		2484	2947	1898	3780	3330	2737	2795	2506
100057959	MYBPC3	myosin binding protein C, cardiac	-1.00666	1.09388e-06	9.86371e-05	8.41027	7.99529	8.25221	8.52137	8.75178	9.74309	8.95769	9.36672		189	142	121	313	460	797	481	627
100630772	PTS	6-pyruvoyltetrahydropterin synthase	0.624744	1.12182e-06	0.000100407	10.8838	10.6999	10.8063	10.7203	10.3143	9.8722	10.0783	10.3423		1413	1414	998	1866	1638	882	1193	1347
100146768	MALRD1	MAM and LDL receptor class A domain containing 1	1.29832	1.14597e-06	0.000101814	6.54116	6.46398	6.86707	6.56362	6.0277	5.79725	6.1458	6.05401		12	11	19	19	2	0	4	2
100052069	TMEM63C	transmembrane protein 63C	1.1291	1.20618e-06	0.000106074	8.10366	8.35845	8.30872	8.47648	6.99418	7.87867	7.42173	7.15479		139	206	128	300	57	146	96	60
100073263	CMYA5	cardiomyopathy associated 5	1.30524	1.21147e-06	0.000106074	6.59933	6.62222	7.10428	7.16822	6.35878	6.21526	6.2575	6.24081		14	17	29	64	12	5	7	6
100058083	LOXL2	lysyl oxidase like 2	0.996976	1.28981e-06	0.000111665	8.83252	8.3026	9.03554	8.48697	7.6007	8.06067	7.63204	8.053		279	195	249	303	139	178	126	188
100033858	COL12A1	collagen type XII alpha 1 chain	1.2826	1.29381e-06	0.000111665	6.79566	6.73212	6.72091	6.93412	6.3814	6.17139	6.28899	6.20243		22	22	14	43	13	4	8	5
100066297	FBXO30	F-box protein 30	0.630761	1.30566e-06	0.000111889	10.0159	9.68853	10.1605	9.98419	9.44767	9.28397	9.30061	9.49131		736	653	615	1070	832	550	643	694
100146296	MYCN	MYCN proto-oncogene, bHLH transcription factor	-1.01899	1.35249e-06	0.000114773	7.60631	7.59256	7.63217	7.3929	8.49762	8.48514	8.51627	7.72369		79	89	61	89	364	272	323	130
100053323	SUSD2	sushi domain containing 2	-0.814623	1.35831e-06	0.000114773	11.1072	11.3144	10.6363	10.5377	11.7234	12.024	11.9191	11.5334		1664	2217	880	1629	4601	4312	4614	3232
100065723	GMPR	guanosine monophosphate reductase	-0.654234	1.41878e-06	0.00011905	9.34853	9.31061	9.24418	9.15041	9.78216	9.58705	10.0663	9.99483		433	481	297	547	1087	704	1182	1033
100065571	KIAA1147	KIAA1147	0.997355	1.62488e-06	0.000135403	7.29488	7.40903	7.54969	7.47927	6.9741	6.75436	6.99762	6.8493		52	70	55	100	55	27	50	35
100146715	TOMM40	translocase of outer mitochondrial membrane 40	-0.857969	1.70088e-06	0.000140766	8.57066	8.51789	7.96855	8.81428	9.17294	9.34199	9.38633	9.21725		220	240	90	409	663	577	690	554
100061061	CPT2	carnitine palmitoyltransferase 2	0.86579	1.71781e-06	0.000141199	9.01444	8.74597	9.01193	9.38553	8.04285	8.15298	8.44541	8.52597		327	296	244	665	231	196	302	301
100055881	DNMT3A	DNA methyltransferase 3 alpha	-0.592367	1.74913e-06	0.000142803	9.94555	10.1159	9.62794	9.78909	10.4868	10.4762	10.3908	10.4521		697	911	406	919	1865	1399	1513	1463
100056730	SRM	spermidine synthase	-0.935297	1.80671e-06	0.000146223	7.97346	8.11971	7.53538	7.59468	8.82943	8.42569	8.63288	8.40401		121	162	54	116	493	257	360	268
100056600	CTSZ	cathepsin Z	-0.797062	1.81523e-06	0.000146223	12.0912	12.6056	12.1385	12.954	13.4852	13.1548	13.475	13.3504		3376	5570	2611	9254	15974	9582	13828	11702
100065754	DSC3	desmocollin 3	1.15473	1.86918e-06	0.000149572	7.10774	7.27627	7.24262	7.33439	6.44431	6.88138	6.65792	6.55964		39	58	36	82	16	35	25	18
100060119	SPARC	secreted protein acidic and cysteine rich	0.69591	2.11006e-06	0.000167736	12.1351	11.7735	12.1956	12.2269	11.5849	11.0408	11.1983	11.5483		3483	3085	2719	5539	4166	2124	2747	3267
100055302	CCNE2	cyclin E2	0.610862	2.18809e-06	0.000172802	9.50022	9.48782	9.47151	9.38001	9.09174	9.03001	8.798	8.73863		490	556	358	662	619	444	418	366
100052624	LOC100052624	histone H2A type 1	-1.03917	2.23803e-06	0.000175598	8.11736	8.36836	7.77044	8.75239	8.95627	9.16982	9.81564	9.20859		141	208	72	387	551	500	973	550
100064001	ARHGDIB	Rho GDP dissociation inhibitor beta	0.801898	2.25442e-06	0.000175743	8.58524	8.70403	8.9133	8.81977	8.41063	8.02296	7.8821	8.05801		223	285	224	411	335	171	169	189
100065467	HPDL	4-hydroxyphenylpyruvate dioxygenase like	-0.922111	2.27188e-06	0.000175969	7.45511	7.47998	7.08295	7.35141	8.03058	8.07125	8.08237	7.68423		65	77	28	84	228	180	210	124
100053539	LAMB2	laminin subunit beta 2	-0.805067	2.31213e-06	0.000177912	9.50274	9.31814	9.08162	9.66481	9.83158	10.5712	10.1835	10.1625		491	484	259	833	1130	1502	1293	1175
100054678	TSC22D3	TSC22 domain family member 3	0.689736	2.32642e-06	0.000177912	9.68245	9.58029	10.0862	10.0468	9.24464	9.22804	9.06158	9.33528		567	599	581	1123	704	525	526	611
100051755	FIGN	fidgetin, microtubule severing factor	0.707175	2.40487e-06	0.000182755	9.23456	9.66909	9.87144	9.51868	8.86781	9.01682	8.85585	9.03795		394	643	492	741	510	439	440	476
100055094	XK	X-linked Kx blood group	0.604219	2.47627e-06	0.000187005	9.76448	9.9474	9.7745	9.62345	9.18188	9.03525	9.38101	9.29905		605	800	456	806	668	446	687	593
100053662	ANKRD13C	ankyrin repeat domain 13C	0.572616	2.50085e-06	0.000187688	9.5425	9.56353	9.64939	9.28471	9.07838	8.98467	8.96724	9.0007		507	591	413	612	612	427	485	461
100056017	WNT5B	Wnt family member 5B	-1.07385	2.56729e-06	0.000191485	6.59933	6.73212	6.96899	6.97112	7.21647	7.5131	7.52447	7.44923		14	22	23	46	82	94	110	92
100071499	ATOX1	antioxidant 1 copper chaperone	-0.76433	2.64701e-06	0.000196219	10.5794	10.5858	9.94255	10.8176	11.3074	11.1014	11.406	11.4415		1128	1299	520	2005	3410	2220	3193	3025
100057875	EIF4EBP1	eukaryotic translation initiation factor 4E binding protein 1	-0.639918	2.87955e-06	0.000210871	9.78116	10.012	9.42602	9.87765	10.3135	10.3785	10.5288	10.4264		613	841	345	985	1637	1300	1678	1435
100050628	MAP3K2	mitogen-activated protein kinase kinase kinase 2	0.471479	2.86784e-06	0.000210871	10.3657	10.2808	10.4135	10.1866	9.91923	9.92356	9.79983	9.83608		961	1033	745	1250	1210	918	961	913
100065753	P2RY2	purinergic receptor P2Y2	-1.18512	2.94376e-06	0.000214273	5.79725	5.79725	5.79725	5.79725	6.35878	6.68294	6.64101	6.30877		0	0	0	0	12	23	24	8
100066194	RHOU	ras homolog family member U	1.08032	3.03095e-06	0.000219299	7.45511	7.40903	7.1855	7.56685	6.84382	6.83586	6.55016	6.98311		65	70	33	112	43	32	19	45
100063411	NECTIN1	nectin cell adhesion molecule 1	-0.832331	3.12706e-06	0.000224907	8.13766	8.44982	7.7464	7.91463	8.78761	8.83315	8.73484	8.75372		144	225	70	169	475	374	395	371
100065596	TBL3	transducin beta like 3	-0.951345	3.21849e-06	0.000230113	7.74995	8.17781	7.41428	8.08461	8.62257	8.74273	8.94324	8.44213		94	172	46	203	409	345	475	278
100629845	ARHGAP8	Rho GTPase activating protein 8	-1.03226	3.38769e-06	0.00023839	6.91784	7.12544	6.94453	7.46403	7.65145	7.83522	7.77191	8.05801		28	46	22	98	148	139	149	189
100062112	TMEM88	transmembrane protein 88	-0.898767	3.39346e-06	0.00023839	7.3466	7.28794	7.03892	7.21695	7.75222	7.60752	8.00301	7.78066		56	59	26	69	167	106	193	139
100057636	CPXM2	carboxypeptidase X, M14 family member 2	1.25192	3.37419e-06	0.00023839	8.86847	9.05485	7.47637	8.38204	7.11567	7.13954	6.87677	7.32975		288	388	50	274	70	55	40	78
100060850	BIN2	bridging integrator 2	0.724733	3.41937e-06	0.000238823	8.41027	8.61615	8.40045	8.56155	8.00988	7.70221	8.06871	8.00706		189	263	140	325	223	119	207	179
100070763	LCOR	ligand dependent nuclear receptor corepressor	0.537234	3.46809e-06	0.000239457	10.1788	10.3011	10.3119	9.94501	9.70404	9.7255	9.67533	9.63677		834	1049	690	1038	1022	786	871	780
100068752	ACSM4	acyl-CoA synthetase medium chain family member 4	1.21732	3.46301e-06	0.000239457	7.13874	6.71133	7.2791	7.43295	6.55367	6.44172	6.3185	6.65636		41	21	38	94	22	12	9	23
100061145	WNT3A	Wnt family member 3A	-1.21122	3.75204e-06	0.000254912	6.44325	6.62222	6.15147	6.47984	6.77091	7.28827	7.17433	7.05529		9	17	2	15	37	69	67	51
100071411	ASXL2	ASXL transcriptional regulator 2	0.479138	3.74535e-06	0.000254912	10.4566	10.5029	10.7166	10.4142	10.0473	10.1136	10.0563	10.0597		1029	1221	934	1485	1336	1063	1173	1086
100062217	FRY	FRY microtubule binding protein	0.841724	3.75522e-06	0.000254912	8.3195	7.93522	7.90583	8.21837	7.59493	7.3835	7.45201	7.65721		173	133	84	233	138	79	100	120
100056279	CHID1	chitinase domain containing 1	-0.841356	3.8227e-06	0.000258043	9.09393	9.06984	8.59965	9.51197	9.63703	10.1222	10.0329	9.92556		350	393	169	737	969	1070	1152	979
100068329	LOC100068329	macrophage-expressed gene 1 protein-like	-1.24073	3.84448e-06	0.000258071	6.17228	6.29164	6.04803	5.79725	6.60238	6.80418	6.9862	6.58004		3	6	1	0	25	30	49	19
100056130	RSU1	Ras suppressor protein 1	0.612741	4.32881e-06	0.000288978	9.43831	9.49447	9.27219	9.23046	8.88331	8.74916	8.66279	8.99818		466	559	304	585	517	347	370	460
100056737	TSPEAR	thrombospondin type laminin G domain and EAR repeats	-1.09965	4.84236e-06	0.000319539	6.77355	6.68998	6.58159	7.05237	7.30871	7.6448	7.57271	7.21627		21	20	10	53	94	111	117	66
100052139	DYNC1I1	dynein cytoplasmic 1 intermediate chain 1	-1.07092	4.89238e-06	0.000319539	7.60631	7.53758	7.53538	8.28461	8.10253	9.05085	9.03234	8.73863		79	83	54	249	246	452	513	366
102148603	RPL8	ribosomal protein L8	-0.868385	4.8232e-06	0.000319539	10.4344	10.5105	9.78837	11.0339	11.2754	11.6336	11.576	11.3667		1012	1228	461	2350	3332	3262	3609	2866
100070247	OTULINL	OTU deubiquitinase with linear linkage specificity like	1.12719	4.87662e-06	0.000319539	7.00869	6.79156	7.16577	7.16822	6.55367	6.44172	6.53051	6.55964		33	25	32	64	22	12	18	18
100056019	TBX3	T-box 3	-0.83032	5.15083e-06	0.00033461	7.28157	7.59256	7.1855	7.47927	7.97606	7.81613	7.98849	8.00706		51	89	33	100	215	136	190	179
100051189	RASL11A	RAS like family 11 member A	-0.86193	5.25391e-06	0.000339481	8.45348	8.38797	7.78228	8.63857	9.00154	8.97924	9.27212	9.24505		197	212	73	349	573	425	628	567
100073291	ARHGEF28	Rho guanine nucleotide exchange factor 28	0.860833	5.36766e-06	0.000344986	7.84575	7.70384	8.05732	8.08929	7.35213	7.40163	7.18385	7.5124		105	102	99	204	100	81	68	100
100062742	CCDC6	coiled-coil domain containing 6	0.630713	5.40849e-06	0.000345771	10.8972	10.9394	11.2976	10.8046	10.513	10.4118	10.0881	10.4002		1427	1687	1429	1986	1902	1333	1202	1407
100053901	NOL6	nucleolar protein 6	-0.662843	5.68634e-06	0.000361621	8.43744	8.65678	8.37809	8.74374	9.18899	9.18637	9.22334	8.90706		194	273	137	384	672	507	603	425
100147246	ALDH4A1	aldehyde dehydrogenase 4 family member A1	-1.08152	6.01985e-06	0.000380827	6.83826	6.88239	6.65441	6.90863	7.0979	7.52126	7.78905	7.38248		24	30	12	41	68	95	152	84
102150823	PHF11	PHD finger protein 11	0.982199	6.14344e-06	0.000386621	7.87888	7.92837	7.96855	7.45634	7.40078	7.1165	6.9511	7.16529		109	132	90	97	107	53	46	61
100033928	TMSB10	thymosin beta 10	-0.510937	6.24649e-06	0.000391069	10.5948	10.2538	10.4866	10.4858	10.8615	10.9136	10.9353	11.1211		1141	1012	787	1567	2463	1935	2267	2398
100052511	LOC100052511	histone H4	-0.719923	6.5644e-06	0.000408854	8.35425	8.47746	8.47245	8.76385	9.1996	8.82709	9.33405	9.19769		179	231	150	391	678	372	661	545
100051009	GREB1L	GREB1 like retinoic acid receptor coactivator	0.493713	6.74685e-06	0.000418063	13.065	13.0657	13.2941	12.9174	12.4403	12.6466	12.5406	12.6933		6715	7700	5897	9019	7662	6702	7171	7375
100629622	LOC100629622	uncharacterized LOC100629622	1.18897	6.83449e-06	0.000421332	10.6262	11.4662	12.4831	11.6817	10.316	9.56382	9.67677	9.68421		1168	2474	3333	3755	1640	691	872	810
100073225	CAST	calpastatin	0.983423	7.0911e-06	0.000434933	10.1851	9.29797	10.1562	9.56151	8.76143	8.73628	8.23221	9.30109		838	476	613	767	464	343	245	594
100060032	P3H3	prolyl 3-hydroxylase 3	-1.01053	7.1699e-06	0.000437545	6.91784	6.88239	6.78238	7.00676	7.54173	7.60752	7.61258	7.12267		28	30	16	49	129	106	123	57
100072882	P4HA2	prolyl 4-hydroxylase subunit alpha 2	-0.58586	7.22072e-06	0.000438432	9.00373	9.30304	9.11743	8.85228	9.67156	9.59765	9.5874	9.54889		324	478	267	423	996	710	812	727
100063391	ZNF646	zinc finger protein 646	-0.62229	7.50277e-06	0.00045328	8.30178	8.3026	7.99881	8.35928	8.75178	8.79023	8.78722	8.65099		170	195	93	268	460	360	414	338
100065024	TECR	trans-2,3-enoyl-CoA reductase	-0.742587	7.93654e-06	0.000477101	8.95267	8.85086	8.40782	9.14824	9.34819	9.62381	9.65054	9.59102		310	325	141	546	767	725	854	752
100056555	NELFCD	negative elongation factor complex member C/D	-0.637662	8.06782e-06	0.000482591	11.6451	12.0164	11.7141	12.2401	12.7741	12.3712	12.6364	12.5857		2455	3669	1929	5591	9697	5517	7673	6836
100055769	SBF2	SET binding factor 2	0.545485	8.11171e-06	0.000482827	10.3336	10.423	10.6696	10.2341	9.8191	9.91231	9.8429	10.0147		938	1150	902	1296	1119	910	994	1049
100049966	SALL4	spalt like transcription factor 4	-0.524179	8.15656e-06	0.000483116	9.64872	9.88146	9.59041	9.89704	10.2767	10.1583	10.3723	10.2193		552	760	394	1000	1592	1100	1492	1227
100034203	B2M	beta-2-microglobulin	1.07726	8.46033e-06	0.000498664	7.56501	7.87224	8.39304	7.52386	7.0889	7.32732	6.80986	7.12267		75	124	139	106	67	73	35	57
100071896	NF1	neurofibromin 1	0.615913	8.55725e-06	0.000501929	9.92694	10.198	10.2711	9.73119	9.41174	9.41384	9.46383	9.55912		687	970	669	878	808	612	735	733
100058256	FLNA	filamin A	-0.700967	8.8881e-06	0.000518816	11.3967	11.5239	11.0028	11.5952	11.9034	12.5344	11.9894	12.0765		2053	2579	1153	3529	5233	6192	4851	4766
102149409	LOC102149409	serine protease 33-like	-1.18866	9.23761e-06	0.000531977	6.01418	6.08361	5.79725	6.19378	6.61791	6.46758	6.75238	6.55964		1	2	0	5	26	13	31	18
100063003	MYH3	myosin heavy chain 3	-1.15831	9.24565e-06	0.000531977	6.57084	6.29164	6.29694	6.70648	7.01385	7.3835	6.93911	7.1007		13	6	4	27	59	79	45	55
100071009	UBE2J1	ubiquitin conjugating enzyme E2 J1	0.711203	9.24273e-06	0.000531977	10.3504	10.4629	10.8544	11.0842	10.0799	10.1074	9.99059	9.78046		950	1185	1034	2438	1370	1058	1115	874
100071098	LIN28A	lin-28 homolog A	-0.633836	9.51028e-06	0.00054461	9.75395	10.0181	9.54534	9.81651	10.5648	10.2605	10.6019	10.1846		600	845	380	939	1977	1189	1772	1195
100052097	PRMT1	protein arginine methyltransferase 1	-0.628903	9.80019e-06	0.000556063	9.27062	9.38177	8.88231	9.45716	9.84955	9.8053	9.97073	9.78916		406	510	218	705	1146	837	1098	880
100054327	MYL3	myosin light chain 3	0.886865	9.80231e-06	0.000556063	8.54602	8.24436	8.63127	8.98992	7.84553	7.65213	7.81713	8.20903		215	184	174	477	186	112	157	221
100067643	CLDN6	claudin 6	-0.896481	1.00093e-05	0.000565151	8.13093	8.40249	7.59162	8.47297	8.86558	8.79334	9.11401	9.20859		143	215	58	299	509	361	550	550
100071760	FLNC	filamin C	-1.1668	1.13327e-05	0.000633948	6.01418	6.14769	5.79725	5.97503	6.48285	6.53941	6.65792	6.47132		1	3	0	1	18	16	25	14
100066376	ADAM33	ADAM metallopeptidase domain 33	-0.929246	1.13151e-05	0.000633948	8.09675	7.57451	7.65848	7.72513	8.15965	8.84217	8.81136	8.2486		138	87	63	136	261	377	423	230
100059715	CDC73	cell division cycle 73	0.593889	1.1515e-05	0.00064118	9.41438	9.62941	9.38269	9.20358	9.0395	8.89515	8.77908	8.83815		457	623	333	572	592	395	411	400
100629621	UBL3	ubiquitin like 3	0.698249	1.20666e-05	0.000668474	11.3148	11.506	11.7456	11.0321	10.9922	10.4979	10.712	10.4925		1935	2546	1973	2347	2711	1422	1923	1508
100063374	SLC16A14	solute carrier family 16 member 14	1.17813	1.21158e-05	0.000668474	6.93671	7.72816	7.43012	6.62043	6.35878	6.66404	6.37283	6.49454		29	105	47	22	12	22	11	15
100071592	ID3	inhibitor of DNA binding 3, HLH protein	1.04639	1.22249e-05	0.000671424	7.12335	7.33348	6.96899	7.19772	6.60238	6.64468	6.51027	6.82004		40	63	23	67	25	21	17	33
100052494	WDFY3	WD repeat and FYVE domain containing 3	0.403018	1.23115e-05	0.00067312	11.1146	11.1854	11.1788	11.0315	10.819	10.7211	10.6378	10.7586		1673	2019	1311	2346	2387	1679	1820	1838
100052208	LOC100052208	cationic amino acid transporter 4	-1.16619	1.24151e-05	0.00067573	6.77355	6.75241	6.45586	6.04851	7.33062	7.21644	7.45946	7.28387		21	23	7	2	97	62	101	73
100057327	TRAPPC13	trafficking protein particle complex 13	0.515202	1.26674e-05	0.000686368	10.0247	9.83866	10.1173	9.84741	9.63184	9.45722	9.39691	9.43686		741	735	595	962	965	634	696	664
100036556	HSD17B1	hydroxysteroid 17-beta dehydrogenase 1	-0.920801	1.3032e-05	0.000702972	7.65606	7.87224	7.1855	8.0986	8.35372	8.5044	8.62683	8.55397		84	124	33	206	317	277	358	309
100069098	EPHB4	EPH receptor B4	-0.876138	1.34951e-05	0.000721512	7.19815	7.12544	6.81153	7.12756	7.53568	7.63002	7.72501	7.48124		45	46	17	60	128	109	141	96
100053245	DPP8	dipeptidyl peptidase 8	0.473407	1.34652e-05	0.000721512	10.4848	10.5534	10.6317	10.316	10.0118	10.1511	10.0596	9.96189		1051	1268	877	1379	1300	1094	1176	1007
100068514	CD2AP	CD2 associated protein	0.694114	1.37533e-05	0.000732076	13.315	13.2323	14.0244	13.3922	12.9777	12.7822	12.6098	12.6747		8002	8655	9826	12585	11190	7374	7530	7279
100051013	TUBB	tubulin beta class I	-0.657685	1.39998e-05	0.000738688	11.1268	11.3452	10.5722	11.1165	11.9472	11.5924	11.748	11.724		1688	2267	839	2496	5399	3167	4083	3706
100067982	CGAS	cyclic GMP-AMP synthase	0.596111	1.39459e-05	0.000738688	8.8244	8.79033	9.04488	8.65717	8.43518	8.36777	8.31088	8.28705		277	308	251	355	343	243	265	239
100072047	SLC46A1	solute carrier family 46 member 1	0.767189	1.50481e-05	0.000790547	8.74915	8.74597	9.12184	8.97282	8.02646	8.60754	8.10037	8.21348		259	296	268	470	227	305	214	222
100064748	HIPK2	homeodomain interacting protein kinase 2	0.69104	1.56699e-05	0.000812615	8.43204	8.15487	8.61871	8.56813	7.95447	7.93248	7.83368	8.00706		193	168	172	327	210	155	160	179
100033823	RLN	eprorelaxin	1.11511	1.55797e-05	0.000812615	10.5995	10.2538	11.7597	11.135	9.62664	9.67972	8.91389	9.54718		1145	1012	1993	2530	961	758	463	726
100050772	RAB7B	RAB7B, member RAS oncogene family	1.16251	1.56365e-05	0.000812615	6.54116	6.64548	6.68836	6.63843	6.12281	6.21526	6.1867	6.20243		12	18	13	23	4	5	5	5
100070306	VIT	vitrin	-1.12335	1.61632e-05	0.000834613	6.32616	5.99991	6.04803	6.10479	6.33515	7.57686	6.96294	6.58004		6	1	1	3	11	102	47	19
100062432	RCAN1	regulator of calcineurin 1	-0.854553	1.6362e-05	0.000837718	7.04279	6.86494	7.03892	7.02982	7.48608	7.56123	7.38275	7.39953		35	29	26	51	120	100	91	86
100071093	TES	testin LIM domain protein	-0.515897	1.63422e-05	0.000837718	9.10063	8.86128	9.07252	9.02825	9.48127	9.34199	9.59964	9.44056		352	328	257	493	855	577	820	666
100056308	S100A13	S100 calcium binding protein A13	-0.579589	1.64977e-05	0.000841106	8.73621	8.76833	8.72786	9.11308	9.28829	9.40983	9.40042	9.3293		256	302	190	530	730	610	698	608
100069793	NT5C2	5'-nucleotidase, cytosolic II	0.50945	1.70168e-05	0.000863926	10.1211	9.96342	10.3901	10.281	9.70528	9.69788	9.71664	9.7481		798	810	732	1343	1023	769	900	852
100061590	KIFC1	kinesin family member C1	-0.584952	1.71479e-05	0.000866937	8.42663	8.43109	8.16713	8.56485	8.84536	8.94899	8.92374	8.8268		192	221	111	326	500	414	467	396
100147173	KIRREL1	kirre like nephrin family adhesion molecule 1	-0.941835	1.73254e-05	0.000872263	7.04279	6.96502	6.83973	7.18798	7.66245	7.75037	7.63846	7.26497		35	35	18	66	150	126	127	71
100065829	DSC2	desmocollin 2	0.486063	1.76547e-05	0.000885153	12.6597	12.5554	12.7819	12.4485	12.0577	12.2505	11.9312	12.2083		5049	5376	4115	6480	5841	5065	4654	5234
100069623	SLC45A4	solute carrier family 45 member 4	-0.83769	1.82643e-05	0.000908964	7.32104	7.20348	6.89361	7.29067	7.61216	7.82889	7.73097	7.67079		54	52	20	77	141	138	142	122
100060484	RP2	RP2, ARL3 GTPase activating protein	0.546996	1.82801e-05	0.000908964	9.06678	9.1425	9.232	8.93294	8.72738	8.6426	8.50637	8.66065		342	418	294	454	450	315	320	341
100146490	RHOV	ras homolog family member V	-1.0325	1.89283e-05	0.000930246	6.72752	6.71133	6.40774	6.60198	7.31606	7.08096	6.99762	7.12267		19	21	6	21	95	50	50	57
100061975	IFRD2	interferon related developmental regulator 2	-0.830111	1.88032e-05	0.000930246	7.45511	7.39854	7.20488	7.71892	7.95447	8.01749	8.26027	7.92119		65	69	34	135	210	170	252	163
100054895	TWF1	twinfilin actin binding protein 1	0.539524	1.8939e-05	0.000930246	11.4168	11.4344	11.4823	11.2101	11.1337	10.6935	10.7812	10.722		2083	2418	1633	2672	3006	1645	2024	1789
102148993	LOC102148993	neuroblast differentiation-associated protein AHNAK-like	0.56995	1.91339e-05	0.000932236	14.6096	14.7775	14.7318	14.344	14.0662	14.2248	13.6937	14.0399		19758	25452	16087	24465	23972	20246	16114	18950
100064372	YTHDC2	YTH domain containing 2	0.738342	1.9062e-05	0.000932236	8.56577	8.78304	8.8345	8.26835	7.92808	7.9785	8.01737	8.21348		219	306	209	245	204	163	196	222
100629238	HMGA1	high mobility group AT-hook 1	-0.844193	1.93444e-05	0.000938708	7.7768	7.82103	7.4914	8.19698	8.43822	8.27599	8.66574	8.72031		97	117	51	228	344	222	371	360
100073285	GCNT4	glucosaminyl (N-acetyl) transferase 4	1.13378	1.96119e-05	0.000947881	6.51013	6.52092	6.61889	6.38322	6.12281	5.98471	6.04401	5.97893		11	13	11	11	4	1	2	1
100051237	BCAT2	branched chain amino acid transaminase 2	-0.778407	2.08272e-05	0.000991916	9.3429	9.82994	8.9133	9.41462	9.85734	10.4128	10.1329	10.357		431	730	224	681	1153	1334	1244	1362
100059804	ABR	ABR, RhoGEF and GTPase activating protein	0.524896	2.08513e-05	0.000991916	9.13042	9.30557	9.32279	9.29845	8.64887	8.88355	8.80068	8.92576		361	479	317	619	419	391	419	432
100066171	PRXL2A	peroxiredoxin like 2A	0.559435	2.07627e-05	0.000991916	10.3574	10.2088	10.392	10.7181	9.81339	9.82345	9.87971	10.0368		955	978	733	1863	1114	849	1023	1067
100057517	SPRED1	sprouty related EVH1 domain containing 1	0.76182	2.07625e-05	0.000991916	8.19033	8.38797	8.751	8.40071	8.08293	7.70921	7.80036	7.80518		152	212	194	279	241	120	154	143
100062088	TMEM45A	transmembrane protein 45A	-0.908581	2.12396e-05	0.00100642	7.90318	8.27644	8.12247	7.52386	9.20487	8.5044	8.54233	8.76567		112	190	106	106	681	277	331	375
100061513	CPE	carboxypeptidase E	-1.14162	2.15931e-05	0.00101408	6.17228	6.20157	6.40774	6.19378	6.55367	6.80418	6.90221	6.69183		3	4	6	5	22	30	42	25
100068166	HISTH4	histone H4	-0.743234	2.1653e-05	0.00101408	8.80803	8.89207	8.14051	8.52137	9.34977	9.25292	9.42475	9.14415		273	337	108	313	768	536	712	521
100071238	KMT2A	lysine methyltransferase 2A	0.626871	2.16019e-05	0.00101408	8.49021	8.60788	8.70434	8.397	8.03877	8.08175	7.93891	8.21792		204	261	186	278	230	182	180	223
100060514	TXNRD3	thioredoxin reductase 3	1.05528	2.20268e-05	0.0010256	7.88703	7.16518	7.39823	7.66812	6.57028	7.00594	6.80986	7.05529		110	49	45	127	23	44	35	51
100033844	IGFBP7	insulin like growth factor binding protein 7	1.14433	2.20688e-05	0.0010256	9.85196	9.53158	10.3938	10.1919	8.21801	7.58459	7.51742	8.93106		648	576	734	1255	277	103	109	434
100053897	LOC100053897	histone H2A type 1-B/E	-0.804688	2.22006e-05	0.00102778	8.11053	8.58698	8.15831	8.49738	8.91812	8.78086	9.49861	8.99818		140	256	110	306	533	357	756	460
100062838	UHRF1BP1	UHRF1 binding protein 1	0.510027	2.2599e-05	0.00104223	9.70668	9.81941	9.88955	9.54683	9.26495	9.35665	9.33589	9.16222		578	724	499	758	716	584	662	529
100058506	F3	coagulation factor III, tissue factor	-1.11589	2.2704e-05	0.00104309	6.36801	6.33082	6.15147	6.63843	6.87815	7.04415	6.83723	7.06683		7	7	2	23	46	47	37	52
100050135	CERS3	ceramide synthase 3	0.895295	2.30501e-05	0.00105498	8.86452	8.69237	9.35305	8.77804	8.53772	8.16286	7.99819	7.67079		287	282	325	396	378	198	192	122
100070833	FSTL1	follistatin like 1	-0.847505	2.43838e-05	0.00110348	9.17236	8.87162	8.5868	8.38204	9.88481	9.87655	9.47219	9.12354		374	331	167	274	1178	885	740	512
100066467	LRRFIP1	LRR binding FLII interacting protein 1	0.473006	2.43102e-05	0.00110348	11.1834	11.0736	11.146	11.1789	10.6769	10.5676	10.5272	10.9114		1759	1861	1280	2612	2149	1498	1676	2057
100056551	SPOPL	speckle type BTB/POZ protein like	0.476337	2.42115e-05	0.00110348	10.0017	10.0826	10.084	9.93504	9.64606	9.73672	9.50188	9.43871		728	888	580	1030	976	793	758	665
100055965	LOC100055965	myotubularin-related protein 9	-0.734435	2.45693e-05	0.00110636	8.04017	7.90761	7.56383	8.11704	8.41681	8.56061	8.64492	8.36481		130	129	56	210	337	292	364	258
100065922	MANEA	mannosidase endo-alpha	0.493831	2.46829e-05	0.00110636	9.93627	9.63343	9.59358	9.6481	9.275	9.23941	9.25669	9.28883		692	625	395	822	722	530	620	588
100060317	PLA2R1	phospholipase A2 receptor 1	0.812341	2.47221e-05	0.00110636	10.0541	10.2048	10.892	10.174	9.22575	9.56382	9.24696	9.92161		758	975	1063	1238	693	691	615	976
100057233	IVD	isovaleryl-CoA dehydrogenase	-0.519331	2.51388e-05	0.00111814	10.2006	10.194	9.91251	10.283	10.558	10.8562	10.6764	10.5387		848	967	508	1345	1967	1855	1873	1561
100051757	SIRT5	sirtuin 5	0.559731	2.51704e-05	0.00111814	9.61884	9.31563	9.40452	9.64658	8.96253	8.85709	9.16249	9.02564		539	483	339	821	554	382	573	471
100630508	SCOC	short coiled-coil protein	0.604437	2.5625e-05	0.00113416	10.2627	10.3261	10.6455	10.5861	10.1128	9.62381	9.95298	9.73765		889	1069	886	1689	1405	725	1083	845
100054605	MTF1	metal regulatory transcription factor 1	0.441737	2.66889e-05	0.00117694	9.60718	9.44038	9.47495	9.50523	9.11248	9.05343	9.12682	9.1933		534	535	359	733	630	453	556	543
100054298	ATIC	5-aminoimidazole-4-carboxamide ribonucleotide formyltransferase/IMP cyclohydrolase	-0.452766	2.68009e-05	0.00117758	9.82607	9.98712	9.94007	9.8138	10.4709	10.2693	10.3225	10.1999		635	825	519	937	1843	1197	1437	1209
100034057	CALB1	calbindin 1	1.10579	2.69821e-05	0.00118125	6.83826	6.71133	6.68836	6.84165	6.19555	6.4147	6.28899	6.3684		24	21	13	36	6	11	8	10
100052968	SELENOP	selenoprotein P	0.937289	2.70907e-05	0.00118172	8.87241	8.23349	8.54752	8.35545	7.42769	7.56907	7.53845	8.21348		289	182	161	267	111	101	112	222
100053454	BTBD7	BTB domain containing 7	0.566818	2.74878e-05	0.00119473	9.24668	9.51641	9.70895	9.41282	8.9352	8.89804	8.93108	9.12354		398	569	433	680	541	396	470	512
102147843	TMEFF1	transmembrane protein with EGF like and two follistatin like domains 1	-1.01683	2.81064e-05	0.00121724	6.54116	6.77221	6.89361	6.5018	7.03314	7.34636	7.17433	7.28387		12	24	20	16	61	75	67	73
100630509	LEPROT	leptin receptor overlapping transcript	0.382886	2.83894e-05	0.0012251	10.553	10.5502	10.6147	10.5418	10.3087	10.1464	10.1454	10.1977		1106	1265	866	1634	1631	1090	1256	1207
100057614	FGFR1	fibroblast growth factor receptor 1	-1.04405	2.85736e-05	0.00122866	6.77355	6.98071	6.75221	7.2636	7.31606	8.00647	7.95399	7.39103		21	36	15	74	95	168	183	85
100054529	PHLPP2	PH domain and leucine rich repeat protein phosphatase 2	0.4969	2.93505e-05	0.0012576	9.50274	9.36492	9.60617	9.35959	8.9095	9.12882	9.05489	8.99566		491	503	399	651	529	483	523	459
100051700	IL6ST	interleukin 6 signal transducer	0.589354	3.02561e-05	0.00129182	9.2587	9.47891	9.7031	9.63737	9.04344	9.10414	8.7818	9.04528		402	552	431	815	594	473	412	479
100051726	TRIM26	tripartite motif containing 26	-0.61173	3.07965e-05	0.00130566	8.52599	8.57003	8.18458	8.70559	8.93944	9.07648	9.10108	9.00572		211	252	113	371	543	462	544	463
100063438	JCAD	junctional cadherin 5 associated	-0.534501	3.07474e-05	0.00130566	8.38813	8.41209	8.37809	8.63231	8.8789	8.95177	8.82459	8.92044		185	217	137	347	515	415	428	430
100034046	HSD17B4	hydroxysteroid 17-beta dehydrogenase 4	0.529211	3.13209e-05	0.00131864	11.8342	11.9137	11.5233	11.7191	11.315	11.0549	11.0413	11.4105		2811	3410	1682	3857	3429	2146	2450	2958
100009716	CPT1A	carnitine palmitoyltransferase 1A	1.03094	3.13204e-05	0.00131864	7.59612	7.1781	7.6188	7.06345	6.57028	6.92474	6.67446	6.8915		78	50	60	54	23	38	26	38
100051585	TRAM1	translocation associated membrane protein 1	0.514488	3.21272e-05	0.00134789	11.4399	11.855	11.6573	11.4927	11.1218	11.2713	10.9359	11.0435		2118	3270	1852	3278	2980	2512	2268	2266
100146959	CRLF1	cytokine receptor like factor 1	1.1184	3.23571e-05	0.00135284	7.00869	7.13886	7.22391	7.69378	6.2843	6.93876	6.39807	6.33944		33	47	35	131	9	39	12	9
100060791	PDK3	pyruvate dehydrogenase kinase 3	0.750741	3.25603e-05	0.00135664	7.71323	7.72011	8.03811	7.70011	7.42102	7.2478	7.29202	7.32975		90	104	97	132	110	65	80	78
100065684	TMEM171	transmembrane protein 171	1.04146	3.30384e-05	0.00137183	6.95521	6.82901	6.94453	6.89562	6.33515	6.4147	6.53051	6.53863		30	27	22	40	11	11	18	17
100146274	UACA	uveal autoantigen with coiled-coil domains and ankyrin repeats	-0.517324	3.31814e-05	0.00137305	8.9112	9.05183	9.135	9.11752	9.30962	9.5835	9.5181	9.63032		299	387	271	532	743	702	768	776
100067515	TRABD2A	TraB domain containing 2A	-0.74919	3.33507e-05	0.00137516	8.04737	8.02751	7.93757	8.25603	8.38878	9.05859	8.66574	8.55744		131	147	87	242	328	455	371	310
100050489	USP9X	ubiquitin specific peptidase 9 X-linked	0.503291	3.346e-05	0.00137516	12.2839	12.3383	12.7349	12.3345	11.9818	12.0112	11.8201	11.838		3871	4611	3981	5978	5534	4273	4299	4021
100064875	TONSL	tonsoku like, DNA repair protein	-0.795747	3.47583e-05	0.00141409	7.59612	7.56538	7.10428	7.63528	7.97606	8.13302	8.19525	7.91563		78	86	29	122	215	192	236	162
100053107	CARD6	caspase recruitment domain family member 6	0.906846	3.45384e-05	0.00141409	7.79439	7.78316	7.96855	7.53836	7.48608	7.12808	6.97464	7.04362		99	112	90	108	120	54	48	50
100056881	MED12L	mediator complex subunit 12 like	1.02909	3.47464e-05	0.00141409	7.10774	7.26446	7.79402	7.77372	6.67702	6.73709	7.06352	6.93185		39	57	74	144	30	26	56	41
100063562	C2H4orf33	chromosome 2 C4orf33 homolog	0.550193	3.54713e-05	0.00143825	8.46935	8.3782	8.52069	8.32049	8.0182	8.02842	7.98362	8.03787		200	210	157	258	225	172	189	185
100072318	RFLNB	refilin B	0.546234	3.57482e-05	0.00143982	9.79355	9.57612	9.5289	9.7355	9.03555	9.33354	9.27977	8.99818		619	597	375	881	590	573	632	460
100049847	CD36	CD36 molecule	0.692936	3.56749e-05	0.00143982	13.4205	13.3837	13.5773	12.9181	12.1788	12.4543	12.5498	13.0053		8616	9624	7190	9023	6366	5851	7218	9186
100054340	MCM5	minichromosome maintenance complex component 5	-0.754218	3.61401e-05	0.00145077	9.26169	9.19806	8.58033	9.59043	9.91817	9.98929	10.1032	9.79924		403	438	166	785	1209	966	1216	887
100071226	SLC13A3	solute carrier family 13 member 3	0.746128	3.62823e-05	0.00145165	9.04955	8.87162	9.04488	9.65724	8.47712	8.39703	8.47623	8.71415		337	331	251	828	357	250	311	358
100063255	IMPDH2	inosine monophosphate dehydrogenase 2	-0.607855	3.68976e-05	0.00146175	10.2084	10.1735	9.63103	9.74838	10.6555	10.4492	10.6371	10.5171		853	952	407	890	2115	1371	1819	1536
100067216	GNE	glucosamine (UDP-N-acetyl)-2-epimerase/N-acetylmannosamine kinase	-0.552847	3.67261e-05	0.00146175	12.3529	12.1442	11.7778	12.3484	12.5947	12.7396	12.8588	12.813		4065	4018	2019	6037	8545	7156	8974	8024
100630548	MPV17L	MPV17 mitochondrial inner membrane protein like	1.05007	3.68619e-05	0.00146175	7.39609	7.32227	7.26101	6.99503	6.91123	6.66404	6.37283	6.58004		60	62	37	48	49	22	11	19
100056000	CD82	CD82 molecule	-0.835329	3.75401e-05	0.00148234	7.37161	7.56538	7.33169	7.8712	7.92363	8.2064	8.40322	8.14972		58	86	41	161	203	207	290	208
100060660	PCBP4	poly(rC) binding protein 4	-0.813019	4.03889e-05	0.00158964	7.40813	7.43996	7.06117	7.60836	7.88287	7.95569	8.16152	7.81726		61	73	27	118	194	159	228	145
102150200	PODXL	podocalyxin like	0.866141	4.08243e-05	0.00160156	8.10366	7.8865	8.86126	8.42279	7.70549	7.70221	7.58614	7.71068		139	126	214	285	158	119	119	128
100058956	ALMS1	ALMS1, centrosome and basal body associated protein	0.619835	4.11859e-05	0.00161052	9.96938	9.65137	10.2945	9.87895	9.43131	9.53836	9.19729	9.30718		710	634	681	986	821	677	590	597
100055592	RMDN1	regulator of microtubule dynamics 1	0.527513	4.26944e-05	0.00166412	8.59487	8.41686	8.57383	8.45882	8.10642	8.11274	8.10483	8.14036		225	218	165	295	247	188	215	206
100057082	SFN	stratifin	-0.589641	4.29707e-05	0.0016695	9.42772	9.8088	9.21972	9.48311	10.2141	9.90096	10.0989	10.0307		462	718	291	720	1518	902	1212	1062
100053655	MTMR7	myotubularin related protein 7	0.78175	4.37069e-05	0.00169266	9.14993	9.88651	9.5156	9.47106	9.01965	8.85709	8.26818	8.85778		367	763	371	713	582	382	254	407
100071799	MORC1	MORC family CW-type zinc finger 1	-0.803623	4.41528e-05	0.00170447	7.04279	7.2995	7.08295	7.24518	7.84553	7.65941	7.61258	7.50469		35	60	28	72	186	113	123	99
100073271	SCAMP1	secretory carrier membrane protein 1	0.517921	4.45693e-05	0.00171507	9.72405	9.9181	9.81299	9.52202	9.30799	9.38144	9.27787	9.13273		586	782	470	743	742	596	631	516
100062272	LACTB2	lactamase beta 2	0.567433	4.49635e-05	0.00172474	10.2418	10.2486	10.6815	10.119	9.88916	9.79767	9.63576	9.81068		875	1008	910	1187	1182	832	844	895
100072549	CRYBG3	crystallin beta-gamma domain containing 3	0.642284	4.54922e-05	0.0017374	9.98745	10.1358	10.4849	9.86195	9.38882	9.67306	9.27212	9.66069		720	925	786	973	793	754	628	795
100058279	SMARCA2	SWI/SNF related, matrix associated, actin dependent regulator of chromatin, subfamily a, member 2	0.75997	4.5581e-05	0.0017374	7.97346	8.18348	7.94798	8.37827	7.51732	7.69518	7.3985	7.75566		121	173	88	273	125	118	93	135
100064347	EEA1	early endosome antigen 1	0.473113	4.62093e-05	0.00175581	11.3276	11.1642	11.3498	11.078	10.5743	10.8635	10.6915	10.8987		1953	1988	1484	2427	1991	1865	1894	2038
100071120	TTLL12	tubulin tyrosine ligase like 12	-0.720593	4.68158e-05	0.00177328	8.71876	8.94193	8.37055	9.18255	9.50844	9.59059	9.65787	9.28265		252	352	136	562	874	706	859	585
100067983	GSDMB	gasdermin B	0.913362	4.74133e-05	0.0017903	7.85411	7.62788	8.37809	7.88219	7.2788	6.97962	7.47421	7.41633		106	93	137	163	90	42	103	88
100070818	PFKP	phosphofructokinase, platelet	-0.661999	4.76885e-05	0.00179508	9.69571	10.1373	9.45419	9.98781	10.501	10.1877	10.6334	10.6822		573	926	353	1073	1885	1125	1814	1737
100063244	NACC1	nucleus accumbens associated 1	-0.787334	4.81692e-05	0.00180754	7.57547	7.65372	7.38195	7.83764	7.88746	8.19204	8.44194	8.26583		76	96	44	155	195	204	301	234
100063165	UBR3	ubiquitin protein ligase E3 component n-recognin 3	0.503044	4.95692e-05	0.00185432	10.5408	10.699	10.8076	10.3696	10.0997	10.2482	9.9871	10.1434		1096	1413	999	1436	1391	1178	1112	1158
100070148	CDC42EP3	CDC42 effector protein 3	0.692353	4.98131e-05	0.00185769	9.75817	9.51205	9.6341	8.98018	8.85439	9.03001	8.80336	8.71415		602	567	408	473	504	444	420	358
100071780	NCR3LG1	natural killer cell cytotoxicity receptor 3 ligand 1	0.678339	5.03208e-05	0.00187085	7.88703	8.13154	7.88423	8.15761	7.57158	7.55334	7.47421	7.68423		110	164	82	219	134	99	103	124
100054128	FAM122B	family with sequence similarity 122B	0.669229	5.24624e-05	0.00194449	11.1203	10.8137	11.5487	11.0853	10.6643	10.6645	10.1181	10.3315		1680	1538	1713	2440	2129	1610	1230	1336
100069190	SLC40A1	solute carrier family 40 member 1	0.607974	5.35258e-05	0.00197783	10.0351	10.5775	10.2984	10.5286	9.81339	9.97585	9.49205	9.78916		747	1291	683	1618	1114	956	752	880
100051020	GRWD1	glutamate rich WD repeat containing 1	-0.676811	5.3883e-05	0.00198496	8.00353	8.02751	7.69692	7.92526	8.59305	8.34217	8.57107	8.20007		125	147	66	171	398	237	340	219
100062381	LOC100062381	zinc finger protein 260	-1.08106	5.62867e-05	0.002066	6.10375	5.79725	6.15147	6.32793	6.5192	6.80418	6.80986	6.58004		2	0	2	9	20	30	35	19
100061030	PLOD2	procollagen-lysine,2-oxoglutarate 5-dioxygenase 2	0.526041	5.64248e-05	0.002066	9.71104	9.57612	9.80755	9.53365	9.38419	9.20504	9.01405	9.09558		580	597	468	750	790	515	505	500
100069533	SLX4	SLX4 structure-specific endonuclease subunit	-0.610147	6.03604e-05	0.00220343	9.10731	9.09643	9.04488	9.42	9.73701	9.60292	9.53575	10.0585		354	402	251	684	1049	713	779	1085
100067164	CHRD	chordin	-0.896887	6.07308e-05	0.00221027	7.02589	7.07	6.75221	7.1582	7.39395	7.58459	7.85003	7.38248		34	42	15	63	106	103	163	84
102148842	LOC102148842	60S acidic ribosomal protein P1 pseudogene	-0.952448	6.09252e-05	0.00221069	7.07578	7.49949	7.34869	7.84892	8.72491	7.85402	8.0126	8.33261		37	79	42	157	449	142	195	250
100072917	FNIP1	folliculin interacting protein 1	0.429272	6.16732e-05	0.00223113	10.9302	10.9248	11.1683	10.8959	10.5743	10.4128	10.64	10.6122		1462	1669	1301	2124	1991	1334	1823	1649
100059096	ADAMTSL4	ADAMTS like 4	-1.00418	6.35729e-05	0.00227938	6.44325	6.62222	6.54223	6.4571	7.00406	6.78789	6.9511	7.15479		9	17	9	14	58	29	46	60
100054378	LOC100054378	uncharacterized LOC100054378	-0.699898	6.3557e-05	0.00227938	10.0053	10.3384	9.76332	10.4151	10.7827	10.6485	11.334	10.6907		730	1079	452	1486	2324	1591	3031	1748
100071688	PCDH10	protocadherin 10	1.04673	6.35112e-05	0.00227938	7.07578	7.07	6.81153	7.17814	6.3814	6.51633	6.75238	6.27604		37	42	17	65	13	15	31	7
100060780	NECAP1	NECAP endocytosis associated 1	0.477034	6.38147e-05	0.00228128	10.6308	10.7497	10.548	10.5613	10.389	10.116	9.97426	10.1355		1172	1467	824	1658	1733	1065	1101	1151
100034163	SLC26A3	solute carrier family 26 member 3	0.528367	6.42956e-05	0.00229169	10.9506	10.5492	10.7252	10.8477	10.4818	10.0649	10.289	10.1377		1484	1264	940	2050	1858	1024	1401	1153
100068066	MYRIP	myosin VIIA and Rab interacting protein	-1.06734	6.46887e-05	0.00229892	6.32616	5.79725	6.29694	6.32793	6.53666	7.41059	6.79585	6.70898		6	0	4	9	21	82	34	26
100070944	RPL35	ribosomal protein L35	-0.643356	6.58376e-05	0.00233289	11.1381	11.0211	10.4866	11.4014	11.6157	11.7579	11.8961	11.6529		1702	1791	787	3069	4259	3566	4539	3522
100056811	RAB21	RAB21, member RAS oncogene family	0.631531	6.63429e-05	0.00234392	9.02507	9.1594	9.17375	8.74084	8.56012	8.45375	8.25231	8.67342		330	424	280	383	386	264	250	345
100071119	NEURL2	neuralized E3 ubiquitin protein ligase 2	-0.990069	6.6817e-05	0.00235379	6.54116	6.68998	6.40774	6.72262	6.86685	7.16208	7.27471	7.1007		12	20	6	28	45	57	78	55
100147159	RPL18A	ribosomal protein L18a	-0.629795	6.70862e-05	0.0023564	10.8585	10.839	10.4523	11.2652	11.4311	11.4347	11.803	11.4875		1387	1567	767	2781	3729	2827	4247	3127
100050282	ATP6V1B1	ATPase H+ transporting V1 subunit B1	-0.58673	6.91528e-05	0.00242195	10.1944	10.5051	9.74637	10.2682	10.8099	10.7577	10.8776	10.7393		844	1223	446	1330	2371	1725	2173	1812
100070351	HEG1	heart development protein with EGF like domains 1	-0.858809	7.041e-05	0.00245885	7.75896	7.65372	7.33169	7.22644	7.91916	8.51583	8.1827	7.94864		95	96	41	70	202	280	233	168
100054316	MBNL3	muscleblind like splicing regulator 3	0.631351	7.0647e-05	0.00246002	11.3055	10.9674	11.3609	11.6836	10.8449	10.9192	10.4892	10.4475		1922	1722	1496	3760	2433	1943	1629	1458
100033878	ACTB	actin beta	-0.620766	7.09681e-05	0.0024641	12.6259	12.8496	12.0363	12.8651	13.229	13.1857	13.401	13.393		4930	6615	2428	8693	13349	9792	13130	12057
100056834	LARGE2	LARGE xylosyl- and glucuronyltransferase 2	-0.830152	7.23196e-05	0.00249322	7.73172	8.04019	7.2791	8.00237	8.22867	8.61109	8.68916	8.37274		92	149	38	186	280	306	379	260
100049978	CTU2	cytosolic thiouridylase subunit 2	-0.736273	7.24256e-05	0.00249322	7.72251	7.67903	7.34869	7.93581	8.14466	8.27599	8.41034	8.11187		91	99	42	173	257	222	292	200
100071858	PGRMC2	progesterone receptor membrane component 2	0.511328	7.24201e-05	0.00249322	9.63041	9.63744	9.82917	9.43782	9.29324	9.24843	9.03234	9.11196		544	627	476	694	733	534	513	507
100053065	LOC100053065	histone H3.1	-0.860306	7.45852e-05	0.00256026	7.81174	8.18348	8.08564	8.60059	8.63315	8.60754	9.40217	9.22801		101	173	102	337	413	305	699	559
100147089	LOC100147089	histone H3.1	-0.960233	7.48597e-05	0.00256241	7.05942	7.25253	7.26101	7.67458	7.57746	7.82253	8.54877	8.28705		36	56	37	128	135	137	333	239
100061945	TXNDC5	thioredoxin domain containing 5	-0.395968	7.56785e-05	0.00258312	10.2463	10.3074	10.1085	10.3397	10.7055	10.5478	10.592	10.6853		878	1054	591	1404	2195	1476	1759	1741
100058924	VARS	valyl-tRNA synthetase	-0.56415	7.608e-05	0.00258951	9.39549	9.61932	9.09964	9.37817	9.96833	9.82945	10.1096	9.73765		450	618	263	661	1257	853	1222	845
100050780	RIOK3	RIO kinase 3	0.462937	7.65505e-05	0.0025982	10.8428	10.5889	10.9136	10.6066	10.4336	10.2109	10.2155	10.2954		1371	1302	1080	1715	1792	1145	1325	1300
100050122	CABP1	calcium binding protein 1	-1.01564	7.72815e-05	0.00260836	6.65318	6.57338	6.61889	6.4089	6.77091	7.23745	6.97464	7.31162		16	15	11	12	37	64	48	76
100629753	RNF11	ring finger protein 11	0.519611	7.71414e-05	0.00260836	9.77493	9.68466	10.0197	9.70794	9.5351	9.20967	9.28928	9.22586		610	651	552	862	893	517	637	558
100073212	SLCO4C1	solute carrier organic anion transporter family member 4C1	-1.01585	7.88956e-05	0.00265542	9.80583	9.55508	8.28479	9.28076	10.6725	10.7163	11.048	10.4684		625	587	125	610	2142	1673	2462	1481
100066533	SELENOH	selenoprotein H	-0.608049	8.09239e-05	0.00271612	8.28383	8.15487	7.86227	8.11245	8.60386	8.47345	8.7516	8.50817		167	168	80	209	402	269	401	296
100068840	GAMT	guanidinoacetate N-methyltransferase	-0.931036	8.1269e-05	0.002718	6.93671	6.99617	6.94453	7.55979	7.51113	7.91479	7.95897	7.80518		29	37	22	111	124	152	184	143
100064764	CCDC91	coiled-coil domain containing 91	0.475019	8.14296e-05	0.002718	9.79561	9.76556	9.88182	9.50861	9.40262	9.28616	9.23717	9.30921		620	694	496	735	802	551	610	598
100052727	LOC100052727	histone H1.5	-0.700292	8.20133e-05	0.00272994	10.0299	10.2603	9.44017	10.4088	10.6497	10.7355	11.0722	10.7834		744	1017	349	1479	2106	1697	2506	1872
100050143	SMG1	SMG1, nonsense mediated mRNA decay associated PI3K related kinase	0.504475	8.22878e-05	0.00273155	11.2296	11.447	11.4409	10.9678	10.6794	10.9213	10.7049	10.7812		1819	2440	1585	2239	2153	1946	1913	1869
100049859	LOC100049859	mitotic-spindle organizing protein 2B	-0.990123	8.3174e-05	0.00275269	6.7035	6.57338	6.35524	6.7842	6.98419	7.27829	7.3424	6.97055		18	15	5	32	56	68	86	44
100052837	LOC100052837	histone H2A type 1	-0.89843	8.33804e-05	0.00275269	8.17082	8.44516	7.69692	8.77521	8.811	9.08912	9.77309	9.09793		149	224	66	395	485	467	941	501
100053018	LOC100053018	histone H4	-0.664453	8.42269e-05	0.00277306	7.6364	7.66221	7.60529	7.84329	8.05096	8.06597	8.39246	8.11666		82	97	59	156	233	179	287	201
100067222	ZKSCAN1	zinc finger with KRAB and SCAN domains 1	0.346671	8.49878e-05	0.00279051	11.7116	11.5912	11.6871	11.6608	11.3723	11.4065	11.2485	11.2465		2575	2707	1892	3699	3574	2770	2849	2627
100061844	CNRIP1	cannabinoid receptor interacting protein 1	-0.975644	8.72088e-05	0.0028524	6.32616	6.57338	6.65441	6.54363	7.03314	6.83586	7.02007	7.00776		6	15	12	18	61	32	52	47
100060671	HENMT1	HEN methyltransferase 1	0.695683	8.7345e-05	0.0028524	9.27062	8.76833	9.11743	9.23659	8.34074	8.38874	8.3185	8.86057		406	302	267	588	313	248	267	408
100052199	UPP1	uridine phosphorylase 1	-0.729124	8.78188e-05	0.00286015	7.51132	7.59256	7.64539	7.98225	8.28417	7.98976	8.36703	8.28283		70	89	62	182	296	165	280	238
100073279	IQGAP2	IQ motif containing GTPase activating protein 2	0.852129	8.85592e-05	0.00287651	9.53019	10.5062	10.426	9.8659	8.82485	8.75556	9.69969	9.32531		502	1224	752	976	491	349	888	606
100057386	ASH1L	ASH1 like histone lysine methyltransferase	0.479151	8.92281e-05	0.00289046	9.94555	9.74715	9.90235	9.66632	9.27333	9.56021	9.33589	9.33329		697	684	504	834	721	689	662	610
100065275	VCAN	versican	0.715042	9.08404e-05	0.00292781	9.2131	9.13967	8.86655	9.50861	8.69247	8.83616	8.26423	8.3488		387	417	215	735	436	375	253	254
100067649	LOC100067649	vascular non-inflammatory molecule 3	1.03701	9.08656e-05	0.00292781	6.99119	6.91631	7.56383	7.08527	6.50128	6.51633	6.28899	6.82004		32	32	56	56	19	15	8	33
100055365	PPP1R14B	protein phosphatase 1 regulatory inhibitor subunit 14B	-0.720667	9.16287e-05	0.00294455	8.2472	8.55287	7.7464	8.40442	8.96876	8.81491	8.99784	8.79802		161	248	70	280	557	368	498	386
100071835	AHCYL2	adenosylhomocysteinase like 2	0.390493	9.25194e-05	0.00296528	13.1614	12.967	13.1924	13.0235	12.7745	12.6082	12.5728	12.7907		7185	7184	5491	9717	9700	6523	7336	7899
100060577	ALDH9A1	aldehyde dehydrogenase 9 family member A1	0.491747	9.37629e-05	0.00299719	12.0303	12.0381	12.4557	12.2577	11.7569	11.5582	11.8678	11.5886		3233	3726	3269	5661	4713	3090	4448	3363
100061907	PAN3	poly(A) specific ribonuclease subunit PAN3	0.482776	9.44107e-05	0.00300993	9.18502	9.22771	9.34555	9.04469	8.70253	8.85114	8.87631	8.72644		378	449	323	500	440	380	448	362
100059776	LACC1	laccase domain containing 1	0.530112	9.69459e-05	0.00308262	8.96008	9.04274	9.4009	9.06786	8.74451	8.66661	8.62074	8.66065		312	384	338	510	457	322	356	341
100057908	TK1	thymidine kinase 1	-0.73962	9.89378e-05	0.00313771	8.15765	8.31806	7.59162	8.4118	8.70754	8.75556	8.90893	8.79511		147	198	58	282	442	349	461	385
100054027	MRPS11	mitochondrial ribosomal protein S11	-0.675153	9.95956e-05	0.00313886	7.46657	7.80602	7.41428	7.71268	7.98884	8.06597	8.1869	8.0974		66	115	46	134	218	179	234	197
100050963	ZC3H7A	zinc finger CCCH-type containing 7A	0.429709	9.96003e-05	0.00313886	9.93255	9.8999	10.0197	9.69912	9.50134	9.54386	9.50188	9.43871		690	771	552	856	869	680	758	665
100050225	SERPINB9	serpin family B member 9	0.587586	9.97536e-05	0.00313886	10.8158	11.037	11.2243	10.4729	10.4118	10.2923	10.3758	10.1636		1344	1812	1355	1552	1763	1218	1496	1176
100068662	TMEM30A	transmembrane protein 30A	0.388455	0.000100854	0.00316523	11.8908	11.91	11.9005	11.663	11.4761	11.505	11.323	11.5086		2927	3401	2204	3705	3852	2974	3007	3175
100065648	DICER1	dicer 1, ribonuclease III	0.466766	0.000101665	0.00318243	10.7644	10.8622	10.8252	10.5344	10.4276	10.1037	10.244	10.3792		1294	1594	1012	1625	1784	1055	1354	1385
100065863	HCFC1R1	host cell factor C1 regulator 1	-0.829904	0.000102345	0.00319543	7.39609	7.61914	7.63217	7.88766	8.60923	7.95569	7.98362	8.5295		60	92	61	164	404	159	189	302
100072912	PROS1	protein S	0.657722	0.000102743	0.00319961	8.50566	8.50455	8.72202	8.34003	8.09473	7.72996	7.96394	8.19557		207	237	189	263	244	123	185	218
100072728	MYBBP1A	MYB binding protein 1a	-0.663208	0.000104436	0.00324395	8.93773	9.34295	8.68041	8.94803	9.84172	9.73672	9.58123	9.28677		306	494	182	460	1139	793	808	587
100066328	VTCN1	V-set domain containing T cell activation inhibitor 1	0.701385	0.000104898	0.00324996	8.15765	8.29741	8.32445	8.61337	7.869	7.77709	7.58614	8.04798		147	194	130	341	191	130	119	187
100065961	PUSL1	pseudouridine synthase like 1	-0.844476	0.000109348	0.00337916	7.32104	7.24048	6.89361	7.47927	7.57158	7.99535	8.0126	7.72369		54	55	20	100	134	166	195	130
100060085	LOC100060085	zinc finger protein 17-like	0.609398	0.000110012	0.003391	9.39277	9.1622	8.94362	9.42358	8.49762	8.93502	8.65388	8.71723		449	425	230	686	364	409	367	359
100050250	CDK18	cyclin dependent kinase 18	-0.842349	0.000111483	0.00342591	6.83826	7.07	6.72091	7.05237	7.29386	7.3835	7.37479	7.5797		24	42	14	53	92	79	90	109
100066566	GRHPR	glyoxylate and hydroxypyruvate reductase	-0.413837	0.000111711	0.00342591	10.4772	10.4528	10.1879	10.545	10.8064	10.8837	10.8383	10.7754		1045	1176	628	1638	2365	1893	2111	1861
100053888	RTKN	rhotekin	-0.751962	0.000113672	0.00347722	7.33389	7.45009	7.10428	7.50918	7.61785	7.96143	7.87681	7.97552		55	74	29	104	142	160	168	173
100055615	ESRRA	estrogen related receptor alpha	-0.527597	0.000114217	0.00348506	8.88026	8.85781	8.71026	9.05864	9.13845	9.37323	9.51164	9.35305		291	327	187	506	644	592	764	620
100052030	LOC100052030	serine/threonine-protein kinase Sgk3	0.524444	0.000115256	0.0035079	9.2376	9.33802	9.46806	9.49507	9.01163	9.03001	8.65982	8.97274		395	492	357	727	578	444	369	450
100051903	LOC100051903	cationic amino acid transporter 4	-0.72115	0.000118538	0.00359874	7.75896	8.21149	7.91649	8.35545	8.41989	8.79644	8.60849	8.87715		95	178	85	267	338	362	352	414
100071536	CNR2	cannabinoid receptor 2	-0.662519	0.000119425	0.00360753	7.71323	7.54692	7.46116	7.46403	7.91916	8.14304	8.0549	7.8411		90	84	49	98	202	194	204	149
100053911	GABARAPL1	GABA type A receptor associated protein like 1	0.684224	0.000119207	0.00360753	8.30771	8.05897	8.5673	8.12161	7.61216	7.82889	7.71301	7.90444		171	152	164	211	141	138	139	160
100065726	CBFB	core-binding factor subunit beta	0.647425	0.000120346	0.00362629	8.08981	7.96893	7.96855	7.79147	7.46694	7.65213	7.42937	7.56507		137	138	90	147	117	112	97	107
100059076	PRPF19	pre-mRNA processing factor 19	-0.506841	0.000121532	0.00365291	9.46184	9.63142	9.22382	9.7441	9.92877	10.0276	10.0552	10.0233		475	624	292	887	1219	995	1172	1056
100061893	S1PR3	sphingosine-1-phosphate receptor 3	-1.02492	0.000122936	0.00368567	6.28052	5.99991	6.61889	6.04851	6.9536	6.51633	7.2834	7.00776		5	1	11	2	53	15	79	47
100053784	EML4	echinoderm microtubule associated protein like 4	0.392718	0.000123537	0.00368567	11.294	11.1049	11.2742	11.0501	10.8538	10.7082	10.7426	10.8772		1906	1904	1405	2378	2449	1663	1967	2006
100057204	KIDINS220	kinase D interacting substrate 220	0.500401	0.000123515	0.00368567	11.1055	11.2304	11.3793	10.9549	10.5053	10.7933	10.5111	10.8429		1662	2086	1516	2218	1891	1771	1656	1956
102147382	MST1	macrophage stimulating 1	-0.751881	0.000128435	0.00382236	7.54382	7.56538	7.34869	7.90391	7.90114	8.20163	8.1827	8.35282		73	86	42	167	198	206	233	255
100052603	TSHR	thyroid stimulating hormone receptor	0.820218	0.000129504	0.0038447	8.77469	8.46831	8.98306	8.70857	8.29095	8.15298	7.39065	8.06797		265	229	238	372	298	196	92	191
100052359	ABCB11	ATP binding cassette subfamily B member 11	-0.919804	0.000134537	0.00397459	6.7035	6.71133	6.81153	6.69001	7.3592	7.3926	7.12541	6.8915		18	21	17	26	101	80	62	38
100057019	SAMD12	sterile alpha motif domain containing 12	0.453881	0.000134256	0.00397459	9.45404	9.54017	9.59989	9.28865	9.11061	9.02211	9.00249	9.15095		472	580	397	614	629	441	500	524
100053906	MTUS1	microtubule associated scaffold protein 1	0.403181	0.000135512	0.00399365	11.8559	11.7915	12.131	11.7994	11.4273	11.4805	11.5452	11.5217		2855	3125	2597	4085	3719	2922	3530	3205
100068442	RPS17	ribosomal protein S17	-0.472985	0.000136215	0.00400459	11.7928	11.7415	11.6856	12.1688	12.2984	12.2591	12.4813	12.3488		2729	3015	1890	5315	6930	5096	6877	5782
100069835	MAP4K3	mitogen-activated protein kinase kinase kinase kinase 3	0.527708	0.00013787	0.00404342	10.2418	10.2872	10.6348	10.0212	9.77159	9.89669	9.69684	9.82626		875	1038	879	1101	1078	899	886	906
100060169	SIPA1L2	signal induced proliferation associated 1 like 2	-0.536995	0.000144314	0.00422213	8.85659	9.12253	8.73948	8.74084	9.17115	9.41983	9.30811	9.47879		285	411	192	383	662	615	647	687
100071408	FAM3C	family with sequence similarity 3 member C	0.587704	0.000149176	0.00435386	10.2819	10.1913	10.49	10.1803	10.0108	9.80986	9.31928	9.61244		902	965	789	1244	1299	840	653	765
100052283	SREBF1	sterol regulatory element binding transcription factor 1	-0.817733	0.00015293	0.00445265	8.3195	8.2922	7.65848	8.61337	8.66699	9.38144	9.21138	8.78341		173	193	63	341	426	596	597	381
100069889	GCAT	glycine C-acetyltransferase	-0.809033	0.000154929	0.0045	7.56501	7.51869	7.33169	8.10324	8.03468	8.32484	8.42799	8.44213		75	81	41	207	229	233	297	278
100059187	BEX3	brain expressed X-linked 3	0.54503	0.000157039	0.00452866	10.1013	9.85936	10.3627	10.1451	9.57215	9.59059	9.37031	9.84027		786	747	717	1211	920	706	681	916
100071652	ANKRD22	ankyrin repeat domain 22	0.576897	0.000156364	0.00452866	9.44619	9.3306	9.72345	9.24473	9.10121	8.66321	8.99551	8.89082		469	489	438	592	624	321	497	419
100054971	STK17B	serine/threonine kinase 17b	0.591866	0.000156864	0.00452866	8.67868	8.76833	9.15235	8.73794	8.40131	8.18722	8.31088	8.49738		243	302	275	382	332	203	265	293
100068917	RRAGC	Ras related GTP binding C	0.572563	0.000158631	0.00456366	9.1467	9.60096	9.62794	9.13077	8.91382	8.84517	8.82459	8.9337		366	609	406	538	531	378	428	435
100058824	WNT6	Wnt family member 6	-0.889912	0.00016237	0.00466014	7.00869	7.19086	6.81153	7.66162	7.76237	7.94414	7.97382	7.80518		33	51	17	126	169	157	187	143
100064140	KCNK6	potassium two pore domain channel subfamily K member 6	-0.936756	0.000163234	0.00467382	7.09188	7.50913	6.99286	6.62043	7.66791	8.03926	7.78336	7.63655		38	80	24	22	151	174	151	117
100070663	CASC4	cancer susceptibility 4	0.705659	0.000163939	0.00468293	10.2508	10.3187	10.7635	10.2372	10.2141	9.47267	9.39163	9.42758		881	1063	967	1299	1518	642	693	659
100066146	MCHR2	melanin concentrating hormone receptor 2	-1.00358	0.000164992	0.00470188	6.01418	6.24893	6.04803	6.32793	7.02354	6.86646	6.65792	6.30877		1	5	1	9	60	34	25	8
100060592	TAX1BP3	Tax1 binding protein 3	-0.375845	0.000165881	0.0047161	9.83209	9.673	9.73782	9.67534	10.0704	10.0354	10.0216	10.1747		638	645	443	840	1360	1001	1142	1186
100061743	C1H15orf39	chromosome 1 C15orf39 homolog	-0.530063	0.000169569	0.00480358	9.61418	9.77468	9.17799	9.52202	10.1026	9.8924	10.1192	10.0561		537	699	281	743	1394	896	1231	1083
100629547	FAM241A	family with sequence similarity 241 member A	0.6307	0.000169753	0.00480358	8.35995	8.63661	8.63127	8.20558	8.10253	8.06597	7.90305	7.83518		180	268	174	230	246	179	173	148
100630823	LOC100630823	histone H4	-0.897068	0.000170497	0.00481334	7.76791	7.79083	7.24262	8.43007	8.4473	8.43779	9.12894	8.82109		96	113	36	287	347	260	557	394
100054332	LOC100054332	histone H4	-0.800636	0.000171572	0.0048276	7.83733	8.02113	7.36544	8.02218	8.39819	8.27146	8.94324	8.33668		104	146	43	190	331	221	475	251
100060508	STK3	serine/threonine kinase 3	0.556579	0.000171801	0.0048276	9.01088	8.81557	9.29186	8.93799	8.62257	8.40116	8.4897	8.67024		326	315	309	456	409	251	315	344
100058843	UBE2O	ubiquitin conjugating enzyme E2 O	-0.462968	0.000172618	0.00483932	9.08719	8.98058	8.73948	9.08612	9.44767	9.31649	9.38987	9.39938		348	364	192	518	832	565	692	644
100060112	COL4A6	collagen type IV alpha 6 chain	0.968912	0.000173855	0.0048627	11.4497	11.0824	12.3306	12.6211	10.5242	10.9857	10.1538	10.4702		2133	1873	2992	7320	1918	2040	1264	1483
100068566	RPP25L	ribonuclease P/MRP subunit p25 like	-0.6589	0.000174741	0.00486498	7.19815	7.37726	7.29691	7.47927	7.74711	7.70221	7.82819	7.73658		45	67	39	100	166	119	159	132
100058653	APPL1	adaptor protein, phosphotyrosine interacting with PH domain and leucine zipper 1	0.385752	0.000174724	0.00486498	9.9566	9.96023	9.8844	9.76818	9.61485	9.47842	9.51649	9.55401		703	808	497	904	952	645	767	730
100059135	SUOX	sulfite oxidase	-0.465568	0.000175264	0.0048683	8.96377	8.86473	8.88752	8.95053	9.43728	9.18872	9.45036	9.18006		313	329	219	461	825	508	727	537
100072153	IPMK	inositol polyphosphate multikinase	0.685858	0.000177415	0.0049055	9.9474	10.4391	10.1879	9.71524	9.52113	8.88355	9.59047	9.50901		698	1164	628	867	883	391	814	704
100064787	SPATA1	spermatogenesis associated 1	0.810864	0.000177388	0.0049055	8.59006	8.20594	8.40045	8.45882	8.14466	7.86641	7.52447	7.31162		224	177	140	295	257	144	110	76
100071572	SORL1	sortilin related receptor 1	-0.803799	0.000178561	0.00491207	7.1836	7.2995	7.53538	7.58084	7.94134	8.23467	8.11371	7.56507		44	60	54	114	207	213	217	107
100050480	LOC100050480	proline dehydrogenase 1, mitochondrial	-0.734505	0.000178872	0.00491207	8.15765	8.49558	7.80565	8.70262	8.82025	9.08155	9.11615	8.96243		147	235	75	370	489	464	551	446
100063088	PISD	phosphatidylserine decarboxylase	0.576517	0.000178184	0.00491207	9.41973	9.40079	9.4009	9.91363	8.92669	8.96831	8.96962	9.21941		459	518	338	1013	537	421	486	555
102150422	LOC102150422	suppressor of SWI4 1 homolog	-0.751188	0.000180736	0.004952	7.39609	7.49949	7.01615	7.47168	7.74711	7.96143	8.04562	7.71068		60	79	25	99	166	160	202	128
100055139	ARRDC4	arrestin domain containing 4	1.00194	0.000182151	0.00497949	9.68467	9.54445	9.83185	9.44135	8.85439	7.29816	8.01737	8.24426		568	582	477	696	504	70	196	229
100059719	FMO1	flavin containing monooxygenase 1	0.691998	0.000183595	0.00500762	14.7927	14.6823	15.2192	14.6858	13.9148	13.7991	13.6344	14.6756		22444	23820	22578	31039	21568	15042	15459	29512
100051419	ACYP1	acylphosphatase 1	0.797324	0.000184372	0.0050175	7.52225	7.47998	7.5209	7.24518	7.15034	7.01884	6.96294	6.80503		71	77	53	72	74	45	47	32
100064992	NDUFB7	NADH:ubiquinone oxidoreductase subunit B7	-0.830432	0.000190407	0.00517009	7.71323	7.77545	7.29691	8.28057	8.19642	8.51203	8.70647	8.68923		90	111	39	248	271	279	385	350
100061096	SIVA1	SIVA1 apoptosis inducing factor	-0.777462	0.000191877	0.00519833	7.09188	7.08415	7.06117	7.25443	7.345	7.49662	7.73097	7.78066		38	43	27	73	99	92	142	139
100064783	MTMR9	myotubularin related protein 9	0.465505	0.000192567	0.00520534	11.4665	11.6045	11.6005	11.1329	11.1037	10.8642	10.989	10.9981		2159	2733	1778	2526	2941	1866	2358	2192
100070091	BPI	bactericidal permeability increasing protein	0.659016	0.000194552	0.00524726	7.78562	7.75988	7.93757	7.66812	7.30871	7.3835	7.27471	7.52007		98	109	87	127	94	79	78	101
100050747	GPD2	glycerol-3-phosphate dehydrogenase 2	0.432875	0.000199184	0.00536024	10.7209	10.991	10.8932	10.7145	10.2924	10.5184	10.2814	10.5309		1253	1752	1064	1858	1611	1444	1393	1552
100051501	MPC2	mitochondrial pyruvate carrier 2	0.506109	0.000200465	0.00538271	10.3698	10.1638	10.3099	10.2157	9.87389	9.4038	9.89962	9.87745		964	945	689	1278	1168	607	1039	943
102150474	LOC102150474	uncharacterized LOC102150474	0.757982	0.000201884	0.00539682	8.08283	8.14326	8.50022	8.71449	7.99729	7.66664	7.90305	7.50469		136	166	154	374	220	114	173	99
100057677	PCSK6	proprotein convertase subtilisin/kexin type 6	1.00247	0.000201448	0.00539682	6.67875	6.40129	6.83973	7.32578	6.2843	6.4147	6.3185	6.27604		17	9	18	81	9	11	9	7
100063419	EXOSC4	exosome component 4	-0.781561	0.000203898	0.00541472	7.04279	7.04112	6.78238	7.19772	7.31606	7.5131	7.57944	7.52769		35	40	16	67	95	94	118	102
100050154	NMI	N-myc and STAT interactor	0.744	0.000203754	0.00541472	8.00353	7.92837	8.2686	7.58084	7.44748	7.41059	7.3424	7.57241		125	132	123	114	114	82	86	108
100071321	TBC1D9	TBC1 domain family member 9	0.82061	0.000203816	0.00541472	7.58584	7.65372	8.09494	7.83764	7.38709	7.19503	6.91467	7.42464		77	96	103	155	105	60	43	89
100051052	AGTRAP	angiotensin II receptor associated protein	-0.842768	0.000206368	0.0054683	7.56501	7.47998	7.01615	7.78558	7.80707	8.47736	8.27604	8.00186		75	77	25	146	178	270	256	178
100053351	DEF6	DEF6, guanine nucleotide exchange factor	-0.87009	0.000208837	0.00548559	6.62674	6.91631	6.61889	6.69001	7.05207	7.08096	7.30058	7.20626		15	32	11	26	63	50	81	65
100052783	LOC100052783	histone H3.1	-0.778944	0.000208687	0.00548559	7.86242	8.10778	8.18458	8.50083	8.52638	8.51203	9.31371	9.04528		107	160	113	307	374	279	650	479
100052690	FAM104A	family with sequence similarity 104 member A	-0.500014	0.000208734	0.00548559	7.91913	7.98218	7.90583	7.97717	8.33421	8.23	8.34857	8.30795		114	140	84	181	311	212	275	244
100057821	ABHD6	abhydrolase domain containing 6	0.516151	0.00020874	0.00548559	9.6281	9.65335	9.83185	9.43782	9.26327	9.34409	9.09458	8.94683		543	635	477	694	715	578	541	440
100052312	DENND4C	DENN domain containing 4C	0.428949	0.000211298	0.00553822	11.024	10.8494	11.1694	10.9481	10.4637	10.555	10.4998	10.7747		1566	1579	1302	2207	1833	1484	1642	1860
100049896	PLPP3	phospholipid phosphatase 3	-0.556888	0.000212065	0.00554629	8.3937	8.22803	8.21034	7.9873	8.69751	8.72	8.4897	8.67024		186	181	116	183	438	338	315	344
100051538	MRPL38	mitochondrial ribosomal protein L38	-0.572883	0.000214662	0.00560207	8.97112	9.11099	8.57383	9.22224	9.37021	9.60292	9.53415	9.5642		315	407	165	581	781	713	778	736
100071121	TMEM161A	transmembrane protein 161A	-0.908759	0.000216652	0.00563493	7.55446	7.1781	6.81153	7.51654	7.67335	8.44579	8.19108	7.6909		74	50	17	105	152	262	235	125
100065239	WDR24	WD repeat domain 24	-0.841305	0.000217648	0.00563493	6.85882	7.07	6.61889	7.16822	7.39395	7.56123	7.54538	7.32975		25	42	11	64	106	100	113	78
100051311	HSD17B14	hydroxysteroid 17-beta dehydrogenase 14	-0.810181	0.000217266	0.00563493	6.99119	6.91631	6.72091	6.82764	7.20031	7.20579	7.47421	7.29319		32	32	14	35	80	61	103	74
100059216	ERBB3	erb-b2 receptor tyrosine kinase 3	-0.469788	0.000218645	0.00563493	10.0627	10.2446	9.97924	10.0022	10.2684	10.7347	10.5312	10.5642		763	1005	535	1085	1582	1696	1681	1591
100070647	ARHGAP10	Rho GTPase activating protein 10	0.384889	0.000218719	0.00563493	10.4488	10.4505	10.5284	10.5516	10.1267	10.0106	10.063	10.2984		1023	1174	812	1646	1420	982	1179	1303
100059196	TBC1D8	TBC1 domain family member 8	0.549776	0.000218098	0.00563493	8.77469	8.49107	8.87707	8.96296	8.27394	8.34647	8.30705	8.43836		265	234	217	466	293	238	264	277
100061723	AMPD2	adenosine monophosphate deaminase 2	-0.703566	0.000220745	0.0056702	7.82886	7.90761	7.33169	8.04171	8.26362	8.28949	8.47961	8.38455		103	129	41	194	290	225	312	263
100059428	DENND2C	DENN domain containing 2C	0.716293	0.000221027	0.0056702	7.80309	7.74412	8.09494	7.79734	7.52347	7.47146	7.12541	7.39953		100	107	103	148	126	89	62	86
100071099	SNX21	sorting nexin family member 21	-0.922405	0.000222706	0.00568342	6.62674	6.40129	6.45586	6.63843	6.93265	6.82016	7.03111	7.07825		15	9	7	23	51	31	53	53
100053070	ACTN1	actinin alpha 1	-0.490323	0.000223423	0.00568342	11.3893	11.4684	10.9211	11.5074	11.7423	11.8479	11.9468	11.8422		2042	2478	1086	3313	4664	3803	4706	4033
100056490	TBCD	tubulin folding cofactor D	-0.44983	0.000222751	0.00568342	8.59006	8.68454	8.50022	8.79767	9.02961	9.04826	9.02551	9.0007		224	280	154	403	587	451	510	461
100065814	BACH2	BTB domain and CNC homolog 2	0.988501	0.000223297	0.00568342	6.51013	6.40129	6.68836	6.60198	6.25669	6.12149	6.09928	5.97893		11	9	13	21	8	3	3	1
100058911	RPS6KA3	ribosomal protein S6 kinase A3	0.470624	0.000224828	0.00570715	10.4772	10.5062	10.7774	10.2986	10.0685	10.2257	9.98478	9.96828		1045	1224	977	1361	1358	1158	1110	1012
100057942	IGSF9	immunoglobulin superfamily member 9	-0.968122	0.000229403	0.0057675	6.44325	6.43346	6.35524	6.4571	6.58651	6.92474	7.08457	6.86359		9	10	5	14	24	38	58	36
100065431	POLR2E	RNA polymerase II subunit E	-0.837552	0.00022823	0.0057675	7.75896	7.84323	7.08295	8.15761	8.24626	8.57158	8.70647	8.44962		95	120	28	219	285	295	385	280
100064983	MICOS13	mitochondrial contact site and cristae organizing system subunit 13	-0.789666	0.00023007	0.0057675	8.30771	8.32827	7.64539	8.74084	8.79232	9.27296	9.23913	8.8881		171	200	62	383	477	545	611	418
100050166	FAM207A	family with sequence similarity 207 member A	-0.682893	0.000229879	0.0057675	7.39609	7.26446	7.12518	7.36819	7.59493	7.6448	7.86616	7.75566		60	57	30	86	138	111	166	135
100070803	TM9SF3	transmembrane 9 superfamily member 3	0.414745	0.000229838	0.0057675	12.8512	12.9576	12.817	12.5598	12.402	12.5209	12.2613	12.3089		5778	7137	4218	7010	7457	6133	5885	5621
100050256	SLC38A1	solute carrier family 38 member 1	0.675391	0.000228262	0.0057675	10.515	10.3249	10.4224	9.62811	9.71266	9.37734	9.30061	9.81068		1075	1068	750	809	1029	594	643	895
100051332	TIMP4	TIMP metallopeptidase inhibitor 4	0.887572	0.000230547	0.0057675	7.82886	7.48977	8.02839	8.01231	7.13315	7.37432	6.7221	7.44923		103	78	96	188	72	78	29	92
100056096	LOC100056096	cationic amino acid transporter 4	-0.704273	0.000232084	0.00579395	7.37161	7.32227	7.1855	7.49432	7.55376	7.91479	7.91854	7.82326		58	62	33	102	131	152	176	146
100059678	TSC22D1	TSC22 domain family member 1	0.536121	0.000235086	0.00585678	11.5367	11.8554	12.3263	11.8425	11.2878	11.4035	11.3543	11.3749		2271	3271	2983	4213	3362	2764	3076	2883
100058947	SCCPDH	saccharopine dehydrogenase (putative)	0.469685	0.000239259	0.00594848	9.66456	9.44726	9.82648	9.72686	9.14029	9.30789	9.37745	9.14187		559	538	475	875	645	561	685	520
100059564	SLK	STE20 like kinase	0.434222	0.000240082	0.0059567	10.6422	10.6365	10.9098	10.4781	10.1639	10.3631	10.2106	10.2583		1182	1349	1077	1558	1461	1285	1320	1264
100070592	ZCCHC14	zinc finger CCHC-type containing 14	0.617721	0.000245242	0.00607226	7.72251	7.79844	7.92707	7.99234	7.47335	7.52126	7.36678	7.52007		91	114	86	184	118	95	89	101
100068371	OSBPL3	oxysterol binding protein like 3	-0.498765	0.000246418	0.00608889	8.97843	9.16777	9.01193	8.90226	9.63314	9.19807	9.52133	9.45889		317	427	244	442	966	512	770	676
100060556	CSNK1A1	casein kinase 1 alpha 1	0.424188	0.000250442	0.0061757	11.8302	11.7667	12.078	11.6947	11.5949	11.3551	11.3691	11.3385		2803	3070	2501	3790	4196	2669	3109	2808
100051753	PIK3CB	phosphatidylinositol-4,5-bisphosphate 3-kinase catalytic subunit beta	0.46454	0.000252015	0.00620182	10.7497	10.6043	10.7166	10.2402	10.1431	10.1185	10.1149	10.1669		1280	1317	934	1302	1438	1067	1227	1179
100068956	ATP13A5	ATPase 13A5	0.849571	0.000257281	0.00631855	10.4291	9.8662	7.46116	7.3171	6.42408	6.56174	6.55016	6.69183		1008	751	49	80	15	17	19	25
100050594	DDAH2	dimethylarginine dimethylaminohydrolase 2	-0.852335	0.000261357	0.00640563	6.81722	6.96502	6.61889	6.99503	7.10683	7.25806	7.47421	7.52769		23	35	11	48	69	66	103	102
100068151	LOC100068151	histone H3.1	-0.816591	0.000263662	0.00643601	7.6364	7.86505	7.80565	8.42279	8.33421	8.34647	9.03007	8.97531		82	123	75	285	311	238	512	451
100065885	TNFRSF11B	TNF receptor superfamily member 11b	0.562946	0.000263441	0.00643601	8.19033	8.02751	8.13152	8.23104	7.80218	7.75037	7.60602	7.85868		152	147	107	236	177	126	122	152
100050551	SOAT1	sterol O-acyltransferase 1	0.457213	0.000264526	0.00643952	9.49262	9.57403	9.79112	9.45015	9.13108	9.1793	9.05265	9.30718		487	596	462	701	640	504	522	597
100034098	PRKAG2	protein kinase AMP-activated non-catalytic subunit gamma 2	0.541679	0.000265937	0.00643952	8.86452	8.88528	8.94861	8.49392	8.46229	8.35503	8.33362	8.29545		287	335	231	305	352	240	271	241
100053961	PDE4B	phosphodiesterase 4B	0.90611	0.000265908	0.00643952	7.09188	7.27627	7.92707	7.71268	6.86685	7.00594	6.73738	7.13349		38	58	86	134	45	44	30	58
100071167	C15H2orf16	chromosome 15 open reading frame, human C2orf16	0.981669	0.000265806	0.00643952	6.72752	6.3672	6.81153	6.75398	6.31038	6.25484	5.97184	6.24081		19	8	17	30	10	6	1	6
100067094	F10	coagulation factor X	0.972653	0.000267423	0.00646254	6.95521	7.12544	7.20488	7.71268	6.5192	6.53941	6.37283	7.00776		30	46	34	134	20	16	11	47
100062333	GNPDA2	glucosamine-6-phosphate deaminase 2	0.516289	0.000270383	0.00652104	9.38458	9.08467	9.20733	8.89449	8.73474	8.59327	8.77635	8.71723		446	398	288	439	453	301	410	359
100147313	DCXR	dicarbonyl and L-xylulose reductase	-0.51711	0.000273276	0.00657768	8.3195	8.44049	8.19322	8.62287	8.7542	8.83616	8.88391	8.8494		173	223	114	344	461	375	451	404
100053829	CSNK1G1	casein kinase 1 gamma 1	0.536875	0.000275093	0.00660824	9.17554	9.1761	9.45767	9.03767	8.54616	8.76193	8.7036	8.95466		375	430	354	497	381	351	384	443
100628308	RANGAP1	Ran GTPase activating protein 1	-0.541526	0.000276363	0.00662559	9.28537	9.29288	9.04488	9.52702	9.5708	9.99863	9.9506	9.67798		411	474	251	746	919	973	1081	806
100062218	ST3GAL6	ST3 beta-galactoside alpha-2,3-sialyltransferase 6	-0.700154	0.0002785	0.00665043	7.59612	7.59256	8.16713	8.13522	8.47712	8.54955	8.41389	8.38455		78	89	111	214	357	289	293	263
100051207	SLC37A1	solute carrier family 37 member 1	0.566065	0.00027803	0.00665043	8.37693	8.41686	8.61871	8.81152	8.07103	8.12798	8.23625	8.07292		183	218	172	408	238	191	246	192
100056501	CLEC16A	C-type lectin domain containing 16A	-0.432104	0.000279573	0.00666289	8.4212	8.51789	8.33999	8.45882	8.78052	8.74916	8.82196	8.77161		191	240	132	295	472	347	427	377
100065649	LTN1	listerin E3 ubiquitin protein ligase 1	0.340988	0.00028238	0.00669855	10.61	10.5502	10.5333	10.4556	10.1267	10.2325	10.2974	10.1955		1154	1265	815	1532	1420	1164	1410	1205
100060245	OGA	O-GlcNAcase	0.494677	0.000281879	0.00669855	10.0558	9.96978	10.3682	9.90727	9.51268	9.77764	9.67243	9.47159		759	814	720	1008	877	819	869	683
100061488	PDGFD	platelet derived growth factor D	0.70224	0.000282733	0.00669855	8.11736	7.96893	8.10418	8.24359	7.79234	7.41059	7.3424	7.80518		141	138	104	239	175	82	86	143
100060851	RPS28	ribosomal protein S28	-0.693158	0.000283511	0.00670385	7.65606	7.91456	7.54969	8.16646	8.30105	8.34647	8.29551	8.61166		84	130	55	221	301	238	261	326
100050109	UNC93A	unc-93 homolog A	0.731477	0.000286275	0.00675597	7.67541	8.17781	8.05732	8.36691	7.55376	7.61507	7.35871	7.71068		86	172	99	270	131	107	88	128
100066864	TRIM32	tripartite motif containing 32	-0.470942	0.000288398	0.00679281	8.26564	8.17781	8.14944	8.14422	8.60386	8.48514	8.46262	8.605		164	172	109	216	402	272	307	324
100067334	TMCO3	transmembrane and coiled-coil domains 3	-0.466674	0.000291291	0.00679949	8.80803	8.84037	8.83989	8.99235	9.11995	9.45333	9.33772	9.18006		273	322	210	478	634	632	663	537
100055379	C3H4orf19	chromosome 3 C4orf19 homolog	-0.46406	0.000290423	0.00679949	8.45348	8.50901	8.59324	8.72333	8.90734	8.86597	9.01635	9.03304		197	238	168	377	528	385	506	474
100052602	MPP5	membrane palmitoylated protein 5	0.42018	0.00028977	0.00679949	10.4185	10.3236	10.3515	10.1803	10.0277	10.0547	9.78116	9.79637		1000	1067	711	1244	1316	1016	947	885
100066583	NIN	ninein	0.543603	0.000291338	0.00679949	8.56577	8.47289	8.46541	8.74951	7.95011	8.19204	8.19941	8.2486		219	230	149	386	209	204	237	230
100054088	AMACR	alpha-methylacyl-CoA racemase	0.715858	0.000291495	0.00679949	7.98105	7.94881	8.45835	8.37449	7.50492	7.52936	7.70089	7.91563		122	135	148	272	123	96	137	162
100067604	TIMM50	translocase of inner mitochondrial membrane 50	-0.635177	0.000292675	0.00681385	8.90737	8.79397	8.23562	9.06325	9.21535	9.45722	9.43847	9.37833		298	309	119	508	687	634	720	633
100064971	NBEAL2	neurobeachin like 2	-0.641204	0.000294573	0.00684486	7.76791	7.85781	7.67142	7.88219	7.91468	8.38874	8.40678	8.34477		96	122	64	163	201	248	291	253
100055998	UBE2S	ubiquitin conjugating enzyme E2 S	-0.753446	0.000297461	0.00689871	8.57554	8.64472	7.67142	8.72626	9.22229	8.99008	9.31371	9.20642		221	270	64	378	691	429	650	549
100070694	MYBL2	MYB proto-oncogene like 2	-0.672568	0.000300943	0.00696087	8.59487	8.7757	7.92707	8.77238	9.17115	9.09414	9.2625	9.17785		225	304	86	394	662	469	623	536
100146410	SEMA4C	semaphorin 4C	-0.6498	0.000301294	0.00696087	7.45511	7.51869	7.2791	7.64852	7.74711	8.05535	7.93891	7.93773		65	81	38	124	166	177	180	166
100050528	AREG	amphiregulin	-0.907217	0.000303	0.00697362	6.7035	6.54765	6.61889	6.32793	6.99418	6.93876	7.0741	6.90514		18	14	11	9	57	39	57	39
100063992	RPL22L1	ribosomal protein L22 like 1	-0.577589	0.00030245	0.00697362	9.2527	9.37457	9.43311	9.10191	10.2054	9.58172	9.90455	9.59599		400	507	347	525	1508	701	1043	755
100054208	PPHLN1	periphilin 1	0.432594	0.000304675	0.00699884	9.76867	9.76739	9.75487	9.58406	9.48703	9.14585	9.30249	9.34912		607	695	449	781	859	490	644	618
100052942	LOC100052942	histone H2A type 1-D	-0.852059	0.00030545	0.00700333	7.26809	7.63655	7.16577	7.99234	7.95881	8.21116	8.70647	8.14972		50	94	32	184	211	208	385	208
102150025	LOC102150025	uncharacterized LOC102150025	-0.970274	0.000308592	0.00704861	6.67875	6.75241	6.15147	6.4089	6.77091	7.16208	6.9862	7.60133		17	23	2	12	37	57	49	112
100051297	THRSP	thyroid hormone responsive	0.718048	0.0003083	0.00704861	8.59966	8.40249	8.69242	9.28076	8.26707	8.28949	7.91854	8.14972		226	215	184	610	291	225	176	208
100066334	AGRN	agrin	-0.815802	0.000311433	0.00709007	7.05942	7.01138	6.78238	7.20738	7.44092	7.85402	7.35871	7.42464		36	38	16	68	113	142	88	89
100067714	EHHADH	enoyl-CoA hydratase and 3-hydroxyacyl CoA dehydrogenase	0.877414	0.000311581	0.00709007	8.54104	8.41209	9.29186	7.72513	7.99729	7.71616	7.77765	7.55025		214	217	309	136	220	121	150	105
100069124	FNIP2	folliculin interacting protein 2	0.574321	0.000313387	0.00711273	10.7644	10.8943	11.2293	10.6829	10.0885	10.4819	10.5851	10.0258		1294	1632	1360	1815	1379	1405	1750	1058
100071949	UBE2H	ubiquitin conjugating enzyme E2 H	0.598661	0.000313754	0.00711273	8.71436	8.73466	8.89789	8.57141	8.08293	8.08175	8.19108	8.55744		251	293	221	328	241	182	235	310
100062980	ARL15	ADP ribosylation factor like GTPase 15	0.614784	0.000314895	0.00712523	10.1646	10.2433	10.9849	10.3519	9.98366	9.82044	9.62532	9.92556		825	1004	1138	1417	1272	847	837	979
100054473	LOC100054473	histone H2B type 1	-0.581954	0.000318374	0.0071905	10.3137	10.5775	9.98406	10.5677	11.0123	10.81	11.3225	10.722		924	1291	537	1666	2751	1793	3006	1789
100070513	TOM1L1	target of myb1 like 1 membrane trafficking protein	0.532684	0.000322206	0.00724994	8.91883	8.81557	8.99757	8.74951	8.21443	8.45772	8.37434	8.65099		301	315	241	386	276	265	282	338
100050724	LYST	lysosomal trafficking regulator	0.670523	0.000321845	0.00724994	9.03911	8.75719	9.38269	8.72039	8.1371	8.66661	8.29164	8.4645		334	299	333	376	255	322	260	284
100068695	ENTR1	endosome associated trafficking regulator 1	-0.495956	0.000326509	0.0073195	8.31362	8.22803	8.04775	8.38954	8.72491	8.59685	8.65686	8.59158		172	181	98	276	449	302	368	320
100064336	MMRN2	multimerin 2	0.864072	0.000326076	0.0073195	7.70388	7.99529	7.12518	7.77967	6.88931	7.10479	7.00891	7.35642		89	142	30	145	47	52	51	81
100058498	TMPRSS2	transmembrane serine protease 2	0.499314	0.000327617	0.00733072	13.5773	13.4912	13.0595	13.3328	12.7958	12.5404	12.9718	13.0325		9615	10376	5002	12072	9846	6218	9716	9363
100063097	LOC100063097	mitotic-spindle organizing protein 2B-like	-0.638459	0.000329542	0.00733535	8.6559	8.40249	8.21882	8.16204	8.71003	8.83616	8.81667	9.26606		238	215	117	220	443	375	425	577
100055186	DMXL2	Dmx like 2	-0.504141	0.000330181	0.00733535	10.3532	10.0649	10.169	9.89318	10.3095	10.7779	10.7007	10.6838		952	876	619	997	1632	1751	1907	1739
100053605	EDC4	enhancer of mRNA decapping 4	-0.483889	0.0003311	0.00733535	9.29707	9.39606	8.98306	9.49677	9.64091	9.82195	9.79585	9.7629		415	516	238	728	972	848	958	862
100072394	CPOX	coproporphyrinogen oxidase	0.392739	0.000331466	0.00733535	10.6981	10.7888	10.5464	10.6777	10.4853	10.237	10.2056	10.2583		1232	1510	823	1808	1863	1168	1315	1264
100051777	ZNF644	zinc finger protein 644	0.542735	0.000331217	0.00733535	9.78737	9.58237	10.2168	9.71379	9.20135	9.44356	9.24696	9.41261		616	600	642	866	679	627	615	651
100067266	AIG1	androgen induced 1	0.739951	0.000328779	0.00733535	7.75896	7.46014	8.04775	7.67458	7.12445	7.36508	7.19328	7.38248		95	75	98	128	71	77	69	84
100146462	CSKMT	citrate synthase lysine methyltransferase	-0.684171	0.000333313	0.00736275	7.26809	7.47998	7.20488	7.43295	7.85966	7.66664	7.98849	7.63655		50	77	34	94	189	114	190	117
100059122	TMEM245	transmembrane protein 245	0.493516	0.000336686	0.00742368	8.8244	8.77202	9.08615	8.83069	8.58762	8.40116	8.34857	8.5505		277	303	260	415	396	251	275	308
100072567	ARL6	ADP ribosylation factor like GTPase 6	0.68727	0.00033866	0.0074536	7.90318	8.10778	8.37809	7.94105	7.57746	7.68811	7.3424	7.75566		112	160	137	174	135	117	86	135
100064498	LRP11	LDL receptor related protein 11	0.966502	0.000339701	0.00746292	6.72752	6.3672	6.72091	6.69001	6.19555	6.3249	6.22362	6.15989		19	8	14	26	6	8	6	4
100062817	TTC7B	tetratricopeptide repeat domain 7B	0.643311	0.000342396	0.00750847	8.04737	8.44516	8.19322	8.13973	7.56567	7.62257	7.79472	7.96483		131	224	114	215	133	108	153	171
100064199	EMB	embigin	0.558583	0.000343285	0.00751433	12.4568	12.1884	12.7159	12.4738	12.1935	11.5318	11.6271	12.0233		4375	4146	3928	6597	6433	3032	3744	4589
791240	ABCC1	ATP binding cassette subfamily C member 1	-0.960235	0.000349635	0.00758614	6.17228	6.08361	6.04803	6.23136	6.42408	6.60438	6.73738	6.47132		3	2	1	6	15	19	30	14
100060348	TCOF1	treacle ribosome biogenesis factor 1	-0.673466	0.000349359	0.00758614	7.68497	7.67065	7.22391	7.46403	7.79234	8.08175	8.07783	8.00706		87	98	35	98	175	182	209	179
100057411	STMN1	stathmin 1	0.337543	0.00035074	0.00758614	10.4772	10.4184	10.5513	10.6453	10.201	10.2017	10.2096	10.2107		1045	1146	826	1765	1503	1137	1319	1219
100054273	DCAF7	DDB1 and CUL4 associated factor 7	0.364049	0.000347953	0.00758614	9.80175	9.66321	9.86099	9.69765	9.39497	9.40178	9.45374	9.46253		623	640	488	855	797	606	729	678
100051283	SEPT11	septin 11	0.375688	0.000350031	0.00758614	10.9904	10.9737	11.0979	10.835	10.6888	10.4579	10.6915	10.5826		1528	1730	1236	2031	2168	1380	1894	1613
100072399	REV3L	REV3 like, DNA directed polymerase zeta catalytic subunit	0.47026	0.000352216	0.00758614	9.83409	9.7453	9.84251	9.59202	9.3226	9.51431	9.07487	9.34912		639	683	481	786	751	664	532	618
100061058	DOCK9	dedicator of cytokinesis 9	0.721717	0.000351703	0.00758614	10.5445	10.592	11.5536	11.4423	9.8859	10.4168	10.2489	10.5506		1099	1305	1719	3161	1179	1338	1359	1575
100054194	DAAM2	dishevelled associated activator of morphogenesis 2	0.766297	0.000351909	0.00758614	7.6364	7.47998	7.43012	7.78558	7.00406	7.00594	7.06352	7.39103		82	77	47	146	58	44	56	85
100071002	NEK6	NIMA related kinase 6	0.777986	0.000348729	0.00758614	7.13874	7.60148	7.68424	7.53836	7.12445	6.91051	7.12541	7.00776		41	90	65	108	71	37	62	47
100069105	MOGS	mannosyl-oligosaccharide glucosidase	-0.572552	0.000352974	0.00758893	9.76867	9.82468	9.22382	9.61566	10.1719	10.3127	10.3829	9.85		607	727	292	801	1470	1237	1504	923
100059700	LOC100059700	histone H3	-0.875249	0.000355259	0.00759919	7.04279	7.46014	6.89361	7.57386	7.68416	7.59228	8.38886	8.07785		35	75	20	113	154	104	286	193
100059667	THOP1	thimet oligopeptidase 1	-0.711311	0.000355309	0.00759919	7.56501	7.83587	7.5209	8.02218	8.0015	8.45375	8.53261	8.19557		75	119	53	190	221	264	328	218
100066988	SNTB2	syntrophin beta 2	0.622517	0.000355338	0.00759919	7.70388	7.79083	7.99881	7.72513	7.44092	7.30796	7.51032	7.37386		89	113	93	136	113	71	108	83
100056491	SBF1	SET binding factor 1	-0.60874	0.000357511	0.00763216	8.94522	9.04881	8.68041	9.36146	9.28332	9.68965	9.82218	9.59433		308	386	182	652	727	764	978	754
100060503	UST	uronyl 2-sulfotransferase	0.943708	0.000358374	0.00763709	6.59933	6.40129	7.03892	7.16822	5.96029	6.46758	6.1458	6.27604		14	9	26	64	1	13	4	7
100053564	ABT1	activator of basal transcription 1	-0.703313	0.000359234	0.00764193	7.86242	8.14908	7.63217	8.3126	8.53206	8.32919	8.87123	8.64451		107	167	61	256	376	234	446	336
100064527	PCMT1	protein-L-isoaspartate (D-aspartate) O-methyltransferase	0.443219	0.000360439	0.00765411	9.67129	9.62336	9.58087	9.31398	9.23608	9.04307	9.17487	9.15997		562	620	391	627	699	449	579	528
100053629	LONRF3	LON peptidase N-terminal domain and ring finger 3	0.957422	0.000366998	0.00777971	7.09188	6.66805	7.34869	6.56362	6.35878	6.35652	6.55016	6.44722		38	19	42	19	12	9	19	13
100054117	NYNRIN	NYN domain and retroviral integrase containing	-0.473508	0.000371047	0.00785177	8.86452	9.05485	8.62501	8.94302	9.30962	9.26186	9.20133	9.41073		287	388	173	458	743	540	592	650
100054086	LOC100054086	histone H3.1-like	-0.80291	0.000374588	0.00791283	7.28157	7.56538	7.65848	7.91996	7.88287	8.01749	8.71219	8.37274		51	86	63	170	194	170	387	260
100054712	TWSG1	twisted gastrulation BMP signaling modulator 1	0.467713	0.000375821	0.00792504	8.86452	9.02746	8.89271	8.68462	8.50631	8.55693	8.41034	8.48651		287	379	220	364	367	291	292	290
100053113	TC2N	tandem C2 domains, nuclear	0.71479	0.000377067	0.00793746	7.57547	7.69562	8.07627	7.78558	7.2788	7.1165	7.43697	7.44109		76	101	101	146	90	53	98	91
100056712	LOC100056712	protein SCO2 homolog, mitochondrial	-0.748741	0.000377803	0.00793913	7.65606	7.49949	7.20488	7.91463	7.94134	8.25778	8.40322	8.04798		84	79	34	169	207	218	290	187
100063163	SLC1A4	solute carrier family 1 member 4	0.792012	0.00037949	0.00796072	7.22666	7.31094	7.1855	7.09601	6.922	6.88138	6.69066	6.70898		47	61	33	57	50	35	27	26
100052160	GNB1L	G protein subunit beta 1 like	-0.702488	0.000381319	0.00797861	7.64627	7.37726	7.24262	7.70641	7.83124	8.05535	8.22815	7.88747		83	67	36	133	183	177	244	157
100065805	EEF1D	eukaryotic translation elongation factor 1 delta	-0.548943	0.000381663	0.00797861	10.0524	10.0972	9.55837	10.3331	10.6407	10.4267	10.7183	10.5667		757	898	384	1397	2092	1348	1932	1594
100051517	IPO4	importin 4	-0.478407	0.000384271	0.00801925	8.97112	8.89882	8.5868	9.02588	9.30309	9.3293	9.38456	9.1911		315	339	167	492	739	571	689	542
100066513	ATL1	atlastin GTPase 1	0.765282	0.000393792	0.00820378	7.38391	7.33348	7.29691	7.12756	6.86685	7.03158	6.87677	6.75838		59	63	39	60	45	46	40	29
100058646	PRDX3	peroxiredoxin 3	0.543088	0.000399827	0.00831517	11.9581	11.7139	11.9929	11.4374	11.5535	10.9661	11.2038	11.0787		3071	2956	2354	3150	4073	2011	2758	2325
100060945	RADX	RPA1 related single stranded DNA binding protein, X-linked	0.610197	0.000401942	0.00834479	7.74995	7.8865	8.19322	7.86566	7.56567	7.50489	7.53845	7.48911		94	126	114	160	133	93	112	97
100054730	PRPS1	phosphoribosyl pyrophosphate synthetase 1	0.576758	0.000403321	0.00835905	9.26467	9.07876	9.46461	9.46586	8.88111	8.44179	8.79531	9.03795		404	396	356	710	516	261	417	476
100072155	ABHD15	abhydrolase domain containing 15	0.914349	0.000408003	0.00844161	6.87891	6.84716	7.41428	7.04116	6.53666	6.49242	6.4678	6.78976		26	28	46	52	21	14	15	31
100051874	ESYT3	extended synaptotagmin 3	0.557085	0.000408882	0.00844533	8.35995	8.31293	8.16713	8.30068	7.84079	8.10249	7.8446	7.72369		180	197	111	253	185	186	162	130
100053389	CLPX	caseinolytic mitochondrial matrix peptidase chaperone subunit	0.392339	0.000412477	0.00850505	10.1292	10.1638	10.2612	9.94873	9.80651	9.69952	9.67966	9.85139		803	945	664	1041	1108	770	874	924
100050696	RPL37A	ribosomal protein L37a	-0.575268	0.000415247	0.00854757	11.4201	11.409	10.7954	11.7499	11.9357	11.8581	12.1567	12.0433		2088	2374	990	3943	5355	3831	5464	4655
100051665	RUVBL2	RuvB like AAA ATPase 2	-0.669959	0.000417681	0.00858306	7.75896	7.82103	7.36544	8.04171	8.34074	8.17753	8.43149	8.18198		95	117	43	194	313	201	298	215
100065534	POLK	DNA polymerase kappa	0.595218	0.000424381	0.00869117	8.19677	8.17211	8.6499	8.28057	7.78243	8.00092	7.82267	7.94319		153	171	177	248	173	167	158	167
100050997	NRCAM	neuronal cell adhesion molecule	0.907899	0.000424288	0.00869117	6.83826	6.75241	7.16577	7.25443	6.40314	6.56174	6.65792	6.61918		24	23	32	73	14	17	25	21
100067287	PTK7	protein tyrosine kinase 7 (inactive)	-0.721544	0.000425778	0.00870503	7.38391	7.24048	7.03892	7.29067	7.49239	7.91479	7.82267	7.55768		59	55	26	77	121	152	158	106
100052952	RPS9	ribosomal protein S9	-0.595781	0.000427221	0.00871978	11.4735	11.5027	10.9435	11.9195	11.9537	12.0799	12.4129	12.1166		2170	2540	1104	4451	5424	4487	6552	4904
100070274	ZDHHC7	zinc finger DHHC-type containing 7	-0.421638	0.000430417	0.00877019	9.65327	9.63142	9.32279	9.7167	9.97653	9.99063	10.0685	9.89769		554	624	317	868	1265	967	1184	958
100064459	RPS5	ribosomal protein S5	-0.495207	0.000431444	0.00877633	11.4818	11.6187	11.3348	11.9211	11.9793	11.956	12.3321	12.1994		2183	2761	1468	4456	5524	4108	6188	5201
100057725	ACSS1	acyl-CoA synthetase short chain family member 1	-0.440473	0.000432917	0.00879149	10.8497	10.9539	10.813	11.1555	11.1204	11.441	11.4521	11.5359		1378	1705	1003	2568	2977	2840	3301	3238
100055333	MGAT3	mannosyl (beta-1,4-)-glycoprotein beta-1,4-N-acetylglucosaminyltransferase	-0.55626	0.000434301	0.0088048	9.11726	9.36492	8.8345	9.22841	9.7358	9.89669	9.6608	9.34912		357	503	209	584	1048	899	861	618
100629515	NDUFC1	NADH:ubiquinone oxidoreductase subunit C1	0.443187	0.000436305	0.00883061	9.01088	9.05485	9.00716	9.06325	8.67212	8.51203	8.61156	8.8466		326	388	243	508	428	279	353	403
100058684	CACUL1	CDK2 associated cullin domain 1	0.454169	0.000442462	0.00894025	10.3546	10.2341	10.5432	10.2351	10.1504	9.74627	9.83517	9.86379		953	997	821	1297	1446	799	988	933
100060904	TNRC18	trinucleotide repeat containing 18	-0.729932	0.000446518	0.00897717	7.13874	7.20348	6.86707	7.05237	7.29386	7.5454	7.51032	7.63655		41	52	19	53	92	98	108	117
100067217	UBE3C	ubiquitin protein ligase E3C	0.402345	0.000445599	0.00897717	9.69571	9.73599	9.72922	9.56151	9.1996	9.29053	9.4805	9.29088		573	678	440	767	678	553	745	589
100070088	CYP1B1	cytochrome P450 family 1 subfamily B member 1	0.943159	0.000445878	0.00897717	6.81722	6.73212	7.06117	7.16822	6.33515	6.75436	6.28899	6.27604		23	22	27	64	11	27	8	7
100146116	PRKAR2A	protein kinase cAMP-dependent type II regulatory subunit alpha	0.505929	0.00044783	0.00898858	11.3041	11.0882	11.4712	10.8437	10.7786	10.5341	10.5328	10.8338		1920	1881	1620	2044	2317	1461	1683	1943
100063263	AKAP12	A-kinase anchoring protein 12	-0.917644	0.000454076	0.00909787	6.89858	7.04112	6.89361	7.07442	7.72126	9.19106	7.06352	8.73559		27	40	20	55	161	509	56	365
100056593	TRIM71	tripartite motif containing 71	-0.481355	0.000456286	0.00909787	8.68768	8.74597	8.52744	8.71449	8.96669	9.21659	9.22334	8.89354		245	296	158	374	556	520	603	420
100052802	ATP6V0A1	ATPase H+ transporting V0 subunit a1	0.45982	0.000456154	0.00909787	9.38184	9.49889	9.52558	9.11974	8.90734	8.99278	8.95289	9.07185		445	561	374	533	528	430	479	490
100629602	LOC100629602	uncharacterized LOC100629602	0.945012	0.000455346	0.00909787	9.77076	9.33802	10.3384	9.45191	7.90114	7.7571	7.96889	9.11196		608	492	704	702	198	127	186	507
100054992	TMED1	transmembrane p24 trafficking protein 1	-0.776967	0.000462772	0.00916668	6.87891	6.96502	6.75221	7.1582	7.24808	7.37432	7.58614	7.37386		26	35	15	63	86	78	119	83
100054735	NEDD4	neural precursor cell expressed, developmentally down-regulated 4, E3 ubiquitin protein ligase	-0.558992	0.000462113	0.00916668	7.53309	7.75203	7.80565	7.70641	8.0015	8.07651	8.02685	8.22676		72	108	75	133	221	181	198	225
100057572	WDR37	WD repeat domain 37	0.414021	0.00046265	0.00916668	9.79561	9.85593	10.0659	9.85404	9.48847	9.68965	9.45711	9.40317		620	745	572	967	860	764	731	646
100072585	LOC100072585	solute carrier family 12 member 3	0.628812	0.000462031	0.00916668	9.00373	8.26049	8.60604	8.6448	8.17448	8.24396	8.14865	7.97019		324	187	170	351	265	215	225	172
100147394	LOC100147394	histone H2A type 1	-0.608322	0.000466097	0.00921744	9.08042	9.39606	9.10411	9.59043	9.70651	9.65119	10.3216	9.85277		346	516	264	785	1024	741	1436	925
100069617	GLS	glutaminase	-0.484194	0.000467406	0.00922822	8.59487	8.52672	8.59324	8.40811	8.73719	8.97105	9.11401	8.87165		225	242	168	281	454	422	550	412
100054576	TUBA8	tubulin alpha 8	-0.598817	0.000471213	0.0092882	8.99655	9.44268	8.92348	9.29649	10.1522	9.64949	9.59506	9.55572		322	536	226	618	1448	740	817	731
100069841	LGALS1	galectin 1	-0.628103	0.000475057	0.00934872	11.2558	11.1348	10.585	11.6175	11.9117	11.9211	12.138	11.5143		1854	1946	847	3586	5264	4007	5392	3188
100064763	CTBS	chitobiase	0.339102	0.00047659	0.00936364	17.3663	17.4607	17.5274	17.4151	17.1123	17.0229	16.9541	17.2638		134042	164025	112080	206579	199134	141520	155578	178100
100059440	ANKRD52	ankyrin repeat domain 52	0.568396	0.000477689	0.00937	8.13766	8.42162	8.19322	8.13973	7.62351	7.85402	7.92366	7.86449		144	219	114	215	143	142	177	153
100059704	LLGL2	LLGL2, scribble cell polarity complex component	-0.545553	0.000483389	0.00946643	8.46408	8.62437	8.47944	8.84692	8.81332	9.27517	9.16249	9.06706		199	265	151	421	486	546	573	488
100068475	PDE8A	phosphodiesterase 8A	0.934082	0.000484434	0.00947154	6.95521	6.62222	7.16577	6.7842	6.50128	6.56174	6.37283	6.15989		30	17	32	32	19	17	11	4
102150659	LUZP6	leucine zipper protein 6	0.525859	0.000488878	0.00954299	9.25571	9.75638	9.70017	9.31398	9.17294	8.9573	9.09458	8.92576		401	689	430	627	663	417	541	432
100034174	CGA	glycoprotein hormones, alpha polypeptide	-0.802793	0.000492713	0.00956668	8.05454	7.95555	8.63127	8.05136	9.35767	9.35248	8.67457	8.2486		132	136	174	196	773	582	374	230
100054253	LOC100054253	histone H4	-0.600129	0.000491091	0.00956668	8.66505	8.90218	8.4864	8.958	9.20837	9.23032	9.68828	9.06225		240	340	152	464	683	526	880	486
100069657	TMOD3	tropomodulin 3	0.469908	0.000493258	0.00956668	11.4438	11.4032	11.747	11.2815	11.2063	10.7435	10.9437	11.0561		2124	2364	1975	2814	3169	1707	2281	2287
100068258	CASP7	caspase 7	0.907116	0.000493181	0.00956668	6.91784	6.98071	6.94453	7.66812	6.69112	6.73709	6.67446	6.51695		28	36	22	127	31	26	26	16
100053105	LOC100053105	histone H2A type 1	-0.748947	0.000495146	0.00957347	7.87067	8.21703	7.75848	8.45882	8.46527	8.56061	9.26828	8.70486		108	179	71	295	353	292	626	355
100055879	EXT2	exostosin glycosyltransferase 2	-0.427203	0.000495193	0.00957347	8.92642	8.89882	8.68643	9.03061	9.26495	9.2004	9.35048	9.23442		303	339	183	494	716	513	670	562
100068673	MCM7	minichromosome maintenance complex component 7	-0.428721	0.000496085	0.00957539	10.7903	10.9108	10.5085	10.847	11.317	11.2318	11.2606	10.9792		1319	1652	800	2049	3434	2441	2874	2162
100069315	HMGN3	high mobility group nucleosomal binding domain 3	0.591245	0.000497144	0.00958053	9.62116	9.23834	9.28009	8.95302	9.02364	8.70354	8.57107	8.6766		540	453	306	462	584	333	340	346
100146285	LOC100146285	ATP-binding cassette sub-family D member 2-like	0.856703	0.000500309	0.00962618	7.12335	6.94906	7.16577	6.82764	6.61791	6.58338	6.73738	6.47132		40	34	32	35	26	18	30	14
100056875	RPAP1	RNA polymerase II associated protein 1	-0.468964	0.000503514	0.00967243	8.41574	8.23349	8.14944	8.4118	8.70002	8.60043	8.7599	8.65421		190	182	109	282	439	303	404	339
100050099	SLC25A29	solute carrier family 25 member 29	-0.754682	0.000506081	0.00970631	7.88703	7.48977	7.31443	8.02709	8.01404	8.59685	8.42799	8.21792		110	78	40	191	224	302	297	223
100057311	FASN	fatty acid synthase	-0.635564	0.000507051	0.0097095	12.7448	12.8586	11.9737	13.0784	13.2612	13.7976	13.348	13.2926		5361	6657	2322	10099	13654	15027	12651	11238
100070166	ATP2C2	ATPase secretory pathway Ca2+ transporting 2	0.595432	0.000518011	0.00990369	8.20955	8.22254	7.93757	8.34776	7.869	7.89082	7.58614	7.6909		155	180	87	265	191	148	119	125
102150716	LOC102150716	uncharacterized LOC102150716	-0.746778	0.000519036	0.00990731	7.22666	7.53758	7.67142	7.19772	7.58331	8.07125	8.14865	7.93773		47	83	64	67	136	180	225	166
100064394	CD99	CD99 molecule (Xg blood group)	-0.603061	0.000520136	0.00990731	8.86056	8.9255	8.71615	9.48825	9.57621	9.79614	9.49369	9.54889		286	347	188	723	923	831	753	727
100065329	RPS19	ribosomal protein S19	-0.387656	0.00052066	0.00990731	12.8703	12.903	12.7895	13.046	13.3488	13.0444	13.4337	13.3677		5856	6868	4137	9872	14518	8867	13434	11845
100054565	PCNX1	pecanex 1	0.405809	0.00052293	0.00990946	10.4759	10.4875	10.426	10.174	10.0158	10.0302	9.84675	10.1218		1044	1207	752	1238	1304	997	997	1139
100056137	SPON1	spondin 1	0.412686	0.000523092	0.00990946	11.0889	10.8172	11.0087	11.1394	10.6154	10.3805	10.7113	10.7076		1642	1542	1158	2538	2053	1302	1922	1770
100146975	LOC100146975	pantetheinase	0.858826	0.000523234	0.00990946	7.39609	7.21595	7.47637	6.79892	6.77091	6.78789	6.64101	6.83479		60	53	50	33	37	29	24	34
100070056	HPS6	HPS6, biogenesis of lysosomal organelles complex 2 subunit 3	-0.69287	0.000525328	0.00993355	7.38391	7.22828	6.96899	7.30836	7.71603	7.59993	7.82819	7.50469		59	54	23	79	160	105	159	99
100050835	LOC100050835	cystatin-B	0.433458	0.000527141	0.00995225	10.4436	10.5817	10.5658	10.7504	10.1413	10.1258	9.96956	10.4011		1019	1295	835	1908	1436	1073	1097	1408
100068083	ZNF598	zinc finger protein 598	-0.646552	0.000528406	0.0099597	7.37161	7.41943	7.36544	7.64192	7.68416	7.9785	8.0549	7.81726		58	71	43	123	154	163	204	145
100061858	RDX	radixin	0.421136	0.000529184	0.0099597	10.3051	10.3628	10.2848	10.0924	9.94452	9.93473	9.93139	9.61408		918	1099	676	1163	1234	926	1065	766
100630207	LOC100630207	nuclear body protein SP140-like protein	0.635062	0.000534319	0.0100407	7.71323	7.59256	7.78228	8.00237	7.44092	7.42831	7.29202	7.36517		90	89	73	186	113	84	80	82
100009713	COL9A2	collagen type IX alpha 2 chain	-0.777438	0.00053533	0.0100441	7.65606	7.50913	8.00875	8.12161	8.11801	9.03263	8.51627	8.25293		84	80	94	211	250	445	323	231
100058873	HPN	hepsin	-0.807279	0.000536352	0.0100477	7.09188	7.20348	7.06117	7.74966	7.65145	8.16776	7.99819	7.81124		38	52	27	140	148	199	192	144
100067493	SHTN1	shootin 1	0.314642	0.000540232	0.0101044	10.2053	10.1245	10.2632	10.23	9.91391	9.96091	9.89218	9.88828		851	917	665	1292	1205	945	1033	951
100071914	AKR7A2	aldo-keto reductase family 7 member A2	-0.451851	0.00054187	0.0101044	9.20381	9.41021	9.2156	9.53531	9.62794	9.77454	9.94702	9.69969		384	522	290	751	962	817	1078	820
100056150	SELENOO	selenoprotein O	-0.787671	0.00054189	0.0101044	7.1836	7.12544	6.86707	7.35983	7.26355	7.82889	7.74867	7.79298		44	46	19	85	88	138	145	141
100057626	BTK	Bruton tyrosine kinase	0.680302	0.000544672	0.0101406	8.04017	8.0018	8.42245	7.9873	7.58913	7.33688	7.63204	7.87603		130	143	143	183	137	74	126	155
100060645	ORAI2	ORAI calcium release-activated calcium modulator 2	-0.906639	0.000545929	0.0101435	6.40686	6.52092	6.54223	6.54363	6.70497	7.12808	7.20264	6.72578		8	13	9	18	32	54	70	27
100065260	P4HA3	prolyl 4-hydroxylase subunit alpha 3	-0.440708	0.000546502	0.0101435	9.33725	9.33802	8.96348	9.24675	9.58026	9.74627	9.66953	9.51952		429	492	234	593	926	799	867	710
100062360	RPS10	ribosomal protein S10	-0.483879	0.000548307	0.0101464	11.6821	11.7359	11.2869	12.0219	12.2498	12.1479	12.3038	12.1456		2521	3003	1418	4788	6695	4709	6065	5006
100068855	NDUFS7	NADH:ubiquinone oxidoreductase core subunit S7	-0.769901	0.000548341	0.0101464	7.78562	7.76769	7.16577	8.05136	8.02646	8.45375	8.67457	8.29963		98	110	32	196	227	264	374	242
100061953	STRIP1	striatin interacting protein 1	-0.359876	0.00055335	0.0102234	10.1211	10.0884	9.87404	9.92249	10.2609	10.3754	10.3969	10.3482		798	892	493	1020	1573	1297	1520	1353
100065553	NDUFB10	NADH:ubiquinone oxidoreductase subunit B10	-0.470265	0.000554624	0.0102313	10.0159	10.2088	10.1795	9.92375	10.788	10.3444	10.3444	10.6611		736	978	624	1021	2333	1267	1461	1710
100063835	LOC100063835	histone H4	-0.667459	0.000557094	0.0102612	7.40813	7.36647	7.16577	7.63528	7.77244	7.77046	8.0549	7.81124		61	66	32	122	171	129	204	144
100058739	PHLDA1	pleckstrin homology like domain family A member 1	-0.780164	0.000558371	0.0102691	7.15391	6.99617	7.26101	6.75398	7.73166	7.45439	7.51742	7.3476		42	37	37	30	163	87	109	80
100057094	DCAF6	DDB1 and CUL4 associated factor 6	0.486553	0.000559801	0.0102753	8.94522	8.90218	9.08615	8.70857	8.40442	8.41348	8.55198	8.65743		308	340	260	372	333	254	334	340
100061686	NPY1R	neuropeptide Y receptor Y1	-0.742883	0.000560408	0.0102753	8.62806	8.50455	8.37055	9.09966	8.71749	9.30141	9.66372	9.81352		232	237	136	524	446	558	863	897
100064937	GLRX	glutaredoxin	0.517776	0.000568209	0.0104025	11.64	11.4751	11.2233	11.1841	10.9326	11.11	10.4744	10.8303		2446	2490	1354	2622	2595	2234	1611	1938
100050572	RPL28	ribosomal protein L28	-0.609378	0.000576475	0.0105379	10.3194	10.3162	9.89469	10.9537	10.9061	11.089	11.1715	11.1205		928	1061	501	2216	2545	2200	2694	2397
100062188	TRIM2	tripartite motif containing 2	0.458438	0.000588151	0.0107351	9.94185	10.0972	10.2311	10.2442	9.89674	9.65964	9.43676	9.75404		695	898	649	1306	1189	746	719	856
100630893	RPL38	ribosomal protein L38	-0.428061	0.000589356	0.0107359	11.6066	11.5506	11.6422	11.9908	12.2358	11.9512	12.2492	12.143		2388	2629	1832	4683	6629	4094	5835	4997
100629662	NT5DC2	5'-nucleotidase domain containing 2	-0.505712	0.000589974	0.0107359	8.51077	8.70015	8.26043	8.79209	9.04344	8.99008	9.00712	9.02317		208	284	122	401	594	429	502	470
100064536	GYG2	glycogenin 2	-0.926506	0.000594081	0.0107876	6.01418	6.29164	6.15147	6.29789	6.53666	6.51633	6.65792	6.72578		1	6	2	8	21	15	25	27
100069930	VGLL3	vestigial like family member 3	0.823087	0.000594601	0.0107876	7.33389	7.26446	7.65848	8.00237	7.23239	7.1165	6.83723	7.00776		55	57	63	186	84	53	37	47
100052305	CERS6	ceramide synthase 6	0.350251	0.000596605	0.0108078	10.5603	10.4102	10.5706	10.4355	10.201	10.1819	10.0125	10.2395		1112	1139	838	1509	1503	1120	1134	1246
100065810	CLDN9	claudin 9	-0.87037	0.000605821	0.0109583	6.65318	6.79156	6.29694	6.99503	7.07065	7.3926	7.30907	7.18597		16	25	4	48	65	80	82	63
100067631	TDP2	tyrosyl-DNA phosphodiesterase 2	0.428577	0.000610628	0.0110287	8.98933	8.87162	8.68041	8.86029	8.57118	8.51203	8.47284	8.48651		320	331	182	426	390	279	310	290
100630214	MTURN	maturin, neural progenitor differentiation regulator homolog	0.820374	0.000614285	0.0110782	7.13874	7.33348	7.89508	7.46403	6.83208	6.93876	6.90221	7.18597		41	63	83	98	42	39	42	63
100053689	HAAO	3-hydroxyanthranilate 3,4-dioxygenase	0.896805	0.000618894	0.0111447	6.62674	6.59821	6.35524	6.70648	6.07934	6.06218	5.79725	6.33944		15	16	5	27	3	2	0	9
100055438	CPT1B	carnitine palmitoyltransferase 1B	-0.91932	0.000620533	0.0111576	6.51013	6.29164	6.23053	6.65601	6.58651	7.15087	6.87677	7.16529		11	6	3	24	24	56	40	61
100053529	INTS1	integrator complex subunit 1	-0.606221	0.000621989	0.0111671	8.75772	9.01511	8.32445	9.09291	9.19783	9.54386	9.51487	9.30921		261	375	130	521	677	680	766	598
100050173	RPL13	ribosomal protein L13	-0.561366	0.000624707	0.0111993	11.6383	11.68	10.9161	11.8472	12.0829	12.124	12.3612	12.0905		2443	2885	1082	4227	5947	4630	6317	4814
100058805	SLC18A2	solute carrier family 18 member A2	0.85162	0.000628831	0.0112476	6.75085	6.99617	7.08295	7.18798	6.46388	6.60438	6.64101	6.70898		20	37	28	66	17	19	24	26
100067265	GLIPR2	GLI pathogenesis related 2	0.614309	0.00062982	0.0112476	8.09675	8.40249	7.93757	8.15761	7.89204	7.72308	7.51032	7.72369		138	215	87	219	196	122	108	130
100061421	A2ML1	alpha-2-macroglobulin like 1	0.837595	0.000630195	0.0112476	8.01094	7.38795	8.21034	7.74357	6.86685	7.09295	7.27471	7.5797		126	68	116	139	45	51	78	109
100066103	TSPAN13	tetraspanin 13	0.500677	0.000632038	0.0112639	10.0897	9.96182	9.5355	9.705	9.55306	9.36081	9.24501	9.29497		779	809	377	860	906	586	614	591
100063038	AFF4	AF4/FMR2 family member 4	0.436487	0.00063712	0.0113377	11.2386	11.4532	11.5887	11.0269	10.912	10.9394	10.9171	10.8282		1831	2451	1763	2338	2556	1972	2237	1935
100033887	S100A6	S100 calcium binding protein A6	-0.563837	0.000638647	0.0113482	10.4861	10.6701	11.284	10.8882	11.6834	11.1476	11.45	11.5165		1052	1383	1415	2112	4471	2296	3296	3193
100054898	WSB2	WD repeat and SOCS box containing 2	0.410573	0.00063965	0.0113493	9.83009	10.05	9.94255	9.84075	9.60032	9.43963	9.38633	9.7043		637	866	520	957	941	625	690	823
100070896	BMT2	base methyltransferase of 25S rRNA 2 homolog	0.525386	0.000642328	0.0113801	9.36528	9.1761	9.72056	9.08158	8.94788	8.86891	8.83509	8.86888		439	430	437	516	547	386	432	411
100063247	WIZ	WIZ zinc finger	-0.668234	0.000643285	0.0113804	7.02589	7.07	7.01615	7.2727	7.40078	7.52126	7.54538	7.48124		34	42	25	75	107	95	113	96
100070045	BAG2	BCL2 associated athanogene 2	0.786997	0.000647718	0.0114272	7.25446	7.61914	7.36544	7.29067	6.96391	6.75436	7.17433	6.78976		49	92	43	77	54	27	67	31
100033909	ACTR3	ARP3 actin related protein 3 homolog	0.457982	0.000647824	0.0114272	13.1774	12.9071	13.3241	12.7101	12.647	12.4771	12.4718	12.6558		7266	6888	6022	7794	8866	5946	6831	7183
100063923	BBS7	Bardet-Biedl syndrome 7	0.647458	0.000652634	0.0114953	8.51586	8.05274	8.28479	8.01231	7.97606	7.60752	7.76034	7.58695		209	151	125	188	215	106	147	110
100061807	SCAMP5	secretory carrier membrane protein 5	-0.702414	0.000658695	0.0115852	7.07578	6.94906	6.96899	6.93412	7.30131	7.47146	7.43697	7.20626		37	34	23	43	93	89	98	65
100063434	ITGA1	integrin subunit alpha 1	0.443336	0.000662169	0.0116294	9.90809	9.77286	10.0996	10.0223	9.42832	9.6307	9.35772	9.71651		677	698	587	1102	819	729	674	831
100009690	HTR3A	5-hydroxytryptamine receptor 3A	-0.798341	0.000668798	0.0117287	7.1836	6.75241	7.14567	7.02982	7.20842	7.7638	7.4063	7.7172		44	23	31	51	81	128	94	129
100072644	TMEM45B	transmembrane protein 45B	0.781671	0.000675326	0.011826	7.45511	7.31094	7.33169	7.20738	6.63312	6.96619	6.83723	7.08953		65	61	41	68	27	41	37	54
100034176	TF	transferrin	0.878449	0.0006764	0.0118277	7.32104	7.8865	7.43012	7.50918	6.77091	6.68294	6.67446	7.39953		54	126	47	104	37	23	26	86
100057101	ENPP2	ectonucleotide pyrophosphatase/phosphodiesterase 2	0.538943	0.000678557	0.0118483	11.0602	10.8119	11.1287	11.2402	10.642	10.3569	10.0935	10.8359		1608	1536	1264	2731	2094	1279	1207	1946
100033971	SLC2A5	solute carrier family 2 member 5	0.491809	0.000681381	0.0118804	11.3134	10.9761	10.911	11.3592	10.8309	10.4857	10.4204	10.8184		1933	1733	1078	2977	2408	1409	1547	1921
100146367	SOAT2	sterol O-acyltransferase 2	0.799842	0.000688538	0.0119879	7.54382	7.16518	7.31443	7.36819	6.9741	6.6248	6.79585	7.11174		73	49	40	86	55	20	34	56
100063310	GCDH	glutaryl-CoA dehydrogenase	-0.632721	0.000700459	0.0121779	9.82205	9.84039	9.2156	10.3463	10.2767	10.5942	10.5828	10.6453		633	736	290	1411	1592	1528	1747	1690
100052394	EFS	embryonal Fyn-associated substrate	-0.628739	0.000707505	0.0122675	7.84575	7.94203	7.41428	8.01231	8.11029	8.34647	8.44887	8.32034		105	134	46	188	248	238	303	247
100050295	SERPINB6	serpin family B member 6	0.451221	0.000707642	0.0122675	10.4823	10.4996	10.6194	10.2442	10.2002	9.99996	9.74858	10.1149		1049	1218	869	1306	1502	974	923	1133
100064431	APC	APC, WNT signaling pathway regulator	0.478573	0.000712446	0.0123331	9.73694	9.77104	10.0314	9.517	9.33385	9.25068	9.18102	9.52126		592	697	557	740	758	535	582	711
100050998	KRIT1	KRIT1, ankyrin repeat containing	0.365202	0.000720267	0.0124506	9.72621	9.55084	9.70895	9.6633	9.25144	9.35873	9.28168	9.44792		587	585	433	832	708	585	633	670
100065463	NECTIN2	nectin cell adhesion molecule 2	-0.579663	0.000726079	0.0125332	8.54602	8.57853	8.11336	8.76099	8.75662	9.1793	9.0924	9.06946		215	254	105	390	462	504	540	489
100052568	LOC100052568	histone H2B type 2-E	-0.650471	0.000728462	0.0125564	9.84405	10.0708	9.16095	10.0879	10.5553	10.4128	10.903	10.1591		644	880	277	1159	1963	1334	2214	1172
100053889	SOS1	SOS Ras/Rac guanine nucleotide exchange factor 1	0.417043	0.000730172	0.0125624	9.84603	9.73038	9.9475	9.55011	9.42532	9.45916	9.40392	9.26815		645	675	522	760	817	635	700	578
100056704	ELOF1	elongation factor 1 homolog	-0.596763	0.000731184	0.0125624	7.86242	8.04648	7.5778	8.04171	8.55455	8.21116	8.39605	8.23554		107	150	57	194	384	208	288	227
100063726	PLA2G12B	phospholipase A2 group XIIB	0.832487	0.000731932	0.0125624	7.48916	7.4701	8.27672	7.97717	7.32337	7.03158	6.88958	7.50469		68	76	124	181	96	46	41	99
100053279	LOC100053279	histone H2B type 1-K	-0.614571	0.000749276	0.0128418	10.5445	10.7977	9.96712	10.8817	11.2704	11.0135	11.626	11.0368		1099	1520	530	2102	3320	2082	3741	2255
100054741	YPEL5	yippee like 5	0.734515	0.000756157	0.0129318	8.10366	8.05274	8.96348	8.17963	7.58331	7.7368	7.75452	7.97019		139	151	234	224	136	124	146	172
100053403	LOC100053403	histone H4	-0.648472	0.000756665	0.0129318	8.06876	8.15487	7.64539	8.41547	8.74207	8.50822	8.8481	8.4645		134	168	62	283	456	278	437	284
100069744	SMIM12	small integral membrane protein 12	-0.610669	0.000758628	0.012947	7.93489	8.01472	7.6188	7.66812	8.35372	7.98414	8.39964	8.33668		116	145	60	127	317	164	289	251
100066048	TIPIN	TIMELESS interacting protein	-0.508747	0.000761506	0.0129778	7.82886	7.85054	8.00875	7.84329	8.32104	8.06597	8.33737	8.23116		103	121	94	156	307	179	272	226
100063542	KRT18	keratin 18	0.421462	0.000768278	0.013073	13.7537	13.8072	13.6227	13.9118	13.3577	13.3271	13.0225	13.5785		10877	12941	7422	18097	14609	10812	10069	13728
100062987	PRR14L	proline rich 14 like	0.340672	0.000769254	0.013073	10.919	10.8614	11.0075	10.8798	10.6154	10.7267	10.4374	10.5489		1450	1593	1157	2099	2053	1686	1567	1573
100062934	LOC100062934	histone H2B type 2-E	-0.618914	0.00077183	0.0130983	9.65553	9.90654	9.15666	9.9586	10.3783	10.2177	10.7085	9.98603		555	775	276	1049	1719	1151	1918	1026
100061624	ATP10D	ATPase phospholipid transporting 10D (putative)	0.510034	0.000775633	0.0131309	10.4669	10.1485	9.8211	9.99622	9.51268	9.83244	9.66226	9.50019		1037	934	473	1080	877	855	862	699
100068879	PIAS2	protein inhibitor of activated STAT 2	0.531892	0.000775923	0.0131309	8.11736	8.3026	8.4297	8.12161	7.7573	7.79676	7.8821	7.99663		141	195	144	211	168	133	169	177
100067959	SH3GL3	SH3-domain GRB2-like 3	-0.542062	0.000777851	0.0131451	8.2159	8.10778	8.08564	8.26426	8.36016	8.44179	8.79262	8.76567		156	160	102	244	319	261	416	375
100034229	CYP11A1	cytochrome P450 family 11 subfamily A member 1	0.604911	0.000780538	0.0131721	11.3494	10.5796	10.8868	10.9181	10.3814	9.8924	10.1465	10.7076		1984	1293	1059	2159	1723	896	1257	1770
100067364	HIVEP2	human immunodeficiency virus type I enhancer binding protein 2	0.569448	0.000788554	0.0132714	7.91913	8.03387	8.23562	7.79734	7.64591	7.65213	7.55227	7.60133		114	148	119	148	147	112	114	112
100053602	GRIK1	glutamate ionotropic receptor kainate type subunit 1	-0.905622	0.000788618	0.0132714	6.17228	6.08361	6.29694	6.23136	6.50128	6.64468	6.51027	6.61918		3	2	4	6	19	21	17	21
100059899	LOC100059899	zinc finger protein 304	0.465857	0.000795352	0.0133547	8.23477	8.26049	8.21034	8.16646	7.85497	7.96143	7.81156	7.93224		159	187	116	221	188	160	156	165
100062686	PON2	paraoxonase 2	0.541093	0.000795779	0.0133547	10.335	10.2142	10.5754	10.1634	9.85623	10.0119	9.30249	9.88828		939	982	841	1228	1152	983	644	951
100053081	RPS20	ribosomal protein S20	-0.401855	0.000797609	0.0133669	12.8291	12.9311	13.0703	13.0346	13.5282	13.0675	13.4948	13.4171		5689	7005	5040	9793	16462	9012	14021	12262
102149489	LOC102149489	uncharacterized LOC102149489	-0.786047	0.000802495	0.0134301	7.69447	7.83587	7.54969	7.22644	8.16338	8.34217	8.67163	7.62258		88	119	55	70	262	237	373	115
100059389	FKBPL	FKBP prolyl isomerase like	-0.707039	0.000806527	0.0134789	7.10774	6.96502	6.81153	7.02982	7.42769	7.2478	7.52447	7.28387		39	35	17	51	111	65	110	73
102151006	SOWAHC	sosondowah ankyrin repeat domain family member C	0.644404	0.000808667	0.013496	8.56086	8.62027	9.23607	8.53153	8.24975	8.06597	8.03157	8.45336		218	264	295	316	286	179	199	281
100052916	ARHGEF10L	Rho guanine nucleotide exchange factor 10 like	-0.818378	0.000810069	0.0135008	6.57084	6.77221	6.54223	6.47984	7.02354	6.96619	7.02007	6.8915		13	24	9	15	60	41	52	38
100050344	PEX16	peroxisomal biogenesis factor 16	-0.80836	0.000812336	0.0135199	6.95521	6.75241	6.45586	7.07442	7.20842	7.47146	7.31749	7.26497		30	23	7	55	81	89	83	71
102148742	LOC102148742	polycomb complex protein BMI-1	0.494145	0.000816044	0.0135526	9.05647	8.96782	9.30354	9.07245	8.93944	8.60754	8.56474	8.55744		339	360	312	512	543	305	338	310
100070267	SV2B	synaptic vesicle glycoprotein 2B	0.902248	0.000816544	0.0135526	6.54116	6.75241	7.08295	6.5018	6.25669	6.38637	6.37283	6.05401		12	23	28	16	8	10	11	2
100054235	PABPC4	poly(A) binding protein cytoplasmic 4	-0.308126	0.000819692	0.0135862	11.2128	11.3125	11.1862	11.1219	11.6196	11.4781	11.5126	11.4401		1797	2214	1318	2506	4271	2917	3448	3022
100071730	BRWD3	bromodomain and WD repeat domain containing 3	0.433429	0.000826732	0.0136841	9.75395	9.90156	10.0727	10.0259	9.44619	9.6913	9.34138	9.64798		600	772	575	1105	831	765	665	787
100054244	ZFHX3	zinc finger homeobox 3	0.512084	0.000829773	0.0137157	9.52276	10.0782	10.0476	9.65116	9.36708	9.39976	9.16042	9.48417		499	885	564	824	779	605	572	690
100068622	EPAS1	endothelial PAS domain protein 1	0.371964	0.000830929	0.013716	11.5603	11.7331	11.7278	11.5573	11.1738	11.2165	11.1751	11.4994		2310	2997	1948	3434	3095	2414	2701	3154
100056188	PTOV1	PTOV1, extended AT-hook containing adaptor protein	-0.637644	0.000833996	0.0137478	8.2778	8.24976	7.7464	8.64168	8.67724	8.83917	8.87377	8.90706		166	185	70	350	430	376	447	425
100053583	LOC100053583	nodal modulator 1	-0.392378	0.00083533	0.0137502	11.2431	11.3926	11.1609	11.5112	11.5648	11.9116	11.6865	11.7445		1837	2346	1294	3322	4106	3980	3907	3761
100629419	CCL28	C-C motif chemokine ligand 28	0.817923	0.000836414	0.0137502	7.22666	7.74412	7.7464	7.28172	6.74516	7.22699	6.79585	7.11174		47	107	70	76	35	63	34	56
102150052	LOC102150052	uncharacterized LOC102150052	-0.824234	0.000837929	0.0137564	7.29488	7.20348	6.75221	7.29067	7.93251	8.02842	7.81156	7.1442		52	52	15	77	205	172	156	59
100062644	EDNRA	endothelin receptor type A	-0.628626	0.000844747	0.0138495	7.07578	7.16518	7.10428	7.04116	7.39395	7.41948	7.43697	7.50469		37	49	29	52	106	83	98	99
100009700	NR5A2	nuclear receptor subfamily 5 group A member 2	0.6857	0.000847444	0.0138749	8.42663	7.92149	8.64372	8.58446	7.72647	7.60752	7.93385	8.12619		192	131	176	332	162	106	179	203
100052387	FAM168A	family with sequence similarity 168 member A	0.396571	0.000850432	0.0138867	8.84861	8.96139	9.03554	8.85228	8.52353	8.63913	8.59302	8.64775		283	358	249	423	373	314	347	337
100066052	NAGLU	N-acetyl-alpha-glucosaminidase	-0.505426	0.000850848	0.0138867	8.9302	9.16499	8.96348	9.01161	9.11435	9.42381	9.68397	9.63838		304	426	234	486	631	617	877	781
100058157	NME7	NME/NM23 family member 7	0.557056	0.000851612	0.0138867	11.3255	11.1433	11.7541	11.078	11.1121	10.6704	10.4442	10.7198		1950	1958	1985	2427	2959	1617	1575	1786
100052340	CNPY2	canopy FGF signaling regulator 2	-0.383529	0.000854201	0.0138998	9.47988	9.59891	9.33421	9.32935	9.88154	9.6913	9.82348	9.75404		482	608	320	635	1175	765	979	856
100059203	FAM206A	family with sequence similarity 206 member A	0.529242	0.000854718	0.0138998	8.35425	8.3026	8.47245	8.19267	8.1371	7.87867	7.78336	7.92119		179	195	150	227	255	146	151	163
100053695	LOC100053695	histone H2B type 1	-0.619175	0.000861664	0.0139939	10.4383	10.6642	9.79112	10.7645	11.1469	10.9484	11.4959	10.8697		1015	1377	462	1928	3035	1985	3407	1995
100063175	KIF21B	kinesin family member 21B	-0.749264	0.000863399	0.0140033	6.65318	6.99617	6.78238	7.00676	7.22446	7.3926	7.32586	7.17568		16	37	16	49	83	80	84	62
100050760	LOC100050760	cystatin-B	0.428459	0.000865386	0.0140167	10.3237	10.4908	10.3701	10.6453	10.0618	10.025	9.81564	10.2563		931	1210	721	1765	1351	993	973	1262
100059229	LSR	lipolysis stimulated lipoprotein receptor	-0.689882	0.000867627	0.0140342	7.35918	7.67065	7.20488	7.6286	7.67335	8.23467	7.94898	8.01225		57	98	34	121	152	213	182	180
100053683	ZNF609	zinc finger protein 609	0.571457	0.000871404	0.0140764	8.76198	9.45182	9.48181	9.04001	8.65667	8.69022	8.62379	8.81536		262	540	361	498	422	329	357	392
100052146	LOC100052146	mitotic-spindle organizing protein 2B-like	-0.878555	0.000872705	0.0140786	6.10375	6.20157	5.79725	6.10479	6.2843	6.49242	6.62372	6.58004		2	4	0	3	9	14	23	19
100057566	PHC3	polyhomeotic homolog 3	0.590828	0.000886122	0.014276	8.10366	8.07748	8.2686	8.00735	7.68952	7.79676	7.8446	7.39953		139	155	123	187	155	133	162	86
100063190	MAP2K2	mitogen-activated protein kinase kinase 2	-0.62606	0.000887778	0.0142836	7.33389	7.59256	7.29691	7.69378	7.84553	7.81613	7.9134	8.10224		55	89	39	131	186	136	175	198
100055676	PNKD	PNKD, MBL domain containing	-0.528626	0.000893901	0.014363	8.51586	8.52231	7.99881	8.61337	8.88771	8.87772	8.88138	8.8881		209	241	93	341	519	389	450	418
100054058	LOC100054058	histone H2A type 2-A	-0.680615	0.00089569	0.0143727	9.59778	9.75085	9.07252	10.2859	10.1267	10.3947	10.872	10.4648		530	686	257	1348	1420	1316	2164	1477
100051470	ABAT	4-aminobutyrate aminotransferase	-0.463768	0.00089892	0.0143969	9.58594	9.6866	9.33421	9.77239	9.93509	10.3116	9.9672	9.94902		525	652	320	907	1225	1236	1095	997
100072806	ANAPC16	anaphase promoting complex subunit 16	0.448397	0.000903016	0.0143969	9.82808	9.8696	9.81027	9.64045	9.63833	9.15309	9.33772	9.31527		636	753	469	817	970	493	663	601
100052817	VPS16	VPS16, CORVET/HOPS core subunit	-0.461778	0.000903506	0.0143969	8.07581	8.04019	7.93757	8.18833	8.37613	8.44579	8.4897	8.33261		135	149	87	226	324	262	315	250
100069610	COPE	coatomer protein complex subunit epsilon	-0.497311	0.000903781	0.0143969	9.13695	9.32313	8.65606	9.14824	9.50418	9.5584	9.59964	9.52475		363	486	178	546	871	688	820	713
100063778	ATF7IP	activating transcription factor 7 interacting protein	0.490595	0.000904189	0.0143969	9.29415	9.49226	9.83185	9.29454	8.92669	9.04047	9.05489	9.15547		414	558	477	617	537	448	523	526
100053506	ZDHHC2	zinc finger DHHC-type containing 2	0.454744	0.000904347	0.0143969	10.8036	10.699	10.8292	10.5178	10.3936	10.3138	10.3943	9.89903		1332	1413	1015	1605	1739	1238	1517	959
100054528	EIF3D	eukaryotic translation initiation factor 3 subunit D	-0.384628	0.000911202	0.0144869	10.7241	10.7104	10.4849	10.8888	11.0466	11.001	11.249	11.0597		1256	1425	786	2113	2821	2063	2850	2293
100064812	KMT2C	lysine methyltransferase 2C	0.411173	0.000913502	0.0144999	11.0814	11.2037	11.4224	10.9937	10.6259	10.9477	10.7162	10.7768		1633	2046	1564	2282	2069	1984	1929	1863
100059064	CHIC1	cysteine rich hydrophobic domain 1	0.87737	0.000914418	0.0144999	6.72752	6.62222	6.96899	6.65601	6.33515	6.25484	6.42223	6.44722		19	17	23	24	11	6	13	13
100062895	ATP1B3	ATPase Na+/K+ transporting subunit beta 3	-0.441689	0.000927109	0.0146733	12.8336	12.5363	12.3348	12.2519	12.8904	12.9103	12.9338	13.139		5707	5304	3001	5638	10524	8070	9460	10090
100068915	THOC6	THO complex 6	-0.698349	0.000928612	0.0146733	6.97337	7.25253	6.75221	7.06345	7.42102	7.42831	7.43697	7.44109		31	56	15	54	110	84	98	91
100059106	NRAP	nebulin related anchoring protein	0.892362	0.000928998	0.0146733	6.40686	6.49308	6.78238	6.7842	6.31038	6.21526	6.28899	6.05401		8	12	16	32	10	5	8	2
100147314	DUS3L	dihydrouridine synthase 3-like (S. cerevisiae)	-0.89175	0.000932374	0.0146993	6.2299	6.3672	5.79725	6.54363	6.69112	6.80418	6.80986	6.75838		4	8	0	18	31	30	35	29
100057660	IMMP1L	inner mitochondrial membrane peptidase subunit 1	0.385288	0.000933525	0.0146993	9.80583	9.78012	9.88182	9.75265	9.64349	9.41384	9.29118	9.43686		625	702	496	893	974	612	638	664
100072960	CLDN7	claudin 7	-0.378742	0.000934291	0.0146993	10.216	10.1387	9.95979	10.2938	10.3798	10.581	10.6348	10.4898		858	927	527	1356	1721	1513	1816	1505
100072897	PELP1	proline, glutamate and leucine rich protein 1	-0.491138	0.000937512	0.0147308	8.55098	8.51789	8.20181	8.58446	8.88331	9.04826	8.89648	8.68923		216	240	115	332	517	451	456	350
100068783	CEP126	centrosomal protein 126	0.690219	0.000939462	0.0147422	7.30803	7.22828	7.53538	7.24518	6.9536	6.96619	6.86378	7.05529		53	54	54	72	53	41	39	51
102150913	LOC102150913	uncharacterized LOC102150913	0.434644	0.000945928	0.0148244	11.1268	11.1956	11.4505	10.8563	10.8041	10.8153	10.6836	10.6179		1688	2034	1596	2063	2361	1800	1883	1656
100052213	BIN1	bridging integrator 1	-0.429634	0.000950122	0.0148709	9.14993	9.13398	8.90304	9.04235	9.21709	9.43766	9.51326	9.58436		367	415	222	499	688	624	765	748
100054236	LOC100054236	uncharacterized LOC100054236	-0.399332	0.000956173	0.0149462	9.05301	8.99638	9.09066	9.30235	9.4899	9.36289	9.55474	9.46797		338	369	261	621	861	587	791	681
100069992	ASB6	ankyrin repeat and SOCS box containing 6	-0.720257	0.000963279	0.0150379	7.00869	7.12544	6.81153	7.24518	7.29386	7.67384	7.57271	7.4329		33	46	17	72	92	115	117	90
100072842	FAM149B1	family with sequence similarity 149 member B1	0.471072	0.000979127	0.0152655	8.73621	8.58698	9.02142	8.69963	8.47416	8.32484	8.32986	8.40401		256	256	246	369	356	233	270	268
100063277	CPSF1	cleavage and polyadenylation specific factor 1	-0.568635	0.000980531	0.0152677	9.33442	9.41723	8.6499	9.45716	9.6109	9.88522	9.86079	9.85277		428	525	177	705	949	891	1008	925
100068222	LOC100068222	histone H2B type 1	-0.61536	0.000991937	0.0154255	9.69351	9.9474	9.13063	9.93879	10.4291	10.1994	10.7134	9.98981		572	800	270	1033	1786	1135	1925	1029
100057948	SSR4	signal sequence receptor subunit 4	-0.356094	0.0009948	0.0154501	10.4643	10.3519	10.561	10.6214	10.8201	11.0063	10.7467	10.817		1035	1090	832	1734	2389	2071	1973	1919
100068701	REXO1	RNA exonuclease 1 homolog	-0.733655	0.00099783	0.0154738	6.95521	6.86494	6.81153	7.17814	7.16726	7.48829	7.39065	7.48911		30	29	17	65	76	91	92	97
100062388	PTEN	phosphatase and tensin homolog	0.364589	0.000999379	0.0154738	11.0388	10.9808	11.1788	10.9985	10.9066	10.6065	10.6363	10.5892		1583	1739	1311	2290	2546	1542	1818	1621
100053280	QSOX1	quiescin sulfhydryl oxidase 1	-0.439081	0.00100017	0.0154738	8.76198	8.79397	8.89789	9.1655	9.24974	9.37323	9.26636	9.31325		262	309	221	554	707	592	625	600
100065893	MKRN1	makorin ring finger protein 1	0.489736	0.00100216	0.0154746	11.1365	11.6408	11.4857	11.2316	10.6713	10.7887	10.7832	11.2125		1700	2805	1637	2714	2140	1765	2027	2563
100064780	ST8SIA4	ST8 alpha-N-acetyl-neuraminide alpha-2,8-sialyltransferase 4	0.703282	0.00100384	0.0154746	9.22847	8.72325	9.2156	9.4218	8.72984	8.7651	8.44541	7.81726		392	290	290	685	451	352	302	145
100053143	PRKAR1A	protein kinase cAMP-dependent type I regulatory subunit alpha	0.4373	0.00100407	0.0154746	9.89856	10.0914	9.96468	9.63429	9.60562	9.35248	9.41784	9.59102		672	894	529	813	945	582	708	752
100056751	TPM3	tropomyosin 3	0.334701	0.00100914	0.0155057	12.5397	12.3244	12.5413	12.5111	12.2642	11.9716	12.138	12.177		4639	4566	3473	6773	6764	4154	5392	5119
100057041	DFFA	DNA fragmentation factor subunit alpha	0.40216	0.00101051	0.0155057	9.59305	9.65533	10.0056	9.84741	9.43728	9.41784	9.38456	9.41824		528	636	546	962	825	614	689	654
100066683	UTRN	utrophin	0.483856	0.00101196	0.0155057	10.9311	11.3519	11.0169	10.7094	10.3883	10.7315	10.3589	10.5975		1463	2278	1165	1851	1732	1692	1477	1631
100070137	PHLDB3	pleckstrin homology like domain family B member 3	-0.867038	0.00101335	0.0155057	6.44325	6.46398	6.29694	6.29789	6.58651	6.86646	6.79585	6.75838		9	11	4	8	24	34	34	29
100057156	GPC4	glypican 4	0.876116	0.00101341	0.0155057	7.26809	7.70384	8.65606	8.21837	6.67702	7.16208	6.56927	7.23601		50	102	178	233	30	57	20	68
100054399	CIDEB	cell death inducing DFFA like effector b	-0.653906	0.00101378	0.0155057	7.35918	7.28794	7.12518	7.47168	7.77744	7.82889	7.45946	7.87603		57	59	30	99	172	138	101	155
102148036	NUDT19	nudix hydrolase 19	0.331501	0.00102106	0.0155974	9.80787	9.73412	9.74921	9.61566	9.43728	9.38349	9.41784	9.47699		626	677	447	801	825	597	708	686
100059757	NCAPD2	non-SMC condensin I complex subunit D2	-0.390228	0.00102373	0.0156184	9.24366	9.47443	9.1695	9.20358	9.71389	9.55478	9.67966	9.56251		397	550	279	572	1030	686	874	735
100053727	HR	HR, lysine demethylase and nuclear receptor corepressor	0.653015	0.00103124	0.015713	7.56501	7.87939	7.67142	7.91463	7.25584	7.57686	7.35059	7.17568		75	125	64	169	87	102	87	62
100070577	ZNF292	zinc finger protein 292	0.546189	0.00105189	0.0159951	10.2237	10.2341	10.8438	9.97206	9.77159	9.7255	9.74307	9.95676		863	997	1026	1060	1078	786	919	1003
100055844	PHF24	PHD finger protein 24	-0.867943	0.0010524	0.0159951	6.51013	6.43346	6.35524	6.54363	6.78349	7.25806	6.67446	6.80503		11	10	5	18	38	66	26	32
100059523	LOC100059523	melanoma-associated antigen D4	-0.742129	0.00105788	0.0160583	7.04279	6.82901	6.89361	7.2727	7.55973	7.20579	7.57944	7.52769		35	27	20	75	132	61	118	102
100069007	ST3GAL1	ST3 beta-galactoside alpha-2,3-sialyltransferase 1	-0.516059	0.0010612	0.0160885	9.49516	9.79274	9.07708	9.37077	9.92877	9.99197	10.1224	9.76437		488	709	258	657	1219	968	1234	863
100064947	TMEM106B	transmembrane protein 106B	0.587496	0.00107042	0.0162005	11.0789	10.869	11.8632	11.0808	10.7657	10.7872	10.4476	10.5284		1630	1602	2146	2432	2295	1763	1579	1549
100059336	APBA2	amyloid beta precursor protein binding family A member 2	0.880256	0.00107128	0.0162005	6.51013	6.49308	6.54223	6.52304	6.2843	6.06218	6.1458	6.11151		11	12	9	17	9	2	4	3
100073012	ISOC1	isochorismatase domain containing 1	0.53267	0.00107665	0.0162471	8.3195	8.40249	8.28479	8.17086	7.96315	8.00092	7.63204	7.98612		173	215	125	222	212	167	126	175
100060647	CAT	catalase	-0.399082	0.00107705	0.0162471	9.37909	9.09643	9.2156	9.30429	9.44914	9.58882	9.66372	9.73315		444	402	290	622	833	705	863	842
100063021	LOC100063021	histone H2A type 1-H	-0.586465	0.00107998	0.016271	8.70108	9.03359	9.04952	9.14607	9.39497	9.27075	10.0295	9.38218		248	381	252	545	797	544	1149	635
100064997	EXOSC5	exosome component 5	-0.765926	0.00108146	0.0162731	6.91784	7.01138	6.54223	7.25443	7.40757	7.52126	7.44451	7.39953		28	38	9	73	108	95	99	86
100068770	PSTPIP2	proline-serine-threonine phosphatase interacting protein 2	0.615484	0.00108308	0.0162772	8.3937	8.50455	8.31661	9.06786	8.05903	8.17753	7.99819	8.16825		186	237	129	510	235	201	192	212
100063959	TMEM170B	transmembrane protein 170B	0.83821	0.00109042	0.0163671	7.10774	6.62222	6.99286	6.85545	6.50128	6.51633	6.44544	6.59988		39	17	24	37	19	15	14	20
100630737	GRTP1	growth hormone regulated TBC protein 1	-0.499604	0.0011012	0.0164913	8.27173	8.36836	7.8733	8.22683	8.55176	8.53092	8.66279	8.638		165	208	81	235	383	284	370	334
100069806	AKAP17A	A-kinase anchoring protein 17A	-0.739246	0.00110142	0.0164913	7.02589	6.98071	6.75221	7.21695	7.28636	7.6448	7.57944	7.28387		34	36	15	69	91	111	118	73
100630248	SPTSSB	serine palmitoyltransferase small subunit B	0.497646	0.00110836	0.016561	9.35134	9.13682	9.46114	9.58086	9.03357	8.6426	8.93839	9.11196		434	416	355	779	589	315	473	507
100058928	KMT2E	lysine methyltransferase 2E	0.446222	0.00111038	0.016561	8.92642	9.09935	9.27614	8.89449	8.58762	8.79954	8.6775	8.63474		303	403	305	439	396	363	375	333
100068393	TEDC2	tubulin epsilon and delta complex 2	-0.662039	0.00111129	0.016561	7.25446	7.27627	7.03892	7.63528	7.72126	7.7638	7.78336	7.79909		49	58	26	122	161	128	151	142
100061673	PTBP1	polypyrimidine tract binding protein 1	-0.532906	0.00111165	0.016561	9.83609	10.1174	9.36052	10.1505	10.2817	10.5295	10.5399	10.3973		640	912	327	1216	1598	1456	1692	1404
100069490	TXN2	thioredoxin 2	-0.424078	0.00111293	0.016561	10.2993	10.4595	9.97198	10.4452	10.758	10.5604	10.7972	10.7841		914	1182	532	1520	2282	1490	2048	1873
100067167	DNAJC1	DnaJ heat shock protein family (Hsp40) member C1	0.43194	0.00113604	0.016875	9.45664	9.26976	9.67351	9.45015	9.05713	9.23714	8.92374	9.09323		473	465	421	701	601	529	467	499
100055362	DPY19L3	dpy-19 like C-mannosyltransferase 3	-0.409989	0.00113682	0.016875	10.7769	10.5608	10.535	10.281	10.9034	11.0227	11.07	10.8141		1306	1275	816	1343	2540	2096	2502	1915
100053505	CLDN8	claudin 8	-0.368511	0.00114445	0.0169674	12.5419	12.4056	12.7645	12.3138	12.8764	12.9835	12.8659	12.8542		4646	4836	4065	5891	10421	8496	9019	8260
100064962	SLC13A4	solute carrier family 13 member 4	0.570681	0.00115561	0.0171018	8.27173	8.89207	8.55414	8.33225	7.96315	8.07651	8.14865	8.12619		165	337	162	261	212	181	225	203
100070568	BIRC6	baculoviral IAP repeat containing 6	0.428009	0.00115635	0.0171018	12.3906	12.5962	12.6253	12.0616	12.0366	12.0974	11.8462	11.9614		4175	5533	3685	4925	5754	4543	4380	4391
102148457	LOC102148457	tigger transposable element-derived protein 1	-0.561872	0.00115932	0.0171247	7.57547	7.59256	7.39823	7.50918	7.70549	7.89082	8.05027	7.90444		76	89	45	104	158	148	203	160
100061292	SORBS1	sorbin and SH3 domain containing 1	-0.592187	0.001162	0.0171355	7.46657	7.87939	7.80565	7.47168	8.20726	8.00092	8.11813	7.99663		66	125	75	99	274	167	218	177
100069704	LRAT	lecithin retinol acyltransferase	-0.494155	0.00116288	0.0171355	8.97478	8.54421	8.47245	8.84692	9.15126	9.01682	9.18715	9.27023		316	246	150	421	651	439	585	579
100054233	PLCD1	phospholipase C delta 1	-0.585067	0.00116432	0.0171358	8.60444	8.48201	7.89508	8.55493	8.78997	9.04567	9.05935	8.78927		227	232	83	323	476	450	525	383
100033956	FGFR2	fibroblast growth factor receptor 2	0.468655	0.00116821	0.0171593	10.6615	10.6749	11.2089	10.6392	10.4868	10.3826	10.2843	10.202		1199	1388	1340	1757	1865	1304	1396	1211
100065045	LONP1	lon peptidase 1, mitochondrial	-0.685684	0.00116947	0.0171593	8.66961	8.40249	7.85114	8.90485	8.82943	9.37323	9.36313	9.07424		241	215	79	443	493	592	677	491
100065153	MEF2C	myocyte enhancer factor 2C	0.789013	0.00117125	0.0171593	7.16886	7.11186	7.53538	6.98315	6.78349	6.75436	6.60602	6.94492		43	45	54	47	38	27	22	42
100050955	HERC2	HECT and RLD domain containing E3 ubiquitin protein ligase 2	0.412847	0.00117217	0.0171593	10.9824	11.16	11.1319	10.8517	10.5353	10.8916	10.4635	10.5659		1519	1982	1267	2056	1934	1904	1598	1593
100053499	LOC100053499	histone H2B type 1	-0.623335	0.00117302	0.0171593	9.77076	10.0708	9.25625	10.2533	10.5402	10.2074	10.9208	10.4539		608	880	300	1315	1941	1142	2243	1465
100072851	KIF3A	kinesin family member 3A	0.493481	0.00117647	0.0171772	8.30771	8.24976	8.57383	8.30466	7.93251	8.06597	7.8715	8.0974		171	185	165	254	205	179	167	197
100071944	UBR4	ubiquitin protein ligase E3 component n-recognin 4	0.451095	0.00117709	0.0171772	11.9929	12.3371	12.2801	11.7873	11.475	11.8574	11.5538	11.662		3148	4607	2887	4050	3849	3829	3552	3545
100062278	PUS1	pseudouridine synthase 1	-0.532013	0.00118505	0.0172692	7.60631	7.55618	7.53538	7.6286	7.84553	7.90884	8.11371	7.85285		79	85	54	121	186	151	217	151
100057879	SEMA3E	semaphorin 3E	0.524115	0.00118625	0.0172692	8.20955	8.16064	8.45835	8.47999	7.82163	8.09734	7.99335	7.85285		155	169	148	301	181	185	191	151
100064464	EPB41L4A	erythrocyte membrane protein band 4.1 like 4A	0.521792	0.00119198	0.0173196	8.33698	8.31806	8.33999	8.45526	7.77244	8.07651	7.8446	8.17284		176	198	132	294	171	181	162	213
100053093	ABCA5	ATP binding cassette subfamily A member 5	0.555911	0.00119258	0.0173196	8.26564	8.12564	8.30872	8.24775	7.93251	8.05001	7.6191	7.67079		164	163	128	240	205	176	124	122
100033936	PTCH1	patched 1	-0.549954	0.00119844	0.0173838	7.88703	7.96893	7.67142	7.70011	8.18915	8.40116	8.00301	8.23554		110	138	64	132	269	251	193	227
100059479	PLOD3	procollagen-lysine,2-oxoglutarate 5-dioxygenase 3	-0.513369	0.00120017	0.017388	8.9112	8.87847	8.35536	8.94302	9.14212	9.40581	9.16457	9.29293		299	333	134	458	646	608	574	590
102149081	LOC102149081	mucin-1-like	-0.845107	0.001203	0.0173899	10.9143	11.4373	10.1669	11.6395	11.5799	12.5209	12.7627	12.6776		1445	2423	618	3643	4151	6133	8387	7294
100050496	HSPBP1	HSPA (Hsp70) binding protein 1	-0.847468	0.00120318	0.0173899	6.54116	6.66805	6.04803	6.72262	6.94318	6.89606	7.13538	7.04362		12	19	1	28	52	36	63	50
100057975	GPSM2	G protein signaling modulator 2	0.433846	0.00120896	0.0174526	9.73051	9.79453	9.69429	9.48311	9.39956	9.04567	9.22135	9.42572		589	710	428	720	800	450	602	658
100056321	LOC100056321	zinc finger protein 25	0.619866	0.00121442	0.0175106	7.62645	7.4701	7.65848	7.8931	7.38018	7.33688	7.21191	7.23601		81	76	63	165	104	74	71	68
100052419	NEK3	NIMA related kinase 3	0.484328	0.00121811	0.0175237	8.55593	8.37329	8.76243	8.45526	8.14842	8.22531	8.02212	8.25293		217	209	196	294	258	211	197	231
100051954	TMEM150C	transmembrane protein 150C	0.705552	0.00122007	0.0175237	7.58584	7.47998	8.22724	7.93581	7.32337	7.44576	7.19328	7.41633		77	77	118	173	96	86	69	88
100055916	LOC100055916	uncharacterized LOC100055916	0.351258	0.00122012	0.0175237	9.90619	9.7058	9.96468	9.76677	9.54756	9.42977	9.51972	9.56589		676	662	529	903	902	620	769	737
100061818	GRB14	growth factor receptor bound protein 14	-0.830999	0.00122113	0.0175237	6.36801	6.40129	6.58159	6.62043	6.83208	6.93876	7.02007	6.72578		7	9	10	22	42	39	52	27
100060064	PPP1R13B	protein phosphatase 1 regulatory subunit 13B	-0.462832	0.00122276	0.0175239	8.56086	8.49107	8.20181	8.42279	8.64627	8.9573	8.8087	8.79802		218	234	115	285	418	417	422	386
100057608	SLC25A33	solute carrier family 25 member 33	-0.373979	0.00122405	0.0175239	8.84461	8.86128	8.99275	8.76954	9.10498	9.15549	9.27404	9.1889		282	328	240	393	626	494	629	541
100147538	SSBP4	single stranded DNA binding protein 4	-0.768993	0.00123063	0.0175973	6.77355	6.59821	6.50048	6.7842	7.00406	6.97962	7.17433	7.03181		21	16	8	32	58	42	67	49
100059906	ITIH4	inter-alpha-trypsin inhibitor heavy chain family member 4	0.857256	0.0012322	0.0175989	7.04279	6.57338	7.14567	7.41709	6.48285	6.73709	6.44544	6.6743		35	15	31	92	18	26	14	24
100062488	PFAS	phosphoribosylformylglycinamidine synthase	-0.556214	0.00123503	0.0176185	8.56086	8.65678	8.23562	8.84692	9.10686	9.05859	9.33772	8.80672		218	273	119	421	627	455	663	389
100063779	ESPL1	extra spindle pole bodies like 1, separase	-0.511338	0.00124032	0.0176388	8.59006	8.77937	8.14944	8.69064	8.95208	8.98196	9.08585	9.05015		224	305	109	366	549	426	537	481
100033968	ATP1B1	ATPase Na+/K+ transporting subunit beta 1	0.41023	0.00124046	0.0176388	14.5069	14.2673	14.53	14.2957	14.2242	13.9708	13.6669	13.9705		18394	17841	13978	23655	26765	16958	15815	18054
100071081	FOSL2	FOS like 2, AP-1 transcription factor subunit	0.411273	0.00124116	0.0176388	9.04955	9.1425	9.45419	9.22636	8.87226	8.84217	8.83509	8.92576		337	418	353	583	512	377	432	432
100034080	SLC2A1	solute carrier family 2 member 1	-0.34246	0.00124229	0.0176388	12.2604	12.0538	11.8948	11.9809	12.3003	12.4346	12.4842	12.3857		3807	3768	2195	4650	6939	5770	6891	5935
100052350	MYO9A	myosin IXA	0.364499	0.0012463	0.0176749	10.2176	10.0986	10.3664	10.1168	9.89782	9.91231	9.68971	9.92161		859	899	719	1185	1190	910	881	976
100051157	STAU2	staufen double-stranded RNA binding protein 2	0.475077	0.00125707	0.0177893	9.39549	9.45182	9.72345	9.29845	8.83172	9.16745	8.91882	9.21941		450	540	438	619	494	499	465	555
100066968	PLBD1	phospholipase B domain containing 1	0.776235	0.00125731	0.0177893	7.45511	7.74412	7.79402	7.50918	7.19215	6.86646	6.76712	7.44923		65	107	74	104	79	34	32	92
100055634	TMBIM1	transmembrane BAX inhibitor motif containing 1	0.416307	0.00126928	0.0179377	9.68022	9.47443	9.35305	9.48311	8.92455	9.14827	9.24696	9.1889		566	550	325	720	536	491	615	541
100057126	KIF1B	kinesin family member 1B	0.36749	0.00127109	0.0179423	11.3354	11.6848	11.5816	11.3429	11.1419	11.1784	10.9884	11.1821		1964	2895	1754	2942	3024	2348	2357	2507
100050247	NAPEPLD	N-acyl phosphatidylethanolamine phospholipase D	0.382334	0.00127959	0.0180412	9.49262	9.26717	9.50891	9.41282	9.04147	9.03786	9.23323	9.02069		487	464	369	680	593	447	608	469
100052586	LOC100052586	tubulin gamma-1 chain	-0.566794	0.00128405	0.018083	8.34852	8.59118	7.85114	8.27651	8.74936	8.62868	8.85843	8.8466		178	257	79	247	459	311	441	403
100058494	CST3	cystatin C	0.592611	0.00128753	0.0181108	9.54495	9.20891	9.93261	9.89832	9.19077	9.35039	8.70072	9.06466		508	442	516	1001	673	581	383	487
100067227	NID2	nidogen 2	-0.395669	0.00130788	0.0183757	9.10063	9.19806	9.01193	9.01638	9.51972	9.54203	9.2352	9.41637		352	438	244	488	882	679	609	653
100058309	ARHGAP36	Rho GTPase activating protein 36	0.855081	0.00132016	0.0185268	7.02589	7.41943	7.08295	7.54554	7.0614	6.44172	6.37283	6.78976		34	71	28	109	64	12	11	31
100052829	C6H12orf57	chromosome 6 C12orf57 homolog	-0.701724	0.00132402	0.0185594	7.04279	7.1521	6.81153	7.36819	7.39395	7.56123	7.70696	7.55025		35	48	17	86	106	100	138	105
100068458	TMA16	translation machinery associated 16 homolog	-0.536219	0.00132712	0.0185812	8.66505	8.66078	8.4441	8.37449	9.23093	9.11406	8.99318	8.61166		240	274	146	272	696	477	496	326
100066039	MAL2	mal, T cell differentiation protein 2	0.647132	0.00133286	0.0186399	7.30803	7.39854	7.5209	7.6286	7.0614	6.97962	7.13538	7.22618		53	69	53	121	64	42	63	67
100066148	COL4A1	collagen type IV alpha 1 chain	0.521371	0.0013417	0.018742	13.1628	12.7468	12.9523	13.4038	12.5666	12.5276	12.058	12.8137		7192	6153	4639	12687	8377	6162	5094	8028
100069238	XXYLT1	xyloside xylosyltransferase 1	-0.704893	0.00134854	0.0188157	7.24065	7.41943	6.83973	7.02982	7.41431	7.66664	7.72501	7.59416		48	71	18	51	109	114	141	111
100056033	CLTRN	collectrin, amino acid transport regulator	0.726853	0.00135691	0.0189106	7.6364	7.11186	7.79402	7.40102	7.18392	6.96619	7.05283	7.01986		82	45	74	90	78	41	55	48
100146790	MAZ	MYC associated zinc finger protein	-0.48298	0.00135963	0.0189268	8.2472	8.38309	8.07627	8.51456	8.67468	8.56794	8.78451	8.80383		161	211	101	311	429	294	413	388
100062103	KDM4B	lysine demethylase 4B	-0.767815	0.00136321	0.0189455	6.65318	6.71133	6.68836	7.08527	7.0614	7.29816	7.2834	7.28387		16	21	13	56	64	70	79	73
100049927	C7H11orf54	chromosome 7 C11orf54 homolog	-0.358173	0.00136425	0.0189455	11.9654	11.8817	12.2269	11.8385	12.2964	12.2558	12.4512	12.394		3087	3333	2780	4201	6920	5084	6732	5970
102148504	PGBD2	piggyBac transposable element derived 2	0.581996	0.00136568	0.0189455	7.98105	8.11971	8.37055	7.80898	7.71077	7.7571	7.54538	7.64348		122	162	136	150	159	127	113	118
100063417	ASNA1	arsA arsenite transporter, ATP-binding, homolog 1 (bacterial)	-0.660282	0.00136782	0.0189534	8.51077	8.42162	7.69692	8.82524	9.00962	9.01417	9.14791	9.00321		208	219	66	413	577	438	566	462
100056627	LMF2	lipase maturation factor 2	-0.676418	0.00137258	0.0189951	7.83733	7.85781	7.44574	8.30068	8.11415	8.54213	8.62986	8.54004		104	122	48	253	249	287	359	305
100068894	BIRC3	baculoviral IAP repeat containing 3	0.773933	0.00137397	0.0189951	7.00869	6.88239	7.08295	6.88242	6.67702	6.68294	6.58788	6.47132		33	30	28	39	30	23	21	14
100052889	LOC100052889	histone H2B type 1-N	-0.603008	0.00138738	0.019137	10.2099	10.4516	9.49203	10.4772	10.9071	10.6778	11.1852	10.6041		854	1175	364	1557	2547	1626	2721	1639
100069318	LOC100069318	glutathione S-transferase A4-like	0.372987	0.00138741	0.019137	11.0196	10.9483	11.2594	11.2706	10.6618	10.8649	10.651	10.8519		1561	1698	1390	2792	2125	1867	1838	1969
100050729	U2AF2	U2 small nuclear RNA auxiliary factor 2	-0.498623	0.00139133	0.0191693	9.15959	9.17886	8.66218	9.39651	9.53371	9.57459	9.62082	9.63838		370	431	179	671	892	697	834	781
100147442	CCDC88B	coiled-coil domain containing 88B	-0.818357	0.00141629	0.0194909	6.93671	6.79156	6.65441	7.50177	7.2712	7.87255	7.70696	7.65036		29	25	12	103	89	145	138	119
100051736	RBM3	RNA binding motif protein 3	0.353282	0.0014179	0.0194909	11.8461	11.7726	11.9621	11.8079	11.6222	11.6216	11.2749	11.4175		2835	3083	2303	4110	4279	3234	2904	2973
100053472	LOC100053472	histone H2B type 1-J	-0.595435	0.00141986	0.0194957	9.8832	10.2341	9.34178	10.1516	10.5716	10.4742	10.9407	10.2214		664	997	322	1217	1987	1397	2276	1229
100051091	RPL18	ribosomal protein L18	-0.428589	0.00143057	0.0196204	11.5513	11.4476	11.2859	11.8685	11.976	11.8614	12.184	11.9594		2295	2441	1417	4292	5511	3840	5571	4385
100062892	ZNF671	zinc finger protein 671	0.751966	0.00144304	0.0197352	7.32104	6.98071	6.96899	7.14809	6.58651	6.77129	6.82365	6.77421		54	36	23	62	24	28	36	30
100073264	JMY	junction mediating and regulatory protein, p53 cofactor	0.530957	0.00144326	0.0197352	8.84861	8.64067	9.26424	8.8709	8.37295	8.43376	8.35598	8.68293		283	269	302	430	323	259	277	348
100072238	PPIL6	peptidylprolyl isomerase like 6	0.444122	0.00144429	0.0197352	9.10731	9.1254	9.24013	9.54026	8.78289	8.90092	8.97673	8.8466		354	412	296	754	473	397	489	403
100146763	LOC100146763	ATP-binding cassette sub-family D member 2-like	0.818081	0.00144707	0.0197352	7.05942	6.79156	7.2791	7.02982	6.53666	6.60438	6.8506	6.42212		36	25	38	51	21	19	38	12
100057527	TMEM201	transmembrane protein 201	-0.702296	0.00144807	0.0197352	7.29488	7.46014	6.86707	7.52386	7.69487	8.03926	7.8446	7.62959		52	75	19	106	156	174	162	116
100065845	RPS8	ribosomal protein S8	-0.423466	0.00144874	0.0197352	12.9888	12.942	12.6199	13.2712	13.414	13.293	13.4076	13.5599		6365	7059	3671	11562	15197	10557	13191	13551
100064143	YPEL3	yippee like 3	-0.669418	0.00146	0.0198662	7.2125	7.38795	7.53538	7.74357	7.61216	8.11274	8.09589	8.00186		46	68	54	139	141	188	213	178
100066314	L2HGDH	L-2-hydroxyglutarate dehydrogenase	0.364658	0.00146461	0.0198965	9.99997	9.84732	9.97682	9.76818	9.59366	9.50495	9.70111	9.43871		727	740	534	904	936	659	889	665
100054157	MARC2	mitochondrial amidoxime reducing component 2	-0.729322	0.00146552	0.0198965	6.79566	7.20348	6.96899	7.01836	7.49239	7.23745	7.71301	7.27446		22	52	23	50	121	64	139	72
100067205	APH1B	aph-1 homolog B, gamma-secretase subunit	0.646171	0.00146918	0.0199231	7.53309	7.66221	7.89508	7.99234	7.36624	7.31768	7.16472	7.55768		72	97	83	184	102	72	66	106
100057619	TEAD4	TEA domain transcription factor 4	-0.384653	0.00147183	0.0199231	9.70449	9.85421	9.55512	9.90982	10.2132	10.1807	10.1444	9.96189		577	744	383	1010	1517	1119	1255	1007
100070075	RAB23	RAB23, member RAS oncogene family	0.451979	0.00147242	0.0199231	8.34852	8.53549	8.60604	8.31655	8.16709	8.14304	8.02685	8.10707		178	244	170	257	263	194	198	199
100064489	RPS16	ribosomal protein S16	-0.444936	0.00147652	0.0199562	11.1406	11.1997	10.5642	11.1181	11.5634	11.354	11.5495	11.4696		1705	2040	834	2499	4102	2667	3541	3087
100146229	TRIM16	tripartite motif containing 16	-0.50118	0.00147907	0.0199682	10.3767	10.7423	10.1173	10.833	11.0712	11.2598	10.8472	11.0615		969	1459	595	2028	2872	2491	2125	2296
100071427	MRM1	mitochondrial rRNA methyltransferase 1	-0.479524	0.00148895	0.0200792	7.93489	7.92149	7.7464	7.93581	8.35372	8.10763	8.30322	8.15438		116	131	70	173	317	187	263	209
100057319	MAP3K11	mitogen-activated protein kinase kinase kinase 11	-0.711735	0.00149194	0.0200971	6.95521	7.0981	6.78238	7.38472	7.39395	7.58459	7.61258	7.52769		30	44	16	88	106	103	123	102
100054634	CNST	consortin, connexin sorting protein	0.388732	0.00150152	0.0202037	9.01444	8.93538	9.05877	8.97773	8.80868	8.60399	8.71219	8.5505		327	350	254	472	484	304	387	308
100052297	KLC2	kinesin light chain 2	-0.577744	0.00150999	0.020295	7.87888	8.02751	7.53538	8.17963	8.28756	8.33353	8.35598	8.54703		109	147	54	224	297	235	277	307
100058188	CDC42	cell division cycle 42	0.384905	0.00151397	0.0203259	12.0411	11.9446	12.1025	11.8448	11.8303	11.3389	11.5844	11.5715		3258	3486	2545	4220	4967	2638	3631	3322
100066330	NDUFS1	NADH:ubiquinone oxidoreductase core subunit S1	0.363692	0.00153187	0.0205418	12.2835	12.4863	12.4461	12.0423	11.9039	11.8985	11.9734	12.0279		3870	5120	3247	4858	5235	3943	4796	4604
100064289	JAG1	jagged canonical Notch ligand 1	-0.544902	0.00153358	0.0205418	8.08981	7.82103	8.07627	7.90391	8.51207	8.58608	8.3147	8.0974		137	117	101	167	369	299	266	197
100058058	ERG28	ergosterol biosynthesis 28 homolog	-0.387222	0.00153515	0.0205418	9.71322	9.68079	9.40452	9.75123	9.99277	10.0457	9.84931	10.1343		581	649	339	892	1281	1009	999	1150
100051401	PELI1	pellino E3 ubiquitin protein ligase 1	0.563848	0.00155102	0.0207311	9.45924	9.85421	10.1107	9.21191	9.29324	9.12392	9.14372	9.02811		474	744	592	576	733	481	564	472
100064387	DGAT2	diacylglycerol O-acyltransferase 2	0.698774	0.00155738	0.0207931	7.51132	7.43996	7.50624	7.73131	7.16726	7.06884	6.82365	7.36517		70	73	52	137	76	49	36	82
100146488	GCNT7	glucosaminyl (N-acetyl) transferase family member 7	0.701266	0.00156065	0.0208023	7.09188	7.05566	7.20488	7.16822	6.83208	6.66404	6.75238	6.8915		38	41	34	64	42	22	31	38
100034001	RPLP2	ribosomal protein lateral stalk subunit P2	-0.600574	0.0015631	0.0208023	7.98105	8.44049	7.68424	8.34003	8.67979	8.55693	8.58679	8.78635		122	223	65	263	431	291	345	382
100066606	MRPL28	mitochondrial ribosomal protein L28	-0.470528	0.00156323	0.0208023	8.55593	8.51789	8.30872	8.75527	8.79702	9.03786	9.07927	8.8466		217	240	128	388	479	447	534	403
100050387	SLC38A4	solute carrier family 38 member 4	-0.54863	0.00156885	0.0208541	7.70388	7.56538	8.05732	7.73746	8.02234	8.22531	8.14865	8.25724		89	86	99	138	226	211	225	232
100071693	DACH2	dachshund family transcription factor 2	0.838372	0.00157216	0.0208752	6.65318	6.81049	6.91941	7.21695	6.63312	6.29116	6.42223	6.58004		16	26	21	69	27	7	13	19
100064782	RAD54L	RAD54 like	-0.564271	0.00157457	0.0208842	7.2125	7.4701	7.24262	7.38472	7.75222	7.69518	7.59943	7.67079		46	76	36	88	167	118	121	122
100529854	TICAM2	toll-like receptor adaptor molecule 2	0.458119	0.0015765	0.0208869	8.2778	8.21149	8.54086	8.27651	7.95447	8.00092	7.96394	8.04798		166	178	160	247	210	167	185	187
100067434	PPP3CA	protein phosphatase 3 catalytic subunit alpha	0.3826	0.00158062	0.020918	9.47217	9.64343	9.72056	9.39103	9.29324	9.25963	9.12256	9.1889		479	630	437	668	733	539	554	541
100071065	DHX40	DEAH-box helicase 40	0.405425	0.00158306	0.020918	9.08381	9.03665	9.42602	9.22841	8.80403	8.89515	8.87123	8.83248		347	382	345	584	482	395	446	398
100064080	SPINT2	serine peptidase inhibitor, Kunitz type 2	-0.384234	0.00158404	0.020918	10.6738	10.6913	10.4934	10.7757	10.8012	10.981	11.1525	11.2136		1210	1405	791	1944	2356	2033	2657	2565
100069794	AEN	apoptosis enhancing nuclease	-0.448623	0.00158633	0.0209253	8.25338	8.23893	8.00875	8.29668	8.66699	8.57885	8.55198	8.41172		162	183	94	252	426	297	334	270
100050018	MBNL1	muscleblind like splicing regulator 1	0.530296	0.00160403	0.0211342	8.32535	8.10778	8.47245	8.20129	7.99307	7.84152	8.0126	7.66402		174	160	150	229	219	140	195	121
100060248	LOC100060248	zinc finger protein 548	0.75538	0.00160723	0.0211342	7.10774	6.84716	6.99286	7.16822	6.57028	6.73709	6.62372	6.77421		39	28	24	64	23	26	23	30
100070807	PITRM1	pitrilysin metallopeptidase 1	-0.457109	0.00160741	0.0211342	9.55713	9.83692	9.35305	9.69912	10.0218	10.2966	10.0816	9.81778		513	734	325	856	1310	1222	1196	900
100057858	AFMID	arylformamidase	-0.724034	0.00161432	0.021202	6.79566	6.88239	6.54223	6.7842	7.07065	7.06884	7.25713	7.1007		22	30	9	32	65	49	76	55
100066126	C7	complement C7	0.84916	0.00162975	0.0213797	6.77355	6.71133	6.81153	6.4089	6.42408	6.25484	6.3185	6.15989		21	21	17	12	15	6	9	4
100071762	ATP7A	ATPase copper transporting alpha	0.519166	0.00163209	0.0213797	9.53759	9.54231	9.96468	9.81516	9.37799	9.50871	8.96008	8.99566		505	581	529	938	786	661	482	459
100051182	DEXI	Dexi homolog	-0.770032	0.00163316	0.0213797	6.44325	6.57338	6.68836	6.6732	6.84382	7.00594	6.91467	7.04362		9	15	13	25	43	44	43	50
100050119	SHMT2	serine hydroxymethyltransferase 2	-0.500909	0.0016369	0.0214054	8.56086	8.77202	8.28479	8.74951	9.13845	8.94062	9.21538	8.8466		218	303	125	386	644	411	599	403
100055625	SLC19A1	solute carrier family 19 member 1	-0.569466	0.00164102	0.0214361	7.52225	7.64516	7.33169	7.74357	7.7874	8.08696	8.04095	7.94319		71	95	41	139	174	183	201	167
100054138	HNRNPLL	heterogeneous nuclear ribonucleoprotein L like	0.476283	0.0016565	0.0216104	8.77469	8.98376	9.28403	8.81428	8.65926	8.45772	8.52283	8.63147		265	365	307	409	423	265	325	332
100061338	SCP2	sterol carrier protein 2	0.398829	0.00165793	0.0216104	10.9058	10.88	11.2304	11.1972	10.7153	10.5064	10.5635	10.8422		1436	1615	1361	2647	2211	1431	1722	1955
100055292	LSS	lanosterol synthase	-0.51748	0.00166343	0.0216587	11.4529	11.4762	10.9022	11.4808	11.6038	12.3151	11.7439	11.8577		2138	2492	1071	3250	4223	5302	4071	4078
100051462	CSK	C-terminal Src kinase	-0.63634	0.0016699	0.0217195	7.15391	7.45009	7.22391	7.19772	7.40078	7.80325	7.77191	7.63655		42	74	35	67	107	134	149	117
100052969	IDH3B	isocitrate dehydrogenase 3 (NAD(+)) beta	0.355306	0.00167901	0.021788	9.75606	9.89656	9.79387	9.7167	9.56672	9.47267	9.52936	9.28677		601	769	463	868	916	642	775	587
100060346	CLUH	clustered mitochondria homolog	-0.496893	0.00167944	0.021788	10.5482	10.757	10.0197	10.7757	10.9231	11.1848	11.2058	10.957		1102	1475	552	1944	2577	2359	2762	2127
100060329	ABHD3	abhydrolase domain containing 3	0.488312	0.00168203	0.021788	8.91883	8.82625	9.05877	8.67553	8.60117	8.51961	8.17849	8.52243		301	318	254	361	401	281	232	300
100065556	DCTPP1	dCTP pyrophosphatase 1	-0.537097	0.00168238	0.021788	8.13093	8.21149	8.15831	8.61971	8.54335	8.66661	8.92619	8.82395		143	178	110	343	380	322	468	395
100060081	ELOVL3	ELOVL fatty acid elongase 3	-0.636725	0.00168807	0.0218258	8.47982	8.58276	7.78228	8.3126	8.92241	8.85709	9.21737	8.52243		202	255	73	256	535	382	600	300
100051630	PLGRKT	plasminogen receptor with a C-terminal lysine	0.541332	0.00168891	0.0218258	7.78562	7.76769	7.96855	7.81476	7.51113	7.41948	7.63846	7.3476		98	110	90	151	124	83	127	80
100060199	RALB	RAS like proto-oncogene B	0.633158	0.0016976	0.0218933	7.42006	7.39854	7.73422	7.59468	7.15034	6.97962	7.26596	7.24575		62	69	69	116	74	42	77	69
100057624	RAB25	RAB25, member RAS oncogene family	-0.474468	0.00169776	0.0218933	9.4696	9.44268	9.23607	9.77798	9.71266	9.84137	10.161	10.0549		478	536	295	911	1029	861	1271	1082
100051668	TRMT2A	tRNA methyltransferase 2 homolog A	-0.737211	0.00170959	0.0220058	7.05942	7.19086	6.65441	7.2636	7.37323	7.77709	7.67007	7.3476		36	51	12	74	103	130	132	80
100051056	FLRT3	fibronectin leucine rich transmembrane protein 3	-0.679122	0.00171049	0.0220058	7.87888	7.61914	8.15831	8.34776	8.14842	8.70354	8.54555	8.9906		109	92	110	265	258	333	332	457
100060261	C1S	complement C1s	-0.60595	0.00171273	0.0220058	7.00869	7.1521	7.12518	7.00676	7.43433	7.44576	7.32586	7.39103		33	48	30	49	112	86	84	85
100533966	NME1	NME/NM23 nucleoside diphosphate kinase 1	-0.559245	0.00171377	0.0220058	9.63041	9.8999	9.00237	9.8919	10.2373	10.1331	10.4221	10.0716		544	771	242	996	1545	1079	1549	1096
100034000	SIAH2	siah E3 ubiquitin protein ligase 2	-0.499728	0.00171813	0.0220384	7.84575	7.91456	7.5778	7.84892	8.26707	8.08696	8.05952	8.22676		105	130	57	157	291	183	205	225
100066901	SNRK	SNF related kinase	0.384392	0.00172248	0.0220678	8.80803	8.70789	8.96348	8.78368	8.4473	8.49673	8.54555	8.53654		273	286	234	398	347	275	332	304
100066918	TJP3	tight junction protein 3	-0.684284	0.00172574	0.0220678	7.38391	7.32227	7.1855	7.76175	7.55376	8.03926	7.98362	8.10707		59	62	33	142	131	174	189	199
100062243	LOC100062243	lipase member K	0.84529	0.00172759	0.0220678	6.7035	6.62222	7.53538	6.85545	6.2843	6.66404	6.48938	6.3959		18	17	54	37	9	22	16	11
100051956	CSRP1	cysteine and glycine rich protein 1	-0.713625	0.00172773	0.0220678	7.62645	7.83587	7.34869	8.3631	8.35694	8.34647	8.82196	8.34477		81	119	42	269	318	238	427	253
100055196	AGO4	argonaute 4, RISC catalytic component	0.764574	0.00173396	0.0221159	7.10774	6.98071	7.41428	7.2636	6.5192	6.77129	6.87677	6.91859		39	36	46	74	20	28	40	40
100050362	APOM	apolipoprotein M	0.702583	0.00173595	0.0221159	7.82033	7.84323	8.25221	8.63231	7.72647	7.36508	7.48152	7.85285		102	120	121	347	162	77	104	151
100060870	XIAP	X-linked inhibitor of apoptosis	0.49635	0.00173806	0.0221159	9.87351	9.70961	10.4118	9.79462	9.60297	9.55478	9.42475	9.36866		659	664	744	923	943	686	712	628
100059798	NXT2	nuclear transport factor 2 like export factor 2	0.390632	0.00173882	0.0221159	9.20381	9.35763	9.45767	9.13953	9.04147	8.99278	8.91882	8.8494		384	500	354	542	593	430	465	404
100068522	AP3D1	adaptor related protein complex 3 subunit delta 1	-0.416219	0.00175312	0.0222744	10.7944	10.991	10.5118	11.0304	11.0626	11.3178	11.3358	11.3468		1323	1752	802	2344	2854	2598	3035	2825
100070522	LTBP1	latent transforming growth factor beta binding protein 1	0.493714	0.00176021	0.0223409	10.1614	9.91974	10.1326	10.2198	9.29653	9.64949	9.45711	10.0135		823	783	602	1282	735	740	731	1048
100053645	LOC100053645	histone H2B type 1-M	-0.500268	0.00176464	0.0223717	10.9878	11.055	10.3645	11.078	11.5712	11.2996	11.614	11.1827		1525	1836	718	2427	4125	2564	3709	2508
100059511	CHPF	chondroitin polymerizing factor	-0.71794	0.00176817	0.0223717	6.91784	6.84716	6.68836	7.22644	7.25584	7.48829	7.36678	7.3476		28	28	13	70	87	91	89	80
100069591	CPVL	carboxypeptidase, vitellogenic like	-0.606204	0.00176819	0.0223717	11.0662	11.489	11.8235	12.1227	11.8843	12.7885	12.3841	12.2971		1615	2515	2086	5144	5162	7407	6420	5574
102149423	PWP2	PWP2, small subunit processome component	-0.608987	0.00177578	0.0224442	7.66577	7.80602	7.34869	7.80898	8.23925	8.20163	8.22815	7.78066		85	115	42	150	283	206	244	139
100065920	ARF6	ADP ribosylation factor 6	0.509299	0.00178116	0.0224745	9.78737	10.1485	9.80483	9.4484	9.49991	9.05085	9.29118	9.42945		616	934	467	700	868	452	638	660
100063152	GAB3	GRB2 associated binding protein 3	-0.818214	0.00178189	0.0224745	6.2299	6.08361	6.04803	6.04851	6.2843	6.4147	6.76712	6.47132		4	2	1	2	9	11	32	14
100059838	FEN1	flap structure-specific endonuclease 1	-0.529898	0.00178881	0.0225372	8.45348	8.51789	8.11336	8.46944	8.97703	8.71015	9.09022	8.55744		197	240	105	298	561	335	539	310
100050182	ERBB4	erb-b2 receptor tyrosine kinase 4	-0.797403	0.00179059	0.0225372	6.40686	6.54765	6.89361	6.47984	6.91123	6.95257	7.14525	6.93185		8	14	20	15	49	40	64	41
100065757	PYCR3	pyrroline-5-carboxylate reductase 3	-0.671519	0.00180384	0.0226803	7.30803	7.48977	7.01615	7.67458	7.65145	7.94993	8.06871	7.81726		53	78	25	128	148	158	207	145
100054751	CDC42EP1	CDC42 effector protein 1	-0.789863	0.00180716	0.0226985	6.44325	6.49308	6.54223	6.5018	6.73198	6.75436	6.96294	6.87765		9	12	9	16	34	27	47	37
100069914	BASP1	brain abundant membrane attached signal protein 1	0.538182	0.00181174	0.022719	9.79766	10.2368	10.1983	9.58406	9.41628	9.21889	9.31557	9.77024		621	999	633	781	811	521	651	867
100061350	RIMKLB	ribosomal modification protein rimK like family member B	0.495355	0.00181256	0.022719	9.32303	8.93866	9.56483	9.01876	8.85214	8.70022	8.861	8.7295		424	351	386	489	503	332	442	363
100053690	MCM2	minichromosome maintenance complex component 2	-0.378643	0.00183156	0.0229334	9.60952	9.673	9.59041	9.67534	10.0138	10.056	10.1444	9.71803		535	645	394	840	1302	1017	1255	832
100629639	CTSD	cathepsin D	-0.81146	0.00183383	0.022938	8.22851	8.3026	8.2686	8.86029	8.81563	10.1074	8.92864	9.62385		158	195	123	426	487	1058	469	772
100051928	NBR1	NBR1, autophagy cargo receptor	0.361464	0.00183707	0.0229548	9.82808	9.74158	10.0032	9.87375	9.34819	9.59589	9.55945	9.60917		636	681	545	982	767	709	794	763
100066305	NRP2	neuropilin 2	0.408974	0.00184027	0.022971	9.11726	9.19533	9.26822	9.40197	8.71501	9.05343	8.91636	8.88537		357	437	303	674	445	453	464	417
100072990	CHRNB1	cholinergic receptor nicotinic beta 1 subunit	0.614683	0.00184341	0.0229865	7.92703	7.80602	7.80565	7.84892	7.54173	7.68099	7.16472	7.29319		115	115	75	157	129	116	66	74
100061076	RDH10	retinol dehydrogenase 10	0.62263	0.00184587	0.0229935	7.44354	7.32227	7.67142	7.35983	7.04265	7.16208	7.16472	7.01986		64	62	64	85	62	57	66	48
100629781	LPAR6	lysophosphatidic acid receptor 6	-0.798046	0.00185379	0.0230683	6.40686	6.43346	6.99286	6.85545	7.10683	7.22699	7.10519	7.20626		8	10	24	37	69	63	60	65
100057868	NQO2	N-ribosyldihydronicotinamide:quinone reductase 2	0.439519	0.00185803	0.0230973	9.57879	9.55931	9.88698	9.76255	9.41174	9.26186	9.01405	9.45342		522	589	498	900	808	540	505	673
100070859	DYNLL2	dynein light chain LC8-type 2	0.379673	0.00186264	0.0231308	10.4331	10.4985	10.6859	10.5941	10.389	9.965	10.2244	10.1321		1011	1217	913	1699	1733	948	1334	1148
100062859	CHAF1A	chromatin assembly factor 1 subunit A	-0.532095	0.00186557	0.0231376	7.95817	7.87224	7.70948	8.12161	8.31109	8.44179	8.45919	8.08277		119	124	67	211	304	261	306	194
100067872	D2HGDH	D-2-hydroxyglutarate dehydrogenase	-0.588153	0.00186701	0.0231376	7.33389	7.1521	7.14567	7.4408	7.52347	7.62257	7.70696	7.69752		55	48	31	95	126	108	138	126
100066520	POLR1E	RNA polymerase I subunit E	-0.571786	0.00187443	0.0232057	8.66961	9.11099	8.28479	8.66943	9.37021	9.23714	9.39515	8.93897		241	407	125	359	781	529	695	437
100066247	GIPC2	GIPC PDZ domain containing family member 2	0.824321	0.00188073	0.0232598	7.25446	7.67065	6.86707	6.92146	6.55367	6.56174	6.58788	7.00776		49	98	19	42	22	17	21	47
100630107	LOC100630107	secreted seminal-vesicle Ly-6 protein 1	0.803056	0.0018868	0.0233111	14.3195	14.0303	15.298	14.8581	13.7945	13.6976	12.2155	13.6685		16143	15123	23850	34993	19830	14012	5697	14620
100034065	TNNI3	troponin I3, cardiac type	-0.698116	0.00189249	0.0233575	7.54382	7.34458	7.20488	7.82052	7.71603	8.23467	7.78905	8.32444		73	64	34	152	160	213	152	248
100054164	LOC100054164	histone H4	-0.545119	0.00190858	0.0235315	8.53102	8.71943	8.31661	8.84692	8.9729	9.10663	9.44697	8.83815		212	289	129	421	559	474	725	400
100050896	COG3	component of oligomeric golgi complex 3	0.322605	0.00191049	0.0235315	10.3862	10.3211	10.5448	10.2967	10.0752	9.97314	10.1527	10.1218		976	1065	822	1359	1365	954	1263	1139
100055759	COMMD3	COMM domain containing 3	0.408309	0.00192449	0.023678	8.7831	8.70789	8.81819	8.74374	8.50919	8.25319	8.39964	8.55744		267	286	206	384	368	217	289	310
100053455	SLC31A2	solute carrier family 31 member 2	-0.370794	0.0019267	0.023678	9.76448	9.64542	9.63717	9.67534	9.98061	10.1452	10.1651	9.79205		605	631	409	840	1269	1089	1275	882
100054064	LRPAP1	LDL receptor related protein associated protein 1	-0.460158	0.00192826	0.023678	11.0336	11.1861	10.4695	11.0876	11.3508	11.6301	11.3872	11.4123		1577	2020	777	2444	3519	3254	3150	2962
100056107	FN3KRP	fructosamine 3 kinase related protein	0.514645	0.00193461	0.0237319	7.69447	7.76769	7.7464	7.86011	7.42769	7.34636	7.50319	7.52007		88	110	70	159	111	75	107	101
100066991	NDUFA7	NADH:ubiquinone oxidoreductase subunit A7	-0.651678	0.00194853	0.0238784	8.06876	7.78316	7.65848	8.35161	8.09081	8.57885	8.76541	8.6955		134	112	63	266	243	297	406	352
100066759	FAM234B	family with sequence similarity 234 member B	0.612845	0.00196456	0.0240504	7.78562	7.55618	7.44574	7.59468	7.32337	7.34636	7.03111	7.20626		98	85	48	116	96	75	53	65
100057774	PLD1	phospholipase D1	-0.83293	0.00197068	0.024101	6.28052	6.49308	6.23053	6.4089	6.82018	6.80418	6.42223	6.98311		5	12	3	12	41	30	13	45
100065274	PHKG2	phosphorylase kinase catalytic subunit gamma 2	-0.390581	0.00198084	0.0242007	8.81214	8.91888	8.63127	8.84153	8.97909	9.16982	9.20335	9.20206		274	345	174	419	562	500	593	547
102147569	LOC102147569	uncharacterized LOC102147569	0.512941	0.00198644	0.0242446	7.87067	7.82103	7.93757	8.01726	7.57158	7.65213	7.66381	7.40796		108	117	87	189	134	112	131	87
100054478	TRPM6	transient receptor potential cation channel subfamily M member 6	-0.33887	0.00199605	0.0243373	11.0275	11.0483	11.1222	10.7532	11.2796	11.4298	11.3485	11.2575		1570	1827	1258	1912	3342	2817	3063	2648
100053593	LOC100053593	histone H1.4	-0.482277	0.00200436	0.024414	10.4848	10.8834	10.2789	10.5972	11.1653	10.662	11.1791	11.2365		1051	1619	673	1703	3076	1607	2709	2608
100063346	DPM3	dolichyl-phosphate mannosyltransferase subunit 3	-0.805723	0.00202073	0.0245877	6.44325	6.40129	6.29694	6.73845	6.7959	6.83586	6.9862	6.94492		9	9	4	29	39	32	49	42
100064652	SSX2IP	SSX family member 2 interacting protein	0.339979	0.00202269	0.0245877	11.0223	10.8707	10.8184	10.6911	10.5053	10.5166	10.4057	10.6532		1564	1604	1007	1826	1891	1442	1530	1700
100053021	SNRPB	small nuclear ribonucleoprotein polypeptides B and B1	-0.470438	0.00202656	0.02461	9.44094	9.45182	8.87182	9.41282	9.83158	9.5728	9.87845	9.74214		467	540	216	680	1130	696	1022	848
100065909	ASPH	aspartate beta-hydroxylase	0.38556	0.00202878	0.0246122	10.1013	10.1513	10.1647	10.0212	9.9466	9.71743	9.48216	9.79493		786	936	617	1101	1236	781	746	884
100064435	HACD4	3-hydroxyacyl-CoA dehydratase 4	0.688628	0.00204808	0.0248215	7.46657	7.2995	8.00875	7.73131	7.21647	7.12808	7.0741	7.36517		66	60	94	137	82	54	57	82
100066441	MCOLN1	mucolipin 1	-0.624535	0.00205861	0.0249241	7.62645	7.55618	7.16577	7.77372	7.74711	8.16286	8.09589	7.99663		81	85	32	144	166	198	213	177
100056911	ARSA	arylsulfatase A	-0.688783	0.00208485	0.0251805	7.96584	8.25513	7.8286	8.80045	8.43214	9.17457	8.85585	9.15095		120	186	77	404	342	502	440	524
100061381	TEC	tec protein tyrosine kinase	-0.543279	0.00208627	0.0251805	7.47792	7.49949	7.88423	7.74966	8.1371	7.94414	8.10037	7.95406		67	79	82	140	255	157	214	169
100071020	TIMMDC1	translocase of inner mitochondrial membrane domain containing 1	0.492087	0.00208768	0.0251805	7.87888	7.92837	7.92707	7.79734	7.57158	7.42831	7.62559	7.61554		109	132	86	148	134	84	125	114
100053392	NDUFS8	NADH:ubiquinone oxidoreductase core subunit S8	-0.638128	0.00208813	0.0251805	8.86452	8.88528	8.13152	9.35021	9.23951	9.61688	9.66663	9.52126		287	335	107	646	701	721	865	711
100051406	CDX2	caudal type homeobox 2	-0.540107	0.00209202	0.0251876	7.80309	8.0018	7.75848	8.16204	8.34725	8.14304	8.32608	8.59158		100	143	71	220	315	194	269	320
100059877	SNX9	sorting nexin 9	0.328832	0.00209288	0.0251876	10.8693	10.5639	10.794	10.6137	10.4666	10.3652	10.4152	10.3325		1398	1278	989	1724	1837	1287	1541	1337
100060326	C1RL	complement C1r subcomponent like	-0.824748	0.00209788	0.0252226	6.01418	6.14769	6.15147	6.23136	6.50128	6.49242	6.56927	6.3959		1	3	2	6	19	14	20	11
100063504	PPM1K	protein phosphatase, Mg2+/Mn2+ dependent 1K	-0.658613	0.00210252	0.025234	7.6364	7.79844	7.80565	7.84892	8.28417	8.82102	8.06871	7.86449		82	114	75	157	296	370	207	153
100063382	GPAA1	glycosylphosphatidylinositol anchor attachment 1	-0.590866	0.002103	0.025234	9.22847	9.25152	8.72786	9.75831	9.5155	10.0039	10.0113	9.98225		392	458	190	897	879	977	1133	1023
100034051	ARG2	arginase 2	-0.562477	0.00211638	0.0253463	7.79439	7.59256	8.02839	7.95147	8.18915	8.11274	8.55837	8.18653		99	89	96	176	269	188	336	216
100069411	GSS	glutathione synthetase	0.607057	0.00211656	0.0253463	8.69216	9.00578	8.24394	8.52137	8.4593	7.96715	7.99335	8.03278		246	372	120	313	351	161	191	184
100051431	REPIN1	replication initiator 1	-0.751879	0.00212035	0.0253665	7.15391	7.04112	6.78238	7.71892	7.6007	7.92661	7.9134	7.75566		42	40	16	135	139	154	175	135
102148572	LOC102148572	uncharacterized LOC102148572	0.816765	0.00212393	0.0253842	6.72752	6.66805	6.23053	6.43348	6.19555	6.06218	6.09928	6.27604		19	19	3	13	6	2	3	7
102149841	ZNF768	zinc finger protein 768	-0.690992	0.00213467	0.0254873	6.79566	6.86494	6.99286	7.20738	7.17562	7.3835	7.46686	7.47332		22	29	24	68	77	79	102	95
100063367	ITGA2	integrin subunit alpha 2	0.633344	0.00214047	0.0255314	7.73172	7.68735	8.38558	8.16204	7.55376	7.68099	7.46686	7.53526		92	100	138	220	131	116	102	103
100054242	NRIP1	nuclear receptor interacting protein 1	0.441159	0.00216176	0.025725	9.44619	9.87808	9.99366	9.56638	9.34501	9.20967	9.32114	9.41637		469	758	541	770	765	517	654	653
100059471	GMPPA	GDP-mannose pyrophosphorylase A	-0.473968	0.00216305	0.025725	8.64668	8.53549	8.16713	8.65409	8.77339	8.88646	9.07266	8.93106		236	244	111	354	469	392	531	434
100051982	SAT1	spermidine/spermine N1-acetyltransferase 1	0.425344	0.00216309	0.025725	10.9067	10.7236	11.1809	10.9313	10.4343	10.3765	10.3873	10.8156		1437	1439	1313	2180	1793	1298	1509	1917
100060674	XAB2	XPA binding protein 2	-0.594196	0.00216624	0.0257371	7.40813	7.58357	7.31443	7.75572	7.72647	8.14304	7.98362	7.91005		61	88	40	141	162	194	189	161
100054871	UXS1	UDP-glucuronate decarboxylase 1	-0.37094	0.00216844	0.025738	9.49516	9.61526	9.24821	9.6031	9.9032	9.91654	9.75952	9.78771		488	616	298	793	1195	913	931	879
100059807	UBLCP1	ubiquitin like domain containing CTD phosphatase 1	0.374814	0.00217201	0.025755	9.58356	9.44726	9.64939	9.32168	9.27333	9.16028	9.05935	9.1734		524	538	413	631	721	496	525	534
100063370	TRIP11	thyroid hormone receptor interactor 11	0.409917	0.00217607	0.0257779	11.3156	10.9603	11.0812	10.9985	10.6907	10.9607	10.5184	10.5101		1936	1713	1221	2290	2171	2003	1665	1528
100057058	DIAPH2	diaphanous related formin 2	0.808256	0.00217962	0.0257906	6.85882	7.19086	7.38195	7.49432	6.44431	6.82016	6.51027	7.04362		25	51	44	102	16	31	17	50
100064863	PRSS36	serine protease 36	0.592191	0.00218142	0.0257906	8.97843	8.61615	8.5673	9.37632	8.47416	8.57885	8.32986	8.18198		317	263	164	660	356	297	270	215
100058756	ITGA7	integrin subunit alpha 7	-0.821229	0.00219767	0.0259574	6.2299	5.99991	6.35524	6.29789	6.5192	6.93876	6.65792	6.3959		4	1	5	8	20	39	25	11
100051657	LOC100051657	7-51 putative nonclassical MHC class I antigen	-0.816602	0.00220101	0.0259715	6.79566	6.68998	6.29694	6.35629	6.84382	7.34636	6.79585	7.1007		22	20	4	10	43	75	34	55
100058088	LOC100058088	zinc finger protein 471	0.391482	0.00221233	0.0260556	8.84461	8.76833	8.8345	8.76385	8.50919	8.61815	8.4897	8.31622		282	302	209	391	368	308	315	246
100146671	EPPK1	epiplakin 1	-0.564431	0.00221245	0.0260556	7.97346	7.99529	7.69692	8.3126	8.20726	8.60754	8.58991	8.44588		121	142	66	256	274	305	346	279
100054935	POLR2F	RNA polymerase II subunit F	-0.451711	0.00223454	0.0262901	9.19757	9.44954	8.93358	9.517	9.78566	9.57994	9.80248	9.69661		382	539	228	740	1090	700	963	818
100146755	TNFRSF12A	TNF receptor superfamily member 12A	-0.583915	0.00224682	0.0263776	8.44816	8.54421	7.81718	8.65409	8.80169	8.99547	9.11186	8.77457		196	246	76	354	481	431	549	378
100066211	RPL37	ribosomal protein L37	-0.351288	0.0022489	0.0263776	11.8347	11.6293	11.8093	12.0741	12.2196	12.1256	12.3321	12.1334		2812	2782	2065	4969	6553	4635	6188	4963
100050662	SHISA2	shisa family member 2	-0.809606	0.00224933	0.0263776	6.28052	6.91631	6.75221	6.52304	7.30131	7.12808	7.30058	6.77421		5	32	15	17	93	54	81	30
102147817	SYNPO	synaptopodin	-0.695215	0.00225245	0.0263776	6.65318	7.01138	6.68836	6.98315	7.2712	7.23745	7.24824	7.1442		16	38	13	47	89	64	75	59
100063160	LRRC75A	leucine rich repeat containing 75A	-0.789681	0.00225289	0.0263776	6.65318	6.66805	6.83973	7.13787	7.33784	7.71616	7.4063	6.87765		16	19	18	61	98	121	94	37
100062833	SEC24A	SEC24 homolog A, COPII coat complex component	0.411412	0.0022617	0.0264498	11.4048	11.7308	11.6052	11.1247	11.2015	11.0115	10.9878	11.0368		2065	2992	1784	2511	3158	2079	2356	2255
100063735	CLSTN2	calsyntenin 2	0.793258	0.00226344	0.0264498	8.04737	7.56538	8.40782	8.24359	6.80812	6.51633	6.42223	7.52007		131	86	141	239	40	15	13	101
100051813	FAIM	Fas apoptotic inhibitory molecule	0.400715	0.00227913	0.0266075	9.01444	8.85086	8.61871	8.82524	8.52067	8.47345	8.51297	8.54004		327	325	172	413	372	269	322	305
100055184	CAPN2	calpain 2	-0.391943	0.0022943	0.0267236	10.5901	10.7487	10.5529	10.5766	10.8421	10.9248	10.8975	11.3286		1137	1466	827	1677	2428	1951	2205	2788
100064766	NTM	neurotrimin	-0.792486	0.0022945	0.0267236	6.32616	5.99991	5.79725	6.04851	6.60238	6.64468	6.37283	6.3684		6	1	0	2	25	21	11	10
100068036	EDF1	endothelial differentiation related factor 1	-0.481401	0.00229571	0.0267236	9.14346	9.25676	8.7681	9.52369	9.58026	9.67972	9.6298	9.73014		365	460	197	744	926	758	840	840
100068599	BTBD2	BTB domain containing 2	-0.736644	0.00229953	0.0267423	6.65318	6.77221	6.50048	6.95895	6.98419	7.1165	7.18385	7.24575		16	24	8	45	56	53	68	69
100073174	MAPK7	mitogen-activated protein kinase 7	-0.657103	0.00231594	0.0269072	7.02589	7.26446	6.94453	7.2636	7.54776	7.7368	7.57944	7.26497		34	57	22	74	130	124	118	71
100052094	AP1G2	adaptor related protein complex 1 subunit gamma 2	-0.450212	0.0023229	0.0269622	8.09675	8.12564	7.83992	8.23104	8.40131	8.40939	8.52283	8.37669		138	163	78	236	332	253	325	261
100069727	ZNF574	zinc finger protein 574	-0.535946	0.00233037	0.0270229	7.28157	7.35558	7.41428	7.45634	7.66245	7.72308	7.8446	7.59416		51	65	46	97	150	122	162	111
100056837	AHDC1	AT-hook DNA binding motif containing 1	-0.671533	0.00234024	0.0271113	7.05942	7.24048	6.89361	6.93412	7.20031	7.3835	7.6191	7.50469		36	55	20	43	80	79	124	99
100064118	PPP4C	protein phosphatase 4 catalytic subunit	-0.382489	0.00234922	0.0271656	9.3429	9.33308	8.95358	9.30429	9.64091	9.49553	9.63278	9.58936		431	490	232	622	972	654	842	751
100065776	TUBB4A	tubulin beta 4A class IVa	-0.692258	0.00234963	0.0271656	7.75896	7.70384	6.91941	7.84892	8.27735	8.24859	8.22408	7.92673		95	102	21	157	294	216	243	164
100054424	LOC100054424	histone H2A type 1-D	-0.548381	0.00235167	0.0271656	8.31362	8.61615	8.751	8.66943	8.8921	8.90666	9.52615	8.92044		172	263	194	359	521	399	773	430
100052963	TLK1	tousled like kinase 1	0.435778	0.00235438	0.0271709	10.1991	10.4368	10.6348	10.0317	9.84843	9.82044	9.89343	10.0823		847	1162	879	1110	1145	847	1034	1105
100068959	CD38	CD38 molecule	0.540682	0.00235978	0.0271966	8.25952	8.22803	8.50022	8.47648	8.01404	7.88476	8.19941	7.65721		163	181	154	300	224	147	237	120
100068973	HS6ST1	heparan sulfate 6-O-sulfotransferase 1	-0.591956	0.00236258	0.0271966	7.95817	7.64516	7.5209	7.51654	7.90114	8.38457	8.0914	8.00186		119	95	53	105	198	247	212	178
100629233	LOC100629233	torsin-1A-interacting protein 2	0.484443	0.00236383	0.0271966	9.81599	10.0379	10.5366	9.86852	9.75619	9.51058	9.58123	9.60588		630	858	817	978	1065	662	808	761
100061976	KAT2B	lysine acetyltransferase 2B	0.517245	0.00236561	0.0271966	8.05454	7.85054	8.07627	8.19267	7.54776	7.83522	7.6191	7.75566		132	121	101	227	130	139	124	135
100058173	NID1	nidogen 1	0.794878	0.00237387	0.0272657	10.709	10.7066	9.95489	10.23	9.49706	9.53469	9.57039	8.21348		1242	1421	525	1292	866	675	801	222
100072234	CPD	carboxypeptidase D	0.51972	0.00239071	0.0274168	11.2212	10.7376	10.5497	10.4142	10.1567	10.4809	9.93501	10.2625		1808	1454	825	1485	1453	1404	1068	1268
100067755	EGFR	epidermal growth factor receptor	0.414647	0.00239209	0.0274168	11.2005	11.4384	11.6952	11.3125	11.0476	11.2296	10.8325	10.8457		1781	2425	1903	2878	2823	2437	2102	1960
100054610	PLPPR1	phospholipid phosphatase related 1	-0.819091	0.00239383	0.0274168	6.17228	6.14769	6.58159	6.7842	6.86685	6.73709	7.15503	7.22618		3	3	10	32	45	26	65	67
100051978	RPS11	ribosomal protein S11	-0.347856	0.00240485	0.0275168	12.8797	12.8395	12.8311	12.9763	13.2937	12.9405	13.4205	13.2762		5895	6568	4260	9400	13969	8243	13310	11109
100059679	LPP	LIM domain containing preferred translocation partner in lipoma	0.440461	0.00242152	0.0276813	9.19445	9.28778	9.76332	9.40015	9.06683	8.99278	8.94566	9.10262		381	472	452	673	606	430	476	503
100055358	LPL	lipoprotein lipase	-0.755236	0.00242457	0.02769	7.42006	8.09575	7.5778	7.53113	9.02165	7.70221	7.97873	8.48286		62	158	57	107	583	119	188	289
100059178	ARNT	aryl hydrocarbon receptor nuclear translocator	0.411437	0.00243036	0.02773	9.44881	9.47218	9.88955	9.45191	9.09932	9.19574	9.27212	9.23229		470	549	499	702	623	511	628	561
102149621	LRBA	LPS responsive beige-like anchor protein	0.354391	0.00243807	0.0277917	12.2853	12.3039	12.5863	12.1287	12.0744	12.0354	11.8706	11.8936		3875	4500	3585	5166	5911	4347	4457	4184
100073222	LNPEP	leucyl and cystinyl aminopeptidase	0.35149	0.00244302	0.0278218	10.279	10.2525	10.4295	10.2493	9.99277	10.1654	9.80248	9.88963		900	1011	754	1311	1281	1106	963	952
100063473	FASTK	Fas activated serine/threonine kinase	-0.541562	0.00244747	0.0278463	7.97346	7.92149	7.72191	8.25603	8.17816	8.50822	8.57107	8.36082		121	131	68	242	266	278	340	257
100059781	GDAP2	ganglioside induced differentiation associated protein 2	0.325979	0.00246562	0.0280264	10.295	10.1569	10.4453	10.2859	9.94556	9.94719	9.93622	10.1218		911	940	763	1348	1235	935	1069	1139
100054317	BNIP3L	BCL2 interacting protein 3 like	0.455319	0.00246877	0.028029	10.2745	10.1015	10.4505	10.1908	10.0218	9.48795	9.63129	10.0258		897	901	766	1254	1310	650	841	1058
100146633	LOC100146633	inhibitor of carbonic anhydrase	0.803936	0.00247048	0.028029	6.67875	6.68998	6.86707	7.02982	6.25669	6.49242	6.37283	6.61918		17	20	19	51	8	14	11	21
100033827	TXN	thioredoxin	0.410611	0.00247295	0.0280306	13.1173	12.8709	13.3631	12.7995	12.6247	12.5712	12.8087	12.4558		6966	6715	6189	8301	8728	6355	8663	6237
100059493	GALK1	galactokinase 1	-0.584087	0.0024778	0.0280593	9.27949	9.25937	8.74525	9.7283	9.44767	9.93889	10.0619	10.0453		409	461	193	876	832	929	1178	1074
100070332	PTGES2	prostaglandin E synthase 2	-0.571058	0.00252687	0.0285882	9.11726	9.03665	8.46541	9.53696	9.69413	9.5402	9.79319	9.58603		357	382	149	752	1014	678	956	749
100060923	MXD1	MAX dimerization protein 1	0.658848	0.0025351	0.0286545	7.81174	7.98875	8.68643	7.84329	7.71603	7.5131	7.68249	7.53526		101	141	183	156	160	94	134	103
100052008	PROKR2	prokineticin receptor 2	-0.612545	0.00253898	0.0286715	7.66577	7.60148	7.22391	7.2727	7.66245	7.89686	8.08237	7.8411		85	90	35	75	150	149	210	149
100059650	LTBR	lymphotoxin beta receptor	-0.555588	0.00255026	0.0287719	7.97346	7.98218	7.46116	8.05616	8.18183	8.46954	8.40322	8.22235		121	140	49	197	267	268	290	224
100067843	AARS2	alanyl-tRNA synthetase 2, mitochondrial	-0.590628	0.00255317	0.0287779	7.1836	7.39854	7.01615	7.46403	7.63476	7.67384	7.73097	7.58695		44	69	25	98	145	115	142	110
100059513	SPATS2	spermatogenesis associated serine rich 2	0.38789	0.00256642	0.0289003	8.83252	8.99324	8.83989	8.69664	8.53489	8.47345	8.47623	8.6249		279	368	210	368	377	269	311	330
100064268	IQGAP3	IQ motif containing GTPase activating protein 3	-0.464563	0.00257028	0.0289168	8.52093	8.94519	8.33999	8.651	9.03555	9.10414	9.03007	8.97274		210	353	132	353	590	473	512	450
100066656	SLC4A11	solute carrier family 4 member 11	-0.512883	0.00258918	0.0291024	9.17871	8.95169	8.751	8.74374	8.99342	9.67806	9.36313	9.45524		376	355	194	384	569	757	677	674
100069345	ACAA2	acetyl-CoA acyltransferase 2	0.436537	0.00259671	0.0291485	10.147	9.86107	10.3157	10.3141	9.90213	9.48224	9.67821	9.88423		814	748	692	1377	1194	647	873	948
102150646	LOC102150646	uncharacterized LOC102150646	-0.504738	0.0025981	0.0291485	7.78562	7.98875	7.7464	8.12161	8.11801	8.26692	8.42799	8.38455		98	141	70	211	250	220	297	263
100056588	TM7SF2	transmembrane 7 superfamily member 2	-0.555961	0.00260862	0.0292393	8.59487	8.52231	8.13152	8.83612	8.99545	9.38961	8.81932	8.92576		225	241	107	417	570	600	426	432
100065790	ZNF496	zinc finger protein 496	-0.74374	0.00261428	0.0292618	6.87891	7.0981	6.61889	7.45634	7.3592	7.63744	7.74867	7.57241		26	44	11	97	101	110	145	108
100062924	GAB1	GRB2 associated binding protein 1	0.385351	0.00261547	0.0292618	10.378	10.3543	10.8076	10.407	10.0666	10.1136	10.0563	10.2437		970	1092	999	1477	1356	1063	1173	1250
100069039	GDPGP1	GDP-D-glucose phosphorylase 1	-0.653754	0.00263282	0.0294286	6.95521	7.07	6.75221	7.04116	7.33062	7.47146	7.35871	7.13349		30	42	15	52	97	89	88	58
100051774	POLM	DNA polymerase mu	-0.798057	0.00264809	0.0295681	6.40686	6.40129	6.40774	6.35629	6.58651	6.96619	6.7816	6.59988		8	9	6	10	24	41	33	20
100066791	CDK19	cyclin dependent kinase 19	0.748485	0.00265186	0.0295681	6.81722	6.88239	7.29691	6.86903	6.61791	6.60438	6.56927	6.6743		23	30	39	38	26	19	20	24
100050076	NUDT22	nudix hydrolase 22	-0.582228	0.00265264	0.0295681	7.32104	7.37726	6.99286	7.45634	7.63476	7.63744	7.62559	7.79298		54	67	24	97	145	110	125	141
100068925	TMEM123	transmembrane protein 123	0.509977	0.00265803	0.0295992	11.1982	10.9051	11.41	11.0298	11.0167	10.4247	10.6793	10.1669		1778	1645	1550	2343	2760	1346	1877	1179
100055678	APCDD1	APC down-regulated 1	-0.60683	0.00266033	0.0295992	8.30178	8.04648	8.37809	8.82797	8.94788	8.52339	9.23126	9.10963		170	150	137	414	547	282	607	506
100072455	PRSS12	serine protease 12	-0.636459	0.00266393	0.029612	7.73172	7.36647	7.64539	7.94105	8.26707	8.40116	8.25231	7.72369		92	66	62	174	291	251	250	130
100053265	LGMN	legumain	-0.603043	0.00267027	0.0296552	12.7064	12.903	12.0305	12.4417	12.8291	13.7863	12.705	13.4773		5218	6868	2418	6449	10080	14908	8053	12790
100067920	DDX58	DExD/H-box helicase 58	0.516705	0.00269238	0.0298733	8.85261	8.9255	8.79615	8.41547	8.38247	8.56428	8.12692	8.19106		284	347	202	283	326	293	220	217
100063638	GRAMD1B	GRAM domain containing 1B	-0.55438	0.00269797	0.029894	7.95045	8.17781	7.97871	8.44452	8.55455	8.79954	8.77363	8.2786		118	172	91	291	384	363	409	237
100063360	VKORC1	vitamin K epoxide reductase complex subunit 1	-0.347015	0.00270054	0.029894	8.93397	8.96461	8.751	9.02825	9.21186	9.18166	9.28928	9.21293		305	359	194	493	685	505	637	552
100059608	GABRB2	gamma-aminobutyric acid type A receptor beta2 subunit	0.740076	0.00270167	0.029894	7.05942	7.35558	7.80565	7.38472	7.18392	6.73709	6.79585	7.03181		36	65	75	88	78	26	34	49
100051871	FANCD2	FA complementation group D2	0.358603	0.00271714	0.0300205	9.65327	9.77831	9.67948	9.57926	9.44174	9.14827	9.46383	9.31728		554	701	423	778	828	491	735	602
100067593	RAPGEF5	Rap guanine nucleotide exchange factor 5	0.615067	0.00271816	0.0300205	7.70388	7.80602	8.13152	7.45634	7.38709	7.34636	7.2834	7.48911		89	115	107	97	105	75	79	97
100071671	LIG3	DNA ligase 3	-0.384952	0.00272055	0.0300205	8.83656	8.9255	8.54086	8.8709	9.11435	9.08912	9.20737	9.12354		280	347	160	430	631	467	595	512
100070835	ANKRD33B	ankyrin repeat domain 33B	0.614715	0.00272451	0.0300295	7.47792	7.85054	7.79402	7.76775	7.40078	7.5131	7.31749	7.04362		67	121	74	143	107	94	83	50
100051723	OSBPL1A	oxysterol binding protein like 1A	0.465304	0.00272634	0.0300295	8.99295	9.1566	9.50891	8.87618	8.72738	8.68688	8.80603	8.74166		321	423	369	432	450	328	421	367
100057048	ICOSLG	inducible T cell costimulator ligand	-0.7968	0.00274039	0.0301567	6.36801	5.99991	5.79725	6.19378	6.44431	6.51633	6.55016	6.638		7	1	0	5	16	15	19	22
100054814	ECSIT	ECSIT signalling integrator	-0.500437	0.0027444	0.0301734	7.53309	7.75203	7.69692	7.91463	8.04285	7.96715	8.1869	8.14036		72	108	66	169	231	161	234	206
100058396	B4GAT1	beta-1,4-glucuronyltransferase 1	-0.514297	0.00275226	0.0302324	7.47792	7.33348	7.26101	7.49432	7.73166	7.66664	7.77191	7.69752		67	63	37	102	163	114	149	126
100147673	RABAC1	Rab acceptor 1	-0.728193	0.00276142	0.0303054	7.04279	6.99617	7.08295	7.61515	7.31606	7.66664	7.98849	7.94319		35	37	28	119	95	114	190	167
100071543	FUCA1	alpha-L-fucosidase 1	-0.339986	0.00276675	0.0303363	12.983	12.8362	13.1662	12.9711	13.1158	13.4623	13.3288	13.4511		6339	6553	5391	9366	12330	11886	12482	12557
100067837	PERP	PERP, TP53 apoptosis effector	0.42537	0.00277187	0.0303649	10.2298	10.6083	10.3792	10.1548	10.0818	9.92916	9.64317	10.0513		867	1321	726	1220	1372	922	849	1079
100067824	DTYMK	deoxythymidylate kinase	-0.412554	0.00277479	0.0303693	8.56577	8.45447	8.21034	8.47999	8.89428	8.66321	8.77089	8.74166		219	226	116	301	522	321	408	367
100065544	GTF2F1	general transcription factor IIF subunit 1	-0.524251	0.00278126	0.0304127	8.01831	8.12564	7.77044	8.38954	8.34074	8.62518	8.58679	8.51888		127	163	72	276	313	310	345	299
100069402	RALGDS	ral guanine nucleotide dissociation stimulator	-0.521634	0.00281108	0.0307109	8.88026	9.19533	8.41515	9.16335	9.2599	9.50495	9.53893	9.44425		291	437	142	553	713	659	781	668
100061451	PALLD	palladin, cytoskeletal associated protein	0.484049	0.00281801	0.0307588	9.89665	10.4334	10.4764	9.85932	9.82365	9.48985	9.71945	9.79493		671	1159	781	971	1123	651	902	884
100034075	RPS4X	ribosomal protein S4 X-linked	-0.297092	0.0028554	0.0311185	13.6982	13.6416	13.9709	13.8188	14.1205	14.0565	14.1613	14.0324		10463	11527	9466	16960	24897	18004	22334	18850
100052781	CCDC68	coiled-coil domain containing 68	-0.60634	0.00285611	0.0311185	7.39609	7.48977	7.20488	7.08527	7.62915	7.7436	7.85543	7.50469		60	78	34	56	144	125	164	99
100067000	PAK4	p21 (RAC1) activated kinase 4	-0.644205	0.00286872	0.0312246	7.15391	7.16518	6.78238	7.40908	7.51732	7.47991	7.64485	7.60133		42	49	16	91	125	90	128	112
102148418	LOC102148418	cyclin-dependent kinase 19-like	0.60884	0.00287102	0.0312246	8.04017	7.92149	8.751	8.08461	7.74711	7.70921	7.73097	7.85285		130	131	194	203	166	120	142	151
100069400	ELOVL5	ELOVL fatty acid elongase 5	-0.443893	0.0028799	0.031293	9.20381	9.11965	9.38269	9.67234	9.57621	9.81441	9.81564	9.89769		384	410	333	838	923	843	973	958
100049945	RCOR2	REST corepressor 2	-0.798158	0.0028844	0.0313138	6.40686	6.46398	6.23053	6.26585	6.74516	6.46758	6.79585	6.77421		8	11	3	7	35	13	34	30
100049887	ADAMTS9	ADAM metallopeptidase with thrombospondin type 1 motif 9	0.587642	0.00290447	0.0315033	8.19033	8.24976	8.72202	8.05616	7.94573	7.93832	7.55227	7.96483		152	185	189	197	208	156	114	171
100071625	DCTN4	dynactin subunit 4	0.408869	0.00292476	0.0316949	9.98386	9.79453	10.3347	10.1612	9.77747	9.76987	9.53096	9.67015		718	710	702	1226	1083	814	776	801
100068473	PLEKHJ1	pleckstrin homology domain containing J1	-0.617624	0.00293131	0.0317375	7.46657	7.32227	6.86707	7.45634	7.61785	7.77046	7.75452	7.7172		66	62	19	97	142	129	146	129
100059657	SNX8	sorting nexin 8	-0.484156	0.00293623	0.0317623	8.68768	8.91888	8.54086	9.12195	9.21883	9.48033	9.31743	9.05984		245	345	160	534	689	646	652	485
100070992	KXD1	KxDL motif containing 1	-0.536424	0.00294614	0.031841	9.08042	9.11677	8.39304	9.32935	9.49706	9.49175	9.68253	9.47699		346	409	139	635	866	652	876	686
100049894	MBD5	methyl-CpG binding domain protein 5	0.594489	0.00295707	0.0319305	7.51132	7.78316	8.14051	7.88766	7.33784	7.44576	7.37479	7.60846		70	112	108	164	98	86	90	113
100063081	SLC30A9	solute carrier family 30 member 9	0.298589	0.00295984	0.0319319	11.307	11.2051	11.3158	11.0414	10.9498	10.993	10.8453	10.9127		1924	2048	1448	2363	2628	2051	2122	2059
100061258	USF3	upstream transcription factor family member 3	0.407389	0.00296763	0.0319874	9.40361	9.38177	9.5616	9.10862	8.86335	9.06372	8.96486	9.12814		453	510	385	528	508	457	484	514
100070089	TMEM54	transmembrane protein 54	-0.666341	0.00297295	0.0320129	7.00869	7.01138	6.68836	7.25443	7.30131	7.3926	7.55912	7.39103		33	38	13	73	93	80	115	85
100057764	RHOBTB2	Rho related BTB domain containing 2	0.610591	0.00297529	0.0320129	7.60631	7.712	8.14944	7.48682	7.345	7.31768	7.41404	7.32975		79	103	109	101	99	72	95	78
100060964	RALGAPA2	Ral GTPase activating protein catalytic alpha subunit 2	0.299521	0.00298603	0.0320998	11.143	11.364	11.2732	11.156	10.9668	10.9736	10.7972	11.0185		1708	2298	1404	2569	2661	2022	2048	2225
100055256	RAB18	RAB18, member RAS oncogene family	0.344971	0.00298897	0.0321029	10.5711	10.5889	10.702	10.2928	10.3192	10.1595	10.161	10.1966		1121	1302	924	1355	1644	1101	1271	1206
100061285	MRPL55	mitochondrial ribosomal protein L55	-0.613232	0.00299503	0.0321271	7.52225	7.53758	7.08295	7.77967	7.87826	7.78368	8.07783	8.053		71	83	28	145	193	131	209	188
100063454	SCRIB	scribbled planar cell polarity protein	-0.619449	0.00299654	0.0321271	7.70388	7.85781	7.64539	8.28057	7.99307	8.63217	8.52936	8.4232		89	122	62	248	219	312	327	273
100068987	TFCP2L1	transcription factor CP2 like 1	-0.368232	0.00300777	0.0322189	11.0814	11.3348	10.8661	11.2147	11.5025	11.321	11.5932	11.6026		1633	2250	1043	2681	3926	2604	3654	3397
100054584	TGM1	transglutaminase 1	0.670004	0.00301622	0.0322808	7.99608	8.4073	7.78228	7.81476	7.24026	7.34636	7.47421	7.89315		124	216	73	151	85	75	103	158
100066116	RAB11A	RAB11A, member RAS oncogene family	0.372363	0.00302246	0.032319	13.0732	12.9052	13.0316	12.7121	12.7548	12.3084	12.4508	12.6384		6754	6879	4905	7805	9566	5277	6730	7095
100052965	RCC2	regulator of chromosome condensation 2	-0.4184	0.00302768	0.0323461	9.14346	9.28265	8.80169	9.34644	9.48127	9.56742	9.63427	9.49131		365	470	203	644	855	693	843	694
100051254	POLA2	DNA polymerase alpha 2, accessory subunit	-0.431209	0.00303198	0.0323635	9.09728	8.95169	8.54086	8.90999	9.35767	9.23032	9.34138	9.15547		351	355	160	445	773	526	665	526
100147679	EIF2AK2	eukaryotic translation initiation factor 2 alpha kinase 2	0.653237	0.00303492	0.0323663	7.58584	7.4701	7.43012	7.45634	7.01385	7.03158	6.86378	7.39953		77	76	47	97	59	46	39	86
100062193	TARBP2	TARBP2, RISC loading complex RNA binding subunit	-0.59881	0.00304528	0.032443	7.74995	7.85054	7.43012	8.20558	8.09864	8.48126	8.39964	8.28705		94	121	47	230	245	271	289	239
100065550	PUF60	poly(U) binding splicing factor 60	-0.425582	0.00304907	0.032443	8.95267	9.10227	8.58033	8.9996	9.38728	9.15549	9.35772	9.30109		310	404	166	481	792	494	674	594
100062430	TTC39B	tetratricopeptide repeat domain 39B	0.597297	0.00305208	0.032443	7.54382	7.42974	7.60529	7.80898	7.30871	7.3926	7.17433	7.06683		73	72	59	150	94	80	67	52
100068321	LOC100068321	histone H2B type 1-L	-0.493602	0.00305286	0.032443	10.0212	10.3795	9.88955	10.3112	10.7104	10.4375	11.075	10.3658		739	1113	499	1374	2203	1359	2511	1371
100061925	ABHD11	abhydrolase domain containing 11	-0.517277	0.00305949	0.032485	7.89513	7.89357	7.50624	8.05616	8.12185	8.38039	8.24831	8.22676		111	127	52	197	251	246	249	225
100069104	NPEPPS	aminopeptidase puromycin sensitive	0.409154	0.00306836	0.0325505	11.0126	11.2924	11.0063	10.7525	10.4673	10.5396	10.5533	10.8649		1553	2182	1156	1911	1838	1467	1709	1988
100063431	ERCC5	excision repair cross-complementing rodent repair deficiency, complementation group 5	0.425835	0.00308525	0.0326801	8.72314	8.58698	8.77939	8.53489	8.32104	8.40116	8.10928	8.4232		253	256	199	317	307	251	216	273
100052089	SOCS6	suppressor of cytokine signaling 6	0.377045	0.00308599	0.0326801	10.454	10.3938	10.6636	10.453	10.3232	10.1379	10.1538	9.85		1027	1125	898	1529	1649	1083	1264	923
100069949	SMPD1	sphingomyelin phosphodiesterase 1	-0.571181	0.0031041	0.0328431	8.28984	8.11971	7.70948	7.83764	8.20365	8.75875	8.4897	8.38847		168	162	67	155	273	350	315	264
100049616	BSG	basigin (Ok blood group)	-0.543433	0.00311323	0.0329109	9.38184	9.41723	9.08615	10.0164	9.73942	10.1136	10.1753	10.2203		445	525	260	1097	1051	1063	1285	1228
100060731	RTEL1	regulator of telomere elongation helicase 1	-0.525493	0.00312447	0.0330008	7.33389	7.52817	7.16577	7.38472	7.66791	7.70221	7.71902	7.67079		55	82	32	88	151	119	140	122
100055803	ACO2	aconitase 2	-0.337156	0.00313055	0.03302	11.1865	11.2765	10.8622	11.2412	11.4594	11.5854	11.4177	11.4955		1763	2157	1040	2733	3806	3151	3220	3145
100052202	GTF2B	general transcription factor IIB	-0.415505	0.00313175	0.03302	11.8774	11.5217	11.9554	11.4735	12.2364	11.8548	12.2855	12.2142		2899	2575	2292	3233	6632	3822	5987	5256
100064832	C11H17orf53	chromosome 11 C17orf53 homolog	-0.589208	0.00313713	0.0330479	7.2125	7.1781	6.94453	7.19772	7.55376	7.29816	7.57944	7.48124		46	50	22	67	131	70	118	96
100146361	HDAC10	histone deacetylase 10	-0.709656	0.00314174	0.0330676	7.22666	7.02636	6.94453	7.54554	7.2788	7.98414	7.8715	7.67079		47	39	22	109	90	164	167	122
100068388	PLK1	polo like kinase 1	-0.548376	0.00315504	0.0331537	8.76198	9.03053	8.18458	8.8709	9.43877	8.98467	9.35772	9.22372		262	380	113	430	826	427	674	557
100057557	USP36	ubiquitin specific peptidase 36	-0.411259	0.00315651	0.0331537	8.43204	8.22803	8.25221	8.42644	8.62523	8.75236	8.76541	8.50459		193	181	121	286	410	348	406	295
100054098	PRDM4	PR/SET domain 4	0.432117	0.00315815	0.0331537	9.75395	9.67105	10.2612	9.70059	9.45944	9.38757	9.47219	9.50019		600	644	664	857	840	599	740	699
102148741	LOC102148741	60S acidic ribosomal protein P1	-0.792923	0.00316295	0.0331753	6.10375	6.40129	6.29694	6.63843	6.67702	6.78789	6.7816	6.94492		2	9	4	23	30	29	33	42
100050657	ANXA4	annexin A4	0.261054	0.00316581	0.0331765	11.1803	11.1524	11.2425	11.2147	11.0491	10.862	10.8975	10.9538		1755	1971	1373	2681	2826	1863	2205	2122
100629578	LOC100629578	uncharacterized LOC100629578	0.463373	0.00317991	0.0332793	11.3248	10.8631	11.4313	10.8824	10.9404	10.6637	10.595	10.4067		1949	1595	1574	2103	2610	1609	1763	1414
100065554	CLASRP	CLK4 associating serine/arginine rich protein	-0.664834	0.00318314	0.0332793	6.93671	6.75241	6.81153	6.95895	7.01385	7.3835	7.23022	7.23601		29	23	17	45	59	79	73	68
100058446	MUL1	mitochondrial E3 ubiquitin protein ligase 1	-0.418824	0.00318389	0.0332793	9.05647	8.99008	8.5868	9.08158	9.21709	9.38757	9.27595	9.38793		339	367	167	516	688	599	630	638
100073287	FAM169A	family with sequence similarity 169 member A	0.371745	0.00318878	0.0333016	9.59778	9.57194	9.6615	9.59361	9.27166	8.99816	9.34867	9.42386		530	595	417	787	720	432	669	657
100060654	ABCC2	ATP binding cassette subfamily C member 2	0.635748	0.00320428	0.0333921	7.7768	7.62788	8.07627	8.19698	7.23239	7.68811	7.30907	7.63655		97	93	101	228	84	117	82	117
100062872	MMP15	matrix metallopeptidase 15	-0.641281	0.00320729	0.0333921	8.81624	8.79759	7.8733	9.18678	9.27166	9.65458	9.42475	9.22801		275	310	81	564	720	743	712	559
100050475	GEM	GTP binding protein overexpressed in skeletal muscle	0.632166	0.00320838	0.0333921	7.50029	7.12544	7.69692	7.66162	7.0889	7.1165	7.15503	7.17568		69	46	66	126	67	53	65	62
100070215	PINLYP	phospholipase A2 inhibitor and LY6/PLAUR domain containing	-0.773674	0.00321059	0.0333921	6.10375	6.08361	6.04803	6.10479	6.25669	6.49242	6.48938	6.42212		2	2	1	3	8	14	16	12
100071147	GATAD2A	GATA zinc finger domain containing 2A	-0.453756	0.00321126	0.0333921	9.29123	9.2035	8.68643	9.28865	9.5351	9.67639	9.60421	9.42386		413	440	183	614	893	756	823	657
100053249	LOC100053249	glutathione S-transferase P	-0.562011	0.00321728	0.0334085	8.10366	8.07748	7.5778	8.28461	8.22867	8.56428	8.64192	8.53654		139	155	57	249	280	293	363	304
100053394	PRKCE	protein kinase C epsilon	0.789205	0.00321837	0.0334085	6.54116	6.52092	6.54223	6.6732	6.07934	5.98471	6.2575	6.3959		12	13	9	25	3	1	7	11
100056192	TUBGCP6	tubulin gamma complex associated protein 6	-0.578748	0.00322539	0.0334527	7.91913	7.92837	7.7464	8.20558	8.11415	8.83012	8.35968	8.33261		114	132	70	230	249	373	278	250
100066736	LMBR1	limb development membrane protein 1	0.435927	0.00323231	0.0334957	9.24366	9.35031	8.9733	8.83069	8.71749	8.70354	8.7036	8.82109		397	497	236	415	446	333	384	394
100057128	ERBIN	erbb2 interacting protein	0.351369	0.00323526	0.0334976	12.0941	12.0195	12.4001	12.0184	11.6958	11.729	11.7151	11.9668		3383	3677	3143	4776	4511	3493	3988	4408
100065919	GRK5	G protein-coupled receptor kinase 5	-0.449243	0.00324639	0.0335698	7.81174	7.89357	7.8733	7.69378	8.18915	8.23	8.02212	8.06797		101	127	81	131	269	212	197	191
100057117	POLR3D	RNA polymerase III subunit D	-0.361598	0.00324779	0.0335698	9.2587	9.27493	9.06337	9.09741	9.64091	9.47459	9.53415	9.32731		402	467	255	523	972	643	778	607
100057981	ZNF704	zinc finger protein 704	0.683614	0.00325217	0.0335863	7.02589	7.08415	7.39823	7.36819	7.03314	6.73709	6.83723	6.80503		34	43	45	86	61	26	37	32
100054949	SMARCA4	SWI/SNF related, matrix associated, actin dependent regulator of chromatin, subfamily a, member 4	-0.506191	0.00326213	0.0336604	9.50022	9.63944	8.84526	9.69912	9.80075	10.0534	9.94821	10.0356		490	628	211	856	1103	1015	1079	1066
100066587	DCUN1D1	defective in cullin neddylation 1 domain containing 1	0.388414	0.00326562	0.0336676	9.82205	9.78193	9.91756	9.5419	9.61748	9.31005	9.39867	9.28883		633	703	510	755	954	562	697	588
100053096	TMEM150A	transmembrane protein 150A	-0.55727	0.00328081	0.0337954	7.3466	7.43996	7.2791	7.70641	7.80218	7.72996	7.98849	7.79298		56	73	38	133	177	123	190	141
100055143	TRPT1	tRNA phosphotransferase 1	-0.647752	0.00329532	0.0338982	6.75085	6.84716	6.86707	7.05237	7.29386	7.10479	7.19328	7.31162		20	28	19	53	92	52	69	76
100059595	TUBB4B	tubulin beta 4B class IVb	-0.442343	0.0032964	0.0338982	12.057	12.2026	11.6566	12.0675	12.7878	12.1158	12.5028	12.4456		3295	4188	1851	4946	9791	4603	6982	6192
100050854	SYTL2	synaptotagmin like 2	0.792328	0.00330992	0.0339936	6.72752	6.93283	7.73422	6.62043	6.57028	6.7014	6.28899	6.55964		19	33	69	22	23	24	8	18
102149680	CYSTM1	cysteine rich transmembrane module containing 1	-0.368904	0.0033113	0.0339936	8.44281	8.44982	8.25221	8.41914	8.66184	8.74273	8.73203	8.60834		195	225	121	284	424	345	394	325
100066060	RAP1GDS1	Rap1 GTPase-GDP dissociation stimulator 1	0.350617	0.00332498	0.034105	9.47217	9.34295	9.31896	9.33697	9.09743	8.86302	9.11186	9.15772		479	494	316	639	622	384	549	527
100073232	MCTP1	multiple C2 and transmembrane domain containing 1	-0.666711	0.00332883	0.0341156	6.97337	6.77221	6.75221	6.97112	7.2788	7.36508	7.25713	6.99551		31	24	15	46	90	77	76	46
100057245	NINL	ninein like	-0.51479	0.00334088	0.0341986	9.9474	9.56353	9.64329	9.3892	9.63444	10.2426	10.4744	10.2053		698	591	411	667	967	1173	1611	1214
100058730	KIAA1191	KIAA1191	0.441269	0.00334259	0.0341986	8.62806	8.3782	8.40045	8.37827	8.24975	7.93248	8.08237	8.16364		232	210	140	273	286	155	210	211
100056370	PUM2	pumilio RNA binding family member 2	0.356177	0.00334649	0.0342095	10.6581	10.7959	10.8817	10.432	10.3944	10.4375	10.3225	10.2426		1196	1518	1055	1505	1740	1359	1437	1249
100060375	HUWE1	HECT, UBA and WWE domain containing 1, E3 ubiquitin protein ligase	0.370911	0.00337596	0.0344816	11.9281	12.3328	12.2535	11.9033	11.7136	11.886	11.5818	11.7386		3006	4593	2833	4400	4569	3908	3624	3745
100052266	PKN2	protein kinase N2	0.343823	0.00338524	0.0345472	10.8308	10.9017	11.0835	10.6183	10.5803	10.5432	10.4408	10.5438		1359	1641	1223	1730	2000	1471	1571	1567
100065702	FCHO2	FCH domain only 2	0.57996	0.00340006	0.0346691	7.88703	8.14326	8.61871	7.95147	7.63476	7.7368	7.71902	7.85285		110	166	172	176	145	124	140	151
100069983	NAGPA	N-acetylglucosamine-1-phosphodiester alpha-N-acetylglucosaminidase	-0.677225	0.00340377	0.0346777	6.81722	7.01138	6.81153	7.00676	7.03314	7.52936	7.39065	7.20626		23	38	17	49	61	96	92	65
100067733	LMBRD2	LMBR1 domain containing 2	0.376961	0.00341133	0.0346999	11.3729	11.3567	11.4453	11.1159	11.0769	11.1076	10.903	10.6485		2018	2286	1590	2495	2884	2230	2214	1694
100050989	RRP1B	ribosomal RNA processing 1B	-0.413994	0.00341169	0.0346999	8.40477	8.35346	8.17588	8.23942	8.71749	8.51961	8.74325	8.48651		188	205	112	238	446	281	398	290
100053803	MTTP	microsomal triglyceride transfer protein	0.374455	0.0034217	0.0347252	9.83808	9.84905	10.223	9.88025	9.65759	9.48415	9.53415	9.7241		641	741	645	987	985	648	778	836
100064657	ARRB1	arrestin beta 1	0.772603	0.00342239	0.0347252	6.85882	6.75241	6.96899	7.06345	6.46388	6.46758	6.28899	6.78976		25	23	23	54	17	13	8	31
100059522	NELFB	negative elongation factor complex member B	-0.602511	0.003424	0.0347252	7.84575	7.712	7.29691	8.01726	7.91018	8.36353	8.26423	8.30795		105	103	39	189	200	242	253	244
100055350	EIF3G	eukaryotic translation initiation factor 3 subunit G	-0.434925	0.0034278	0.0347252	9.32589	9.33308	9.07252	9.65724	9.67786	9.68138	9.99406	9.72561		425	490	257	828	1001	759	1118	837
100064831	TRIM28	tripartite motif containing 28	-0.433719	0.00342855	0.0347252	9.65779	9.97136	9.37165	9.9149	9.96833	10.1877	10.2604	10.2604		556	815	330	1014	1257	1125	1371	1266
100060896	STXBP3	syntaxin binding protein 3	0.398992	0.00343254	0.0347365	9.06678	8.70789	8.90304	8.78649	8.52638	8.42163	8.61463	8.59831		342	286	222	399	374	256	354	322
100061122	NAA16	N(alpha)-acetyltransferase 16, NatA auxiliary subunit	0.440744	0.00344578	0.0348201	8.70995	8.53986	8.84526	8.53153	8.35372	8.43376	8.08689	8.32853		250	245	211	316	317	259	211	249
100034031	TKT	transketolase	-0.391298	0.00344657	0.0348201	11.7784	12.1449	11.5324	12.0584	12.3235	12.3709	12.3259	12.2045		2701	4020	1693	4914	7054	5516	6161	5220
100068274	SNRPA	small nuclear ribonucleoprotein polypeptide A	-0.516442	0.00345141	0.0348399	8.35425	8.28171	7.78228	8.4118	8.76383	8.44978	8.7516	8.66065		179	191	73	282	465	263	401	341
100065497	RAD21	RAD21 cohesin complex component	0.309191	0.00345769	0.0348742	11.3879	11.484	11.3139	11.1399	11.0143	10.9586	11.0057	11.1336		2040	2506	1446	2539	2755	2000	2387	2420
100054457	TCEAL1	transcription elongation factor A like 1	0.574388	0.00346132	0.0348817	7.52225	7.48977	7.26101	7.43295	6.9741	7.15087	7.16472	7.16529		71	78	37	94	55	56	66	61
100069627	MBD3	methyl-CpG binding domain protein 3	-0.704202	0.00347388	0.034979	6.67875	6.81049	6.50048	6.76923	6.9536	7.17317	7.16472	6.90514		17	26	8	31	53	58	66	39
100055060	SCAND1	SCAN domain containing 1	-0.496447	0.00347882	0.0349833	8.2472	8.44516	8.12247	8.40442	8.55455	8.46167	8.8087	9.01323		161	224	106	280	384	266	422	466
100050909	LIN52	lin-52 DREAM MuvB core complex component	0.44246	0.00348245	0.0349833	7.84575	7.93522	7.97871	7.90928	7.68416	7.60752	7.64485	7.57241		105	133	91	168	154	106	128	108
100063698	SLC25A36	solute carrier family 25 member 36	0.443213	0.00348299	0.0349833	10.9293	10.53	10.9741	10.6113	10.4796	10.3631	10.4535	9.92818		1461	1246	1129	1721	1855	1285	1586	981
100146656	CC2D1A	coiled-coil and C2 domain containing 1A	-0.689558	0.00351196	0.0352347	6.77355	6.84716	6.78238	7.11715	6.99418	7.43706	7.3424	7.3476		21	28	16	59	57	85	86	80
100050448	NAV3	neuron navigator 3	0.563659	0.00351384	0.0352347	9.60248	9.66321	9.9251	8.92787	9.02364	9.31649	8.79262	8.8744		532	640	513	452	584	565	416	413
100052349	SNCG	synuclein gamma	-0.706464	0.00352523	0.0353117	6.54116	6.75241	6.45586	6.84165	7.00406	7.01884	7.02007	7.03181		12	23	7	36	58	45	52	49
100060559	DUSP7	dual specificity phosphatase 7	-0.439491	0.00352737	0.0353117	8.72314	8.78304	8.38558	8.73503	9.21361	9.11406	9.02551	8.80093		253	306	138	381	686	477	510	387
100058523	PARP1	poly(ADP-ribose) polymerase 1	-0.330684	0.00353542	0.035363	8.99295	9.03665	8.92854	9.09516	9.25483	9.25068	9.43676	9.25979		321	382	227	522	710	535	719	574
100034144	RPS12	ribosomal protein S12	-0.324227	0.00354248	0.0354043	12.5339	12.4587	12.2855	12.6808	12.9764	12.7368	12.843	12.7539		4620	5021	2898	7635	11180	7142	8875	7697
102149989	LOC102149989	uncharacterized LOC102149989	0.496338	0.00354662	0.03541	7.82886	7.75988	7.9583	7.69378	7.40078	7.41948	7.58614	7.55025		103	109	89	131	107	83	119	105
100146836	TMEM115	transmembrane protein 115	-0.472674	0.00354891	0.03541	7.95045	7.76769	7.65848	7.79147	8.16709	8.27599	8.11813	7.94864		118	110	63	147	263	222	218	168
100060757	ENTPD7	ectonucleoside triphosphate diphosphohydrolase 7	0.384305	0.00355777	0.0354321	9.44619	9.42421	9.45767	9.31976	9.11248	9.30141	8.88895	8.94422		469	528	354	630	630	558	453	439
100050559	RANBP1	RAN binding protein 1	-0.364568	0.00355904	0.0354321	10.1325	10.1429	9.94255	10.0176	10.6713	10.2538	10.4143	10.276		805	930	520	1098	2140	1183	1540	1281
100073095	PPIC	peptidylprolyl isomerase C	-0.432971	0.00355993	0.0354321	8.01094	7.98218	7.93757	7.82052	8.40131	8.20163	8.16579	8.20903		126	140	87	152	332	206	229	221
100069108	MCM3	minichromosome maintenance complex component 3	-0.370679	0.00356752	0.0354724	11.1137	11.1063	10.9249	10.9931	11.6196	11.2675	11.5655	11.1432		1672	1906	1089	2281	4271	2505	3582	2437
100066169	PARP12	poly(ADP-ribose) polymerase family member 12	0.692523	0.00356985	0.0354724	7.00869	7.1781	7.22391	7.32578	6.73198	6.73709	6.69066	7.07825		33	50	35	81	34	26	27	53
100052055	RPL29	ribosomal protein L29	-0.396746	0.00358863	0.0356096	11.6422	11.5705	11.182	11.7637	12.0994	11.7547	12.0715	11.9231		2450	2667	1314	3982	6017	3558	5143	4273
100051212	APRT	adenine phosphoribosyltransferase	-0.621545	0.00358955	0.0356096	7.98858	8.08969	7.31443	8.29668	8.34725	8.59327	8.66574	8.41172		123	157	40	252	315	301	371	270
100051229	SERPINB13	serpin family B member 13	0.514278	0.00360217	0.0357055	8.20317	7.94203	8.33224	7.90928	7.59493	7.88476	7.70089	7.74933		154	134	131	168	138	147	137	134
100071623	MRRF	mitochondrial ribosome recycling factor	0.34402	0.00361109	0.0357646	9.07021	9.03053	9.00716	9.054	8.84083	8.59327	8.74882	8.81823		343	380	243	504	498	301	400	393
100071538	TBCEL	tubulin folding cofactor E like	0.484202	0.00362007	0.0357884	8.41027	8.18348	8.73368	8.47999	8.10253	7.93832	8.0549	8.22676		189	173	191	301	246	156	204	225
100067315	P3H1	prolyl 3-hydroxylase 1	-0.56534	0.00362103	0.0357884	7.65606	7.87939	7.47637	7.90391	8.1333	8.45375	8.16579	7.87028		84	125	50	167	254	264	229	154
100072442	JMJD1C	jumonji domain containing 1C	0.538517	0.00362238	0.0357884	9.49769	9.67884	10.2926	9.47279	8.92455	9.24393	9.27404	9.46435		489	648	680	714	536	532	629	679
100146243	CAPN15	calpain 15	-0.592867	0.00362869	0.0358214	7.54382	7.52817	7.31443	7.93581	7.76741	8.11784	8.10483	8.15902		73	82	40	173	170	189	215	210
100062123	C6H12orf10	chromosome 6 C12orf10 homolog	-0.536828	0.00363421	0.0358467	7.19815	7.35558	7.14567	7.46403	7.62915	7.61507	7.70089	7.5797		45	65	31	98	144	107	137	109
100066084	FOLR1	folate receptor alpha	-0.511737	0.00365014	0.0359663	9.46443	10.2354	9.63103	9.82058	10.0511	10.212	10.675	10.3628		476	998	407	942	1340	1146	1871	1368
100071004	RPL27A	ribosomal protein L27a	-0.381477	0.00365229	0.0359663	11.3077	11.5611	11.133	11.3485	11.7918	11.4253	11.8909	11.8031		1925	2649	1268	2954	4832	2808	4522	3922
100052342	VRK3	VRK serine/threonine kinase 3	-0.439495	0.0036682	0.0360935	8.18385	7.95555	7.89508	8.07991	8.24626	8.48901	8.43498	8.27436		151	136	83	202	285	273	299	236
100070931	DMWD	DM1 locus, WD repeat containing	-0.742188	0.00368015	0.0361739	6.32616	6.54765	6.45586	6.54363	6.7959	6.86646	6.7221	6.80503		6	14	7	18	39	34	29	32
100057232	SLC39A14	solute carrier family 39 member 14	-0.460409	0.00368236	0.0361739	8.14436	8.18348	7.8286	8.36691	8.44125	8.52716	8.49639	8.58482		145	173	77	270	345	283	317	318
100061417	NRG1	neuregulin 1	0.779867	0.00370354	0.0363525	6.99119	6.62222	6.89361	7.1582	6.74516	6.46758	6.1867	6.47132		32	17	20	63	35	13	5	14
100063896	URB1	URB1 ribosome biogenesis 1 homolog (S. cerevisiae)	-0.423534	0.00370664	0.0363534	8.46408	8.66078	8.43692	8.59416	9.02165	8.97379	8.94807	8.60834		199	274	145	335	583	423	477	325
100068953	HDDC3	HD domain containing 3	-0.418405	0.00371925	0.0364475	8.34276	8.3782	8.08564	8.37449	8.64887	8.44579	8.72073	8.71106		177	210	102	272	419	262	390	357
100059839	CHKA	choline kinase alpha	-0.462633	0.00372237	0.0364484	8.04737	8.10178	7.86227	8.06571	8.16709	8.52339	8.51297	8.2701		131	159	80	199	263	282	322	235
100058050	AP2B1	adaptor related protein complex 2 subunit beta 1	0.294735	0.00373029	0.0364965	12.6042	12.6293	12.8941	12.6174	12.3955	12.2879	12.3937	12.4788		4855	5664	4453	7301	7423	5201	6464	6339
100058069	HELB	DNA helicase B	0.371565	0.00373587	0.0365165	9.24064	9.42885	9.27219	9.32168	8.96461	9.20967	8.93596	8.84097		396	530	304	631	555	517	472	401
100062552	MYDGF	myeloid derived growth factor	-0.583113	0.00373838	0.0365165	7.78562	8.0018	7.46116	8.09395	7.98459	8.37619	8.35598	8.54354		98	143	49	205	217	245	277	306
102150348	KTI12	KTI12 chromatin associated homolog	-0.377594	0.00374798	0.0365806	8.44816	8.31293	8.41515	8.30068	8.7542	8.59327	8.73484	8.55744		196	197	142	253	461	301	395	310
100049928	KLHL22	kelch like family member 22	-0.469226	0.00375274	0.0365976	7.82886	7.81355	7.54969	7.9873	8.07501	8.18238	8.20355	8.12619		103	116	55	183	239	202	238	203
100073241	TMEM161B	transmembrane protein 161B	0.41088	0.00376192	0.0366575	9.82406	9.55084	9.88182	9.53861	9.14029	9.54751	9.21138	9.36477		634	585	496	753	645	682	597	626
100051745	MUS81	MUS81 structure-specific endonuclease subunit	-0.723461	0.00376599	0.0366676	6.79566	6.62222	6.35524	6.90863	6.94318	7.09295	7.12541	7.19617		22	17	5	41	52	51	62	64
100050421	NDE1	nudE neurodevelopment protein 1	-0.426762	0.00378677	0.0368402	8.2472	8.24436	7.94798	7.99234	8.49762	8.35076	8.47961	8.4232		161	184	88	184	364	239	312	273
100050473	LOC100050473	class I histocompatibility antigen, Gogo-B*0103 alpha chain	-0.767743	0.00379902	0.0369296	6.47757	6.40129	6.15147	6.43348	6.71858	6.85129	6.7221	6.58004		10	9	2	13	33	33	29	19
100050210	TRMT112	tRNA methyltransferase subunit 11-2	-0.45352	0.00380555	0.0369634	8.15102	8.14908	7.92707	8.11245	8.46229	8.17266	8.59613	8.48286		146	167	86	209	352	200	348	289
100055654	TMEM150B	transmembrane protein 150B	-0.573233	0.00381296	0.0370056	7.40813	7.712	7.36544	7.84892	7.83124	8.19204	7.89784	8.13565		61	103	43	157	183	204	172	205
100050658	NR2C2	nuclear receptor subfamily 2 group C member 2	0.429495	0.00381936	0.037038	8.64668	8.77937	8.61239	8.78368	8.14088	8.57885	8.3223	8.38847		236	305	171	398	256	297	268	264
100069342	UPF2	UPF2, regulator of nonsense mediated mRNA decay	0.282623	0.00385153	0.0372935	10.1079	10.0855	10.0772	9.94997	9.73701	9.88234	9.77713	9.779		790	890	577	1042	1049	889	944	873
100065242	PSD4	pleckstrin and Sec7 domain containing 4	-0.534631	0.00385188	0.0372935	10.2568	10.1638	9.37902	10.4177	10.3729	10.8325	10.8064	10.65		885	945	332	1489	1712	1823	2062	1696
100062036	PLIN3	perilipin 3	-0.728354	0.00387702	0.0375068	6.65318	6.59821	6.40774	6.72262	6.7959	6.83586	7.12541	7.07825		16	16	6	28	39	32	62	53
100060088	IGHMBP2	immunoglobulin mu DNA binding protein 2	-0.500518	0.0038857	0.0375316	7.50029	7.36647	7.41428	7.61515	7.86434	7.83522	7.8446	7.65036		69	66	46	119	190	139	162	119
100050379	SRPK2	SRSF protein kinase 2	0.445828	0.00388579	0.0375316	8.3937	8.51789	8.73948	8.78649	8.14842	8.37619	8.16152	8.36082		186	240	192	399	258	245	228	257
100052648	LOC100052648	serine/threonine-protein kinase MARK2-like	-0.766096	0.00389406	0.0375814	6.36801	6.29164	6.35524	6.47984	6.73198	6.80418	6.76712	6.51695		7	6	5	15	34	30	32	16
100073277	F2RL1	F2R like trypsin receptor 1	0.581795	0.00391306	0.0377347	8.73186	9.20078	9.26424	9.1973	8.95627	8.71015	8.37069	8.063		255	439	302	569	551	335	281	190
102149649	MGAT1	mannosyl (alpha-1,3-)-glycoprotein beta-1,2-N-acetylglucosaminyltransferase	-0.341975	0.00392203	0.0377909	9.56197	9.52726	9.29966	9.532	9.70774	9.965	9.81171	9.70122		515	574	311	749	1025	948	970	821
100053543	SVBP	small vasohibin binding protein	-0.401178	0.00392786	0.037817	8.2778	8.48655	8.31661	8.39327	8.70002	8.72	8.82985	8.49738		166	233	129	277	439	338	430	293
100052277	HMCN1	hemicentin 1	-0.775941	0.00393513	0.0378569	6.2299	6.33082	6.23053	6.19378	6.40314	6.91051	6.60602	6.44722		4	7	3	5	14	37	22	13
100053101	ANAPC13	anaphase promoting complex subunit 13	-0.430203	0.00395185	0.0379874	8.57066	8.67271	8.50022	8.39327	9.01765	8.72327	8.72073	9.08377		220	277	154	277	581	339	390	495
100054991	CTSK	cathepsin K	0.478829	0.00398129	0.0382166	8.8244	8.74597	9.39728	8.92024	8.4473	8.68352	8.62683	8.53654		277	296	337	449	347	327	358	304
100055586	DNAJB9	DnaJ heat shock protein family (Hsp40) member B9	0.49061	0.00398202	0.0382166	10.6804	10.2885	10.911	10.1179	10.1303	9.88234	9.80776	10.2416		1216	1039	1078	1186	1424	889	967	1248
100051496	FRAS1	Fraser extracellular matrix complex subunit 1	0.432412	0.00399395	0.0383007	10.4038	10.8286	10.9957	10.5532	10.1137	10.5423	10.2421	10.1658		989	1555	1147	1648	1406	1470	1352	1178
100059323	DHX37	DEAH-box helicase 37	-0.542395	0.004002	0.0383475	7.26809	7.37726	7.14567	7.40102	7.51732	7.77709	7.71902	7.53526		50	67	31	90	125	130	140	103
100061273	BIRC2	baculoviral IAP repeat containing 2	0.329737	0.00400536	0.0383493	10.213	10.2328	10.3737	9.99382	9.96833	9.92776	9.79718	9.88287		856	996	723	1078	1257	921	959	947
100069885	NEURL1B	neuralized E3 ubiquitin protein ligase 1B	0.768504	0.00402174	0.0384756	6.65318	6.59821	6.50048	6.92146	6.40314	6.38637	6.34637	6.30877		16	16	8	42	14	10	10	8
100063810	GUCY2C	guanylate cyclase 2C	0.775535	0.0040254	0.0384802	6.54116	6.66805	6.54223	6.54363	6.12281	6.44172	6.1458	6.20243		12	19	9	18	4	12	4	5
100062617	LRIF1	ligand dependent nuclear receptor interacting factor 1	0.468246	0.00405493	0.0387283	8.87634	8.61202	9.24418	8.806	8.64365	8.53092	8.38524	8.42701		290	262	297	406	417	284	285	274
100052762	FLRT2	fibronectin leucine rich transmembrane protein 2	0.565458	0.00405992	0.0387283	9.29415	8.82625	8.92854	9.34644	8.61458	8.18722	8.41034	9.01572		414	318	227	644	406	203	292	467
100056909	MED12	mediator complex subunit 12	0.291885	0.00406098	0.0387283	9.90809	10.053	9.92008	10.0457	9.62141	9.78384	9.68684	9.77024		677	868	511	1122	957	823	879	867
100051946	GPCPD1	glycerophosphocholine phosphodiesterase 1	0.489562	0.00406908	0.038775	10.6615	10.7208	11.3701	10.623	10.4673	10.1246	10.6011	10.2085		1199	1436	1506	1736	1838	1072	1771	1217
100063743	RBM47	RNA binding motif protein 47	0.320879	0.00408318	0.0388787	12.4441	12.581	12.7684	12.4505	12.3938	12.2619	12.1771	12.1004		4336	5474	4076	6489	7414	5106	5544	4848
100146563	LOC100146563	aflatoxin B1 aldehyde reductase member 3	-0.77264	0.00410709	0.0390756	6.40686	6.46398	5.79725	6.43348	6.71858	6.83586	6.80986	6.53863		8	11	0	13	33	32	35	17
100064096	SMIM14	small integral membrane protein 14	0.339465	0.00413028	0.0392405	9.34008	9.46091	9.57768	9.26486	9.17474	9.11653	9.02551	9.13502		430	544	390	602	664	478	510	517
100063738	CMPK1	cytidine/uridine monophosphate kinase 1	0.356294	0.00413092	0.0392405	12.658	12.5392	12.8106	12.2594	12.3412	12.1514	12.16	12.1798		5043	5315	4199	5668	7143	4721	5477	5129
100063602	MAP3K8	mitogen-activated protein kinase kinase kinase 8	0.687163	0.00413672	0.0392647	7.25446	7.16518	7.38195	7.93055	7.04265	7.06884	7.13538	6.90514		49	49	44	172	62	49	63	39
100067566	LGI2	leucine rich repeat LGI family member 2	-0.759075	0.00414524	0.0393147	6.10375	5.99991	6.35524	6.10479	6.42408	6.4147	6.42223	6.72578		2	1	5	3	15	11	13	27
100067568	LHX8	LIM homeobox 8	-0.666969	0.00414997	0.0393287	6.95521	6.81049	7.01615	6.73845	7.21647	7.36508	7.37479	6.95782		30	26	25	29	82	77	90	43
100071195	ZNF593	zinc finger protein 593	-0.5558	0.00415528	0.0393482	7.13874	7.13886	6.96899	7.12756	7.3592	7.40163	7.51742	7.33871		41	47	23	60	101	81	109	79
100146203	MEGF8	multiple EGF like domains 8	-0.414642	0.00416782	0.039412	8.3713	8.48655	8.26043	8.6479	8.68741	8.94062	8.72073	8.81823		182	233	122	352	434	411	390	393
100071064	ANKRD6	ankyrin repeat domain 6	-0.746954	0.00416855	0.039412	6.47757	6.57338	7.36544	6.85545	7.24808	7.37432	7.48152	7.42464		10	15	43	37	86	78	104	89
100050368	DNAL1	dynein axonemal light chain 1	0.586148	0.00417958	0.0394854	7.43186	7.49949	7.64539	7.2727	7.03314	7.12808	7.04203	7.28387		63	79	62	75	61	54	54	73
100050284	FAM3D	family with sequence similarity 3 member D	-0.378329	0.00419838	0.039632	10.1341	10.1471	9.73782	10.3246	10.3883	10.5221	10.4884	10.4952		806	933	443	1388	1732	1448	1628	1511
100058228	SPATA13	spermatogenesis associated 13	0.446004	0.00420379	0.0396521	8.19677	8.21703	7.90583	8.07519	7.71603	7.80325	7.89262	7.77446		153	179	84	201	160	134	171	138
100052557	DDC	dopa decarboxylase	0.767535	0.00421589	0.0397352	6.28052	6.62222	6.58159	6.5018	6.2843	6.12149	6.1458	6.15989		5	17	10	16	9	3	4	4
100060043	NAP1L4	nucleosome assembly protein 1 like 4	0.344924	0.00422306	0.0397719	10.9208	10.7968	10.9034	10.7847	10.6599	10.6595	10.246	10.442		1452	1519	1072	1957	2122	1604	1356	1452
100059080	PRADC1	protease associated domain containing 1	-0.391741	0.00423106	0.0397955	9.09056	9.07876	8.65606	9.16335	9.39036	9.36081	9.37389	9.3293		349	396	178	553	794	586	683	608
100071127	CTSA	cathepsin A	-0.372506	0.00423524	0.0397955	13.2862	13.3714	12.9418	13.1626	13.3104	13.7604	13.5271	13.7287		7842	9541	4605	10714	14133	14641	14342	15248
100056103	AP2A1	adaptor related protein complex 2 subunit alpha 1	-0.414981	0.00423546	0.0397955	9.24366	9.42653	8.9684	9.47624	9.52813	9.81289	9.79186	9.57432		397	529	235	716	888	842	955	742
100068507	SIGMAR1	sigma non-opioid intracellular receptor 1	-0.352228	0.00425439	0.0399423	10.6882	10.6475	10.2867	10.708	11.0147	10.837	11.0624	10.8471		1223	1360	677	1849	2756	1829	2488	1962
100147196	SOX17	SRY-box 17	-0.391002	0.00426176	0.0399805	8.69663	8.34846	8.53417	8.57469	8.88331	8.73304	8.9838	8.84379		247	204	159	329	517	342	492	402
100033932	RPL7A	ribosomal protein L7a	-0.494129	0.00428367	0.0401548	11.9942	12.1033	11.2404	12.3584	12.4798	12.6052	12.5618	12.4545		3151	3903	1371	6080	7879	6509	7279	6231
100059698	SGTA	small glutamine rich tetratricopeptide repeat containing alpha	-0.59838	0.00428804	0.0401647	7.46657	7.75988	7.01615	7.73131	7.97177	7.94993	7.97382	7.99663		66	109	25	137	214	158	187	177
100064307	EIF3K	eukaryotic translation initiation factor 3 subunit K	-0.345272	0.00429181	0.0401688	10.4835	10.3914	10.3138	10.7383	10.8477	10.7009	10.9448	10.8282		1050	1123	691	1891	2438	1654	2283	1935
100070397	USP1	ubiquitin specific peptidase 1	0.31013	0.00433562	0.0405474	10.454	10.3531	10.2148	10.1201	10.0463	9.99863	9.96484	9.97719		1027	1091	641	1188	1335	973	1093	1019
100062709	FADS2	fatty acid desaturase 2	-0.381805	0.00434217	0.0405773	11.222	11.1983	11.0448	11.3841	11.3579	11.9091	11.4828	11.6334		1809	2038	1189	3031	3537	3973	3375	3473
100067089	HERC1	HECT and RLD domain containing E3 ubiquitin protein ligase family member 1	0.35906	0.00434612	0.0405828	10.4423	10.53	10.6132	10.2533	10.0346	10.2825	9.92291	10.1977		1018	1246	865	1315	1323	1209	1058	1207
100061840	EXOC6	exocyst complex component 6	0.343246	0.00435144	0.0406011	9.24064	9.22771	9.21147	9.15258	9.00356	8.74595	8.85327	9.03058		396	449	289	548	574	346	439	473
100070991	TRIM66	tripartite motif containing 66	0.602347	0.00436677	0.0407127	7.24065	7.28794	7.16577	7.29955	6.93265	7.10479	6.88958	6.82004		48	59	32	78	51	52	41	33
100061647	NPY5R	neuropeptide Y receptor Y5	-0.66023	0.00437965	0.040775	7.44354	7.52817	7.29691	7.53836	7.42769	7.7436	8.03157	8.44213		64	82	39	108	111	125	199	278
100056891	TBC1D15	TBC1 domain family member 15	0.365172	0.0043802	0.040775	9.83409	9.90489	10.0929	9.67534	9.68664	9.57459	9.48876	9.39938		639	774	584	840	1008	697	750	644
100058814	LOC100058814	keratin, type I cytoskeletal 18 pseudogene	0.392089	0.00438437	0.0407824	13.2254	13.3544	13.0543	13.5517	12.9072	12.8217	12.6255	13.1617		7515	9428	4984	14071	10649	7582	7614	10252
100072085	TRAF4	TNF receptor associated factor 4	-0.368042	0.00439331	0.0408341	9.32303	9.25937	9.1695	9.52535	9.60562	9.74786	9.79186	9.49487		424	461	279	745	945	800	955	696
100061416	GCNT1	glucosaminyl (N-acetyl) transferase 1	-0.285735	0.00442927	0.0411367	9.51778	9.54017	9.56806	9.67833	9.84843	9.91513	9.80908	9.77755		497	580	387	842	1145	912	968	872
100053621	TAGLN2	transgelin 2	-0.418161	0.00443959	0.0412009	10.8732	10.7376	10.2331	10.8026	11.1264	10.8772	11.2654	11.1544		1402	1454	650	1983	2990	1884	2884	2457
100062680	TLE4	TLE family member 4, transcriptional corepressor	0.451876	0.00445685	0.041321	8.82033	8.82625	9.35679	8.98749	8.42909	8.66321	8.70933	8.67024		276	318	326	476	341	321	386	344
100059089	MOV10	Mov10 RISC complex RNA helicase	-0.45414	0.00445937	0.041321	7.98858	7.98218	7.86227	8.19698	8.17816	8.53092	8.3147	8.40401		123	140	80	228	266	284	266	268
100062836	LRP2	LDL receptor related protein 2	0.468315	0.00446652	0.0413431	16.7445	17.2155	16.9646	16.3208	16.2818	16.6325	16.1069	16.2262		87078	138371	75858	96686	111910	107938	86419	86690
100064355	KCNV1	potassium voltage-gated channel modifier subfamily V member 1	0.766987	0.00446873	0.0413431	6.7035	6.62222	6.94453	6.60198	6.12281	6.17139	6.55016	6.3959		18	17	22	21	4	4	19	11
100065037	HMGCS1	3-hydroxy-3-methylglutaryl-CoA synthase 1	0.49001	0.00447202	0.0413431	13.7393	13.9326	14.2842	13.9529	13.1515	13.9604	13.0641	13.4114		10768	14126	11778	18624	12643	16836	10367	12213
100051679	ITGB4	integrin subunit beta 4	0.669486	0.004489	0.0414684	7.45511	8.02113	7.8733	7.99234	7.28636	7.5454	6.88958	7.58695		65	146	81	184	91	98	41	110
100055980	ANKRD46	ankyrin repeat domain 46	0.384954	0.00449803	0.04152	10.4383	10.4357	10.3553	10.0294	10.1826	9.80226	9.89343	9.88558		1015	1161	713	1108	1482	835	1034	949
100052763	ALAD	aminolevulinate dehydratase	-0.496234	0.00450438	0.04152	8.75344	8.39767	8.52744	8.9405	8.834	9.16028	9.4109	9.00572		260	214	158	457	495	496	704	463
100056046	TTPAL	alpha tocopherol transfer protein like	0.324883	0.0045049	0.04152	9.13369	9.28778	9.36795	9.19521	8.99749	9.04567	8.92374	8.90167		362	472	329	568	571	450	467	423
100146781	TPRA1	transmembrane protein adipocyte associated 1	-0.599567	0.00453345	0.0417513	7.04279	7.07	6.94453	7.35141	7.38018	7.6448	7.3985	7.47332		35	42	22	84	104	111	93	95
100146942	CEP170B	centrosomal protein 170B	-0.464521	0.0045373	0.041755	8.41574	8.59118	8.20181	8.84692	8.84762	8.87479	9.01405	9.01572		190	257	115	421	501	388	505	467
100061365	PIAS4	protein inhibitor of activated STAT 4	-0.667874	0.00454813	0.0418227	6.95521	7.0981	6.68836	7.35983	7.30871	7.42831	7.68249	7.5124		30	44	13	85	94	84	134	100
100056359	METRNL	meteorin like, glial cell differentiation regulator	-0.57715	0.00455722	0.0418744	7.28157	7.34458	7.2791	7.42505	7.454	7.94993	7.53148	7.84698		51	64	38	93	115	158	111	150
100055639	RIDA	reactive intermediate imine deaminase A homolog	0.323228	0.0045611	0.0418783	9.69791	9.69623	9.74352	9.55174	9.51972	9.26853	9.29496	9.42199		574	657	445	761	882	543	640	656
100060960	GTF3A	general transcription factor IIIA	-0.305482	0.00459194	0.0421294	9.89474	9.9312	9.8531	9.84475	10.2659	9.96908	10.1641	10.251		670	790	485	960	1579	951	1274	1257
100054364	RAP2C	RAP2C, member of RAS oncogene family	0.440448	0.00460555	0.0422222	9.13695	9.05485	9.27614	8.74951	8.8789	8.68352	8.52936	8.605		363	388	305	386	515	327	327	324
100070782	PPIP5K1	diphosphoinositol pentakisphosphate kinase 1	0.428896	0.00461324	0.0422606	8.17082	8.31806	8.29281	8.17086	7.89204	8.01199	7.75452	8.04293		149	198	126	222	196	169	146	186
100060108	MRPL23	mitochondrial ribosomal protein L23	-0.402951	0.00461971	0.042277	8.73186	8.9288	8.40045	8.77521	9.15126	9.03786	9.05489	9.0404		255	348	140	395	651	447	523	477
100058766	ARID4B	AT-rich interaction domain 4B	0.43746	0.00462203	0.042277	9.02859	8.89882	9.33421	8.98018	8.64365	8.94062	8.61769	8.51532		331	339	320	473	417	411	355	298
100059136	RLIM	ring finger protein, LIM domain interacting	0.382782	0.00462994	0.0423106	11.1422	11.0257	11.5299	11.0181	10.9236	10.8816	10.763	10.6325		1707	1797	1690	2323	2578	1890	1997	1674
100055673	GNAI1	G protein subunit alpha i1	0.450769	0.0046327	0.0423106	9.34572	9.5572	9.46806	9.50861	9.02961	8.72327	8.96247	9.42012		432	588	357	735	587	339	483	655
100072755	SGPL1	sphingosine-1-phosphate lyase 1	0.439386	0.00465694	0.0424837	8.64668	8.76833	8.82365	9.07245	8.67979	8.30285	8.38886	8.48651		236	302	207	512	431	228	286	290
100060413	LMNB2	lamin B2	-0.408255	0.00465968	0.0424837	9.26467	9.21969	8.87182	9.29454	9.52113	9.73192	9.60269	9.31123		404	446	216	617	883	790	822	599
100061002	AKAP9	A-kinase anchoring protein 9	0.435516	0.0046622	0.0424837	11.434	11.3452	11.63	11.0374	10.6713	11.2033	10.6965	11.0423		2109	2267	1816	2356	2140	2391	1901	2264
100058289	BLZF1	basic leucine zipper nuclear factor 1	0.435963	0.00468841	0.0426903	8.60919	8.71175	8.97819	8.45169	8.42296	8.33786	8.36703	8.23116		228	287	237	293	339	236	280	226
100051399	CARHSP1	calcium regulated heat stable protein 1	-0.25252	0.00471549	0.0428778	10.1195	10.2302	10.1041	10.2178	10.4179	10.4237	10.4212	10.3696		797	994	589	1280	1771	1345	1548	1375
100065938	ABCB10	ATP binding cassette subfamily B member 10	0.395299	0.0047161	0.0428778	12.3024	11.9514	12.1102	11.959	11.8207	11.9319	11.4592	11.4147		3922	3503	2559	4578	4933	4038	3318	2967
100061755	BAK1	BCL2 antagonist/killer 1	-0.472947	0.00472807	0.0429543	8.10366	8.37329	7.9888	8.55825	8.54616	8.65637	8.76265	8.70486		139	209	92	324	381	319	405	355
100072706	PITX1	paired like homeodomain 1	-0.723341	0.0047395	0.0430258	6.10375	5.79725	6.04803	6.19378	6.22724	6.38637	6.55016	6.53863		2	0	1	5	7	10	19	17
100070888	EML2	echinoderm microtubule associated protein like 2	-0.552601	0.00475602	0.0431434	7.32104	7.34458	7.20488	7.57386	7.50492	7.78368	7.8821	7.73658		54	64	34	113	123	131	169	132
100052190	GSTZ1	glutathione S-transferase zeta 1	0.427703	0.00476261	0.0431707	8.46408	8.20036	8.41515	8.40071	7.91916	7.95569	8.12253	8.19557		199	176	142	279	202	159	219	218
100060567	STXBP5	syntaxin binding protein 5	0.366448	0.00478376	0.0433251	10.1772	9.79811	10.2828	9.99742	9.62533	9.75102	9.68971	9.83048		833	712	675	1081	960	802	881	909
100146376	SH3TC1	SH3 domain and tetratricopeptide repeats 1	-0.504874	0.00478681	0.0433251	8.19677	8.07134	8.07627	8.51797	8.32104	8.87185	8.70933	8.65099		153	154	101	312	307	387	386	338
100057085	PYGB	glycogen phosphorylase B	-0.440387	0.00480425	0.0434504	10.505	10.5713	9.8998	10.7174	10.8246	10.9559	11.0159	10.8359		1067	1285	503	1862	2397	1996	2405	1946
100054756	TAX1BP1	Tax1 binding protein 1	0.324453	0.00481037	0.0434733	14.0863	14.0397	14.3536	13.8986	13.8033	13.792	13.8437	13.6126		13720	15222	12362	17931	19953	14968	17894	14060
100055334	ACBD5	acyl-CoA binding domain containing 5	0.352719	0.0048229	0.0435539	10.1757	9.95222	10.0079	9.82194	9.72001	9.66636	9.4588	9.78626		832	803	547	943	1035	750	732	878
100147364	LOC100147364	2-iminobutanoate/2-iminopropanoate deaminase	0.380133	0.00484554	0.0437246	8.77046	8.58698	8.81819	8.57141	8.50342	8.38039	8.34485	8.29963		264	256	206	328	366	246	274	242
100147533	TPM4	tropomyosin 4	-0.352417	0.00484904	0.0437246	9.92694	10.2021	10.3099	10.2064	10.5367	10.3548	10.4255	10.7007		687	973	689	1269	1936	1277	1553	1761
100051535	RPS29	ribosomal protein S29	-0.498785	0.00485884	0.0437803	10.9958	10.875	10.7635	11.5641	11.3025	11.407	11.7721	11.9453		1534	1609	967	3451	3398	2771	4154	4341
100061568	C13H7orf26	chromosome 13 C7orf26 homolog	-0.44994	0.00486436	0.0437974	7.73172	7.73617	7.4914	7.75572	8.05096	8.06597	7.96889	7.88176		92	106	51	141	233	179	186	156
100069449	ECHDC3	enoyl-CoA hydratase domain containing 3	0.382432	0.00488167	0.0439204	9.26467	9.31814	9.34555	9.66783	9.06683	8.93221	9.20335	9.06225		404	484	323	835	606	408	593	486
100146514	LOC100146514	aflatoxin B1 aldehyde reductase member 3	-0.758935	0.00489325	0.043992	6.2299	6.59821	5.79725	6.38322	6.70497	6.91051	6.7816	6.58004		4	16	0	11	32	37	33	19
100069711	TFAP4	transcription factor AP-4	-0.661928	0.00489878	0.0440089	6.62674	6.73212	6.58159	6.79892	6.96391	6.93876	7.12541	6.99551		15	22	10	33	54	39	62	46
100064522	PACS2	phosphofurin acidic cluster sorting protein 2	-0.457596	0.00490604	0.0440098	8.38813	8.63661	8.22724	8.18833	8.56289	8.70022	8.95289	8.75971		185	268	118	226	387	332	479	373
100063886	CSNK1G3	casein kinase 1 gamma 3	0.349584	0.00490616	0.0440098	9.01088	9.0397	9.19483	8.94302	8.77339	8.79023	8.60541	8.83532		326	383	285	458	469	360	351	399
100058578	ADAM9	ADAM metallopeptidase domain 9	0.314551	0.00491626	0.0440677	13.1852	12.9015	13.2025	13.0557	12.6184	12.9531	12.7855	12.6863		7306	6861	5530	9939	8689	8316	8523	7339
100071181	CAPZA2	capping actin protein of muscle Z-line subunit alpha 2	0.329924	0.00492237	0.0440897	11.2655	11.1524	11.3432	11.0495	11.0981	10.7411	10.8376	10.8013		1867	1971	1477	2377	2929	1704	2110	1897
100050482	RNH1	ribonuclease/angiogenin inhibitor 1	-0.566692	0.00493983	0.0442133	8.95267	8.86818	8.4864	9.47106	9.07262	9.70606	9.73339	9.63998		310	330	152	713	609	774	912	782
100067247	LOC100067247	cytochrome P450 2J2	0.758066	0.00495674	0.0443318	6.95521	6.94906	6.58159	6.54363	6.19555	6.44172	6.58788	6.20243		30	34	10	18	6	12	21	5
100051139	CDT1	chromatin licensing and DNA replication factor 1	-0.64336	0.0049637	0.0443613	7.09188	7.28794	6.61889	7.33439	7.49867	7.57686	7.58614	7.5124		38	59	11	82	122	102	119	100
100072606	DNA2	DNA replication helicase/nuclease 2	-0.405508	0.00497414	0.0444217	8.51077	8.74597	8.50022	8.397	8.89428	9.04567	8.86356	8.69863		208	296	154	278	522	450	443	353
100061412	CBR4	carbonyl reductase 4	0.344278	0.00498526	0.0444423	9.21927	9.07579	9.39	9.14607	9.00962	8.82406	8.91882	8.89082		389	395	335	545	577	371	465	419
100073249	ATG10	autophagy related 10	0.559141	0.00498697	0.0444423	7.51132	7.48977	7.85114	7.66162	7.36624	7.36508	7.32586	7.05529		70	78	79	126	102	77	84	51
100068143	BTBD1	BTB domain containing 1	0.305213	0.00498748	0.0444423	10.4733	10.2885	10.5102	10.2075	10.0492	10.1583	10.0351	10.0858		1042	1039	801	1270	1338	1100	1154	1108
100055251	TRMT61A	tRNA methyltransferase 61A	-0.588335	0.00499399	0.0444675	6.97337	7.05566	6.91941	7.22644	7.30131	7.41948	7.53845	7.28387		31	41	21	70	93	83	112	73
100057723	GALE	UDP-galactose-4-epimerase	-0.451619	0.00501201	0.0445951	9.95476	10.1102	9.38269	10.174	10.2457	10.4838	10.3625	10.4747		702	907	333	1238	1555	1407	1481	1488
100056675	GAA	glucosidase alpha, acid	-0.466366	0.00501849	0.0446199	7.82886	7.91456	7.73422	8.05616	8.11801	8.22061	8.12692	8.46079		103	130	69	197	250	210	220	283
100066275	YIPF6	Yip1 domain family member 6	0.337571	0.00504094	0.0447591	10.6693	10.546	10.6829	10.5996	10.4283	10.4742	10.087	10.1546		1206	1261	911	1706	1785	1397	1201	1168
100147654	DVL3	dishevelled segment polarity protein 3	-0.582694	0.00504156	0.0447591	7.29488	7.2995	6.94453	7.45634	7.44092	7.77046	7.73097	7.61554		52	60	22	97	113	129	142	114
100063133	CCDC71	coiled-coil domain containing 71	-0.516062	0.00505042	0.0448049	7.16886	7.31094	7.22391	7.14809	7.44092	7.47991	7.59943	7.50469		43	61	35	62	113	90	121	99
100062532	EPS15	epidermal growth factor receptor pathway substrate 15	0.258436	0.00506293	0.0448522	10.7728	10.8364	10.9534	10.761	10.6049	10.5332	10.5502	10.6381		1302	1564	1112	1923	2037	1460	1705	1681
102148552	CFAP54	cilia and flagella associated protein 54	0.72953	0.00506402	0.0448522	6.72752	6.68998	7.1855	6.84165	6.46388	6.44172	6.65792	6.51695		19	20	33	36	17	12	25	16
100058281	C2CD2	C2 calcium dependent domain containing 2	0.389177	0.00507043	0.0448522	9.05992	9.37216	9.22792	9.02351	8.85439	9.01947	8.71504	8.75071		340	506	293	491	504	440	388	370
100068610	SNX10	sorting nexin 10	0.493197	0.0050706	0.0448522	9.37358	9.96023	9.59989	9.40197	9.4899	9.0866	9.00712	8.8522		442	808	397	674	861	466	502	405
100052430	TMEM50B	transmembrane protein 50B	0.368923	0.00507659	0.0448723	9.66905	9.57821	9.39728	9.5419	9.33225	9.20504	8.96247	9.33924		561	598	337	755	757	515	483	613
100059444	EXD3	exonuclease 3'-5' domain containing 3	-0.73766	0.00509331	0.0449871	6.67875	6.54765	6.40774	6.79892	6.61791	7.29816	7.12541	7.04362		17	14	6	33	26	70	62	50
100069972	FBXW11	F-box and WD repeat domain containing 11	0.340566	0.00510101	0.0450132	9.82406	9.82644	10.0885	9.69173	9.51691	9.43372	9.61932	9.60917		634	728	582	851	880	622	833	763
100051331	RAB1A	RAB1A, member RAS oncogene family	0.436144	0.00510371	0.0450132	11.3729	11.8588	11.7534	11.1137	11.0986	11.06	10.9195	11.2776		2018	3279	1984	2491	2930	2154	2241	2687
100066584	SARS2	seryl-tRNA synthetase 2, mitochondrial	-0.701278	0.00511761	0.0451029	6.93671	7.11186	6.29694	7.04116	7.2712	7.36508	7.46686	7.30245		29	45	4	52	89	77	102	75
100630744	RPS21	ribosomal protein S21	-0.384389	0.00512877	0.0451683	10.6411	10.5587	10.227	10.7666	10.7961	10.813	11.1322	11.0338		1181	1273	647	1931	2347	1797	2618	2250
100052543	PARP8	poly(ADP-ribose) polymerase family member 8	0.68485	0.00516259	0.045433	7.22666	7.56538	8.4441	7.94105	7.46049	7.27829	7.27471	7.32072		47	86	146	174	116	68	78	77
100069462	MMP24	matrix metallopeptidase 24	0.683684	0.00516906	0.0454568	6.95521	7.43996	6.89361	6.98315	6.70497	6.77129	6.73738	6.75838		30	73	20	47	32	28	30	29
100070951	ATP10B	ATPase phospholipid transporting 10B (putative)	0.621945	0.00518005	0.0455204	8.02563	7.75988	8.27672	7.54554	7.24026	7.75037	7.47421	7.3476		128	109	124	109	85	126	103	80
102149448	NXT1	nuclear transport factor 2 like export factor 1	-0.591186	0.00518953	0.0455379	7.25446	7.13886	7.10428	7.04116	7.32337	7.27829	7.59943	7.6909		49	47	29	52	96	68	121	125
100063707	SHISA4	shisa family member 4	-0.716928	0.00518958	0.0455379	6.17228	5.79725	6.04803	6.32793	6.19555	6.77129	6.60602	6.59988		3	0	1	9	6	28	22	20
100052483	C22H20orf27	chromosome 22 C20orf27 homolog	-0.492048	0.00519695	0.0455638	7.83733	7.85054	7.41428	8.00237	8.21085	8.11274	8.17003	8.15438		104	121	46	186	275	188	230	209
100058421	TUBB6	tubulin beta 6 class V	-0.5053	0.00520007	0.0455638	9.10397	8.99008	8.26043	9.01876	9.53092	9.32504	9.23323	9.3313		353	367	122	489	890	569	608	609
100062274	SLC39A1	solute carrier family 39 member 1	-0.318978	0.00521637	0.0456735	8.99295	8.98692	8.8345	8.97036	9.34342	9.13858	9.20133	9.1955		321	366	209	469	764	487	592	544
100058074	ICAM3	intercellular adhesion molecule 3	-0.65369	0.00523239	0.0457805	7.52225	7.68735	6.89361	7.51654	7.73166	8.30728	7.68865	7.99138		71	100	20	105	163	229	135	176
100064516	SUPT5H	SPT5 homolog, DSIF elongation factor subunit	-0.377965	0.00525124	0.0459122	9.46702	9.34786	9.03554	9.51365	9.57621	9.82795	9.72225	9.68577		477	496	249	738	923	852	904	811
100064680	KLF3	Kruppel like factor 3	0.393673	0.00529416	0.0462294	8.97843	9.11677	9.34931	8.89709	8.87226	8.66321	8.68916	8.77752		317	409	324	440	512	321	379	379
100057080	RB1	RB transcriptional corepressor 1	0.446411	0.00529517	0.0462294	7.94269	7.8865	8.26043	8.02218	7.71603	7.77709	7.69478	7.71068		117	126	122	190	160	130	136	128
100051014	CEP350	centrosomal protein 350	0.360187	0.00531624	0.0463798	11.6054	11.7025	12.0323	11.5083	11.3449	11.4065	11.1852	11.4705		2386	2932	2421	3315	3504	2770	2721	3089
100629287	EIF1	eukaryotic translation initiation factor 1	0.478044	0.00532189	0.0463956	9.52027	9.97926	10.2691	9.50692	9.38419	9.20967	9.41437	9.51427		498	820	668	734	790	517	706	707
100050491	LGALS8	galectin 8	0.34876	0.00532794	0.0464149	10.4669	10.5007	10.7537	10.335	10.0847	10.2189	10.053	10.3482		1037	1219	960	1399	1375	1152	1170	1353
100071113	ARMC6	armadillo repeat containing 6	-0.58019	0.00535155	0.0465746	6.99119	7.16518	6.89361	6.98315	7.2788	7.21644	7.46686	7.3476		32	49	20	47	90	62	102	80
100063751	RIT1	Ras like without CAAX 1	0.469223	0.00535397	0.0465746	9.61651	9.48782	10.1173	9.30235	9.05907	9.22804	9.23717	9.31325		538	556	595	621	602	525	610	600
100051178	RHBDF2	rhomboid 5 homolog 2	-0.71647	0.00537394	0.0467146	6.51013	6.57338	6.54223	6.7842	6.70497	7.21644	7.05283	6.90514		11	15	9	32	32	62	55	39
100063852	TBC1D10B	TBC1 domain family member 10B	-0.438347	0.00538284	0.0467309	8.56577	8.54854	8.14944	8.77804	8.84988	8.88355	9.00249	8.8881		219	247	109	396	502	391	500	418
100068011	TMEM68	transmembrane protein 68	0.411954	0.00538354	0.0467309	8.68319	8.69237	8.59965	8.32442	8.37613	8.23933	8.20768	8.19106		244	282	169	259	324	214	239	217
100063066	USP27X	ubiquitin specific peptidase 27 X-linked	-0.672827	0.00541393	0.0469609	6.67875	6.59821	6.54223	6.72262	6.80812	6.92474	7.02007	7.05529		17	16	9	28	40	38	52	51
100065842	KIF22	kinesin family member 22	-0.507136	0.00542687	0.0470393	8.50053	8.64472	7.9888	8.61654	8.99951	8.60399	9.09892	8.89625		206	270	92	342	572	304	543	421
100060121	STAB1	stabilin 1	-0.671739	0.00544185	0.0471173	6.57084	6.89951	6.50048	6.7842	6.9741	7.10479	7.11535	6.99551		13	31	8	32	55	52	61	46
100069412	GTF3C5	general transcription factor IIIC subunit 5	-0.417778	0.00544386	0.0471173	8.01831	7.98875	7.93757	7.88219	8.24276	8.36353	8.34857	8.063		127	141	87	163	284	242	275	190
100063643	C7H19orf57	chromosome 7 C19orf57 homolog	-0.741513	0.00544756	0.0471173	6.40686	6.40129	6.29694	6.52304	6.57028	6.58338	6.90221	6.94492		8	9	4	17	23	18	42	42
100069891	GAN	gigaxonin	0.432801	0.00546139	0.0471521	8.4212	8.70789	8.62501	8.28865	8.12949	8.32919	8.1313	8.12144		191	286	173	250	253	234	221	202
100066909	PLAGL1	PLAG1 like zinc finger 1	0.743116	0.00546817	0.0471521	6.57084	6.98071	7.24262	7.24518	6.55367	6.4147	6.44544	6.8915		13	36	36	72	22	11	14	38
100071265	CTTNBP2	cortactin binding protein 2	0.744796	0.00547071	0.0471521	6.79566	6.64548	7.34869	7.01836	6.77091	6.46758	6.28899	6.58004		22	18	42	50	37	13	8	19
100052938	BCR	BCR, RhoGEF and GTPase activating protein	-0.335208	0.00547084	0.0471521	9.2883	9.44497	9.20317	9.49677	9.53092	9.7683	9.73617	9.63838		412	537	287	728	890	813	914	781
100070334	ATF4	activating transcription factor 4	-0.539861	0.00547109	0.0471521	7.66577	7.38795	7.53538	7.89851	7.79727	8.2064	8.07783	8.00706		85	68	54	166	176	207	209	179
100065044	OLFML3	olfactomedin like 3	-0.744712	0.00549994	0.0473405	6.2299	6.14769	6.23053	6.23136	6.35878	6.35652	6.69066	6.70898		4	3	3	6	12	9	27	26
100147675	CYP2S1	cytochrome P450 family 2 subfamily S member 1	-0.666127	0.00550079	0.0473405	6.89858	6.91631	6.54223	7.02982	7.02354	7.3926	7.3985	7.15479		27	32	9	51	60	80	93	60
100071898	LPCAT1	lysophosphatidylcholine acyltransferase 1	-0.498556	0.00550877	0.0473754	8.72751	8.80841	8.11336	8.87881	9.14578	9.29924	9.07927	8.93106		254	313	105	433	648	557	534	434
100146483	OGFR	opioid growth factor receptor	-0.505982	0.00554136	0.0476218	7.7768	7.83587	7.67142	8.20129	8.1371	8.46954	8.1869	8.30795		97	119	64	229	255	268	234	244
102150261	FADS1	fatty acid desaturase 1	-0.35802	0.00554583	0.0476263	11.4722	11.658	11.3902	11.3457	11.668	12.1398	11.8014	11.7012		2168	2840	1528	2948	4422	4682	4242	3646
100050003	LRRC28	leucine rich repeat containing 28	0.417418	0.00556083	0.0477213	8.46408	8.67271	8.68643	8.76954	8.51207	8.11784	8.29937	8.31622		199	277	183	393	369	189	262	246
100069215	PRKCB	protein kinase C beta	-0.713359	0.00558021	0.0478536	6.44325	6.59821	6.23053	6.63843	6.77091	6.86646	6.83723	6.86359		9	16	3	23	37	34	37	36
100071701	HSPG2	heparan sulfate proteoglycan 2	-0.531756	0.00559882	0.0479791	11.1357	11.4424	10.7565	11.7227	11.5415	12.4021	11.6844	11.8642		1699	2432	962	3867	4038	5639	3901	4097
100070622	BCAM	basal cell adhesion molecule	-0.586468	0.00560492	0.0479973	9.17554	9.03665	8.47245	9.79738	9.53371	10.0457	9.85187	9.8192		375	382	150	925	892	1009	1001	901
100051522	SHMT1	serine hydroxymethyltransferase 1	-0.353413	0.00561565	0.0480551	10.5865	10.7217	10.2189	10.7167	11.0296	10.9352	10.8938	10.8519		1134	1437	643	1861	2786	1966	2199	1969
100057567	GRHL3	grainyhead like transcription factor 3	-0.742396	0.00564493	0.0482715	6.40686	6.57338	6.29694	6.23136	6.69112	6.51633	6.86378	6.8493		8	15	4	6	31	15	39	35
100060392	RBMS1	RNA binding motif single stranded interacting protein 1	0.368714	0.00566857	0.0484394	9.26169	9.1622	9.56806	9.191	9.06102	8.89515	9.03234	8.90974		403	425	387	566	603	395	513	426
100062952	TCP11	t-complex 11	0.667045	0.00568133	0.0485142	6.97337	6.84716	7.1855	6.84165	6.60238	6.6248	6.67446	6.70898		31	28	33	36	25	20	26	26
100055017	KLC4	kinesin light chain 4	-0.475474	0.0057022	0.0486579	8.19033	7.97557	8.00875	8.35545	8.20365	8.59685	8.62986	8.62818		152	139	94	267	273	302	359	331
100054310	AMER1	APC membrane recruitment protein 1	0.607868	0.00570789	0.0486722	7.51132	7.4701	7.33169	7.68102	7.38018	7.18416	6.90221	7.01986		70	76	41	129	104	59	42	48
100058159	CNN3	calponin 3	0.375691	0.00571373	0.0486876	10.4344	10.1569	10.5818	10.2986	10.1984	9.82044	10.1128	9.86379		1012	940	845	1361	1500	847	1225	933
100062224	PPP2CB	protein phosphatase 2 catalytic subunit beta	0.500281	0.00572833	0.0487625	8.75772	9.1926	9.04952	8.44452	8.48887	8.49673	8.23625	8.56089		261	436	252	291	361	275	246	311
100062564	KLHL3	kelch like family member 3	-0.516797	0.0057306	0.0487625	7.51132	7.70384	7.47637	7.30836	7.98884	7.65941	7.90305	7.81726		70	102	50	79	218	113	173	145
100050070	STRN3	striatin 3	0.316346	0.00574634	0.0488318	9.83209	9.85593	9.98647	9.67084	9.67535	9.52361	9.49861	9.48238		638	745	538	837	999	669	756	689
100072871	SLC22A5	solute carrier family 22 member 5	0.459221	0.00574682	0.0488318	7.81174	7.72011	7.64539	7.76775	7.50492	7.50489	7.46686	7.33871		101	104	62	143	123	93	102	79
100062643	TTC39A	tetratricopeptide repeat domain 39A	0.337486	0.0057614	0.048891	8.91883	9.14533	8.92348	9.11974	8.71501	8.82406	8.68625	8.78341		301	419	226	533	445	371	378	381
100056462	LOC100056462	glutathione S-transferase A1	0.726239	0.00576187	0.048891	9.27654	9.48782	9.96224	10.3227	8.57118	8.93221	8.10928	9.3764		408	556	528	1386	390	408	216	632
100071005	UBA52	ubiquitin A-52 residue ribosomal protein fusion product 1	-0.312309	0.00576623	0.0488936	11.0839	11.2682	10.8713	11.2341	11.4739	11.321	11.4898	11.4574		1636	2144	1047	2719	3846	2604	3392	3060
100058026	IRAK3	interleukin 1 receptor associated kinase 3	0.635427	0.00578567	0.049024	7.26809	7.11186	7.33169	7.20738	6.94318	7.10479	6.69066	6.75838		50	45	41	68	52	52	27	29
100056880	CMTM7	CKLF like MARVEL transmembrane domain containing 7	-0.391005	0.00579319	0.0490298	8.26564	8.10778	8.16713	8.16646	8.35049	8.45772	8.65388	8.41939		164	160	111	221	316	265	367	272
100062840	USB1	U6 snRNA biogenesis phosphodiesterase 1	-0.563671	0.00579447	0.0490298	7.15391	7.25253	6.94453	7.4408	7.51113	7.68099	7.58614	7.48911		42	56	22	95	124	116	119	97
100630562	MGST2	microsomal glutathione S-transferase 2	0.514553	0.00580188	0.0490581	7.95045	7.76769	7.97871	7.73746	7.50492	7.36508	7.75452	7.39103		118	110	91	138	123	77	146	85
100055065	ARHGAP12	Rho GTPase activating protein 12	0.317188	0.00581539	0.0491111	9.74334	9.7453	10.0727	9.83406	9.57215	9.62726	9.53415	9.50901		595	683	575	952	920	727	778	704
100054821	RNF128	ring finger protein 128, E3 ubiquitin protein ligase	0.522799	0.00582046	0.0491111	8.34852	8.25513	8.9733	8.35545	8.12949	8.01749	7.93385	8.22676		178	186	236	267	253	170	179	225
100629805	ACOT13	acyl-CoA thioesterase 13	0.414508	0.00582236	0.0491111	9.70011	9.49889	9.79662	9.79324	9.22229	9.18872	9.11829	9.65911		575	561	464	922	691	508	552	794
100063275	FARSA	phenylalanyl-tRNA synthetase subunit alpha	-0.552315	0.0058244	0.0491111	7.86242	7.94203	7.46116	8.18833	8.02234	8.46954	8.43149	8.38847		107	134	49	226	226	268	298	264
100059014	CTTNBP2NL	CTTNBP2 N-terminal like	0.513179	0.00583671	0.0491806	8.30771	8.42162	8.95854	8.33614	7.91018	8.06067	8.23221	8.20903		171	219	233	262	200	178	245	221
100034021	GJB1	gap junction protein beta 1	-0.676743	0.00584733	0.0492143	6.7035	6.52092	6.58159	6.75398	6.87815	6.95257	7.15503	6.87765		18	13	10	30	46	40	65	37
100049815	ABTB1	ankyrin repeat and BTB domain containing 1	-0.671335	0.00584885	0.0492143	6.81722	6.77221	6.75221	7.10663	6.94318	7.40163	7.46686	7.20626		23	24	15	58	52	81	102	65
100050653	ATG2A	autophagy related 2A	-0.607816	0.00585328	0.0492172	7.32104	7.31094	7.03892	7.50177	7.31606	7.75037	7.90305	7.85285		54	61	26	103	95	126	173	151
100068181	CFLAR	CASP8 and FADD like apoptosis regulator	0.429772	0.0058896	0.0494754	8.66961	8.62437	8.75672	8.50428	8.0057	8.31169	8.35968	8.4645		241	265	195	308	222	230	278	284
100070074	MND1	meiotic nuclear divisions 1	-0.522765	0.00589502	0.0494754	7.13874	7.27627	7.10428	7.05237	7.44748	7.3835	7.44451	7.46534		41	58	29	53	114	79	99	94
100063953	PAGR1	PAXIP1 associated glutamate rich protein 1	-0.507563	0.00589626	0.0494754	7.54382	7.22828	7.2791	7.36819	7.55973	7.65213	7.78905	7.6909		73	54	38	86	132	112	152	125
102149309	LOC102149309	uncharacterized LOC102149309	-0.736085	0.00591042	0.0495597	6.01418	6.24893	6.15147	6.23136	6.53666	6.44172	6.64101	6.33944		1	5	2	6	21	12	24	9
100033883	PGR	progesterone receptor	-0.508086	0.00593879	0.0497631	8.03292	7.85781	7.75848	7.79734	7.87364	8.285	8.4897	8.28705		129	122	71	148	192	224	315	239
100050299	BMP7	bone morphogenetic protein 7	-0.718505	0.00594741	0.0498008	7.04279	7.08415	6.40774	7.44859	7.64035	8.01749	7.45946	7.32072		35	43	6	96	146	170	101	77
100066287	PPP4R3B	protein phosphatase 4 regulatory subunit 3B	0.406402	0.00595416	0.0498228	10.7057	10.9957	11.162	10.5119	10.6122	10.5129	10.3625	10.2954		1239	1758	1295	1598	2048	1438	1481	1300
100068435	LRRC40	leucine rich repeat containing 40	0.426536	0.00598507	0.0500468	9.93627	9.83518	9.87144	9.64505	9.75022	9.42381	9.34685	9.06225		692	733	492	820	1060	617	668	486
100071124	RNFT1	ring finger protein, transmembrane 1	0.381899	0.00599339	0.0500817	9.72836	9.52726	9.58087	9.34266	9.4343	9.16982	9.0414	9.12814		588	574	391	642	823	500	517	514
100059705	TAOK1	TAO kinase 1	0.32407	0.0060001	0.0501032	10.7883	10.8502	11.0134	10.5996	10.545	10.5559	10.3344	10.554		1317	1580	1162	1706	1948	1485	1450	1579
100050397	ANPEP	alanyl aminopeptidase, membrane	-0.549374	0.00601447	0.0501884	8.20317	8.20036	8.60604	8.27651	9.25314	8.66661	8.861	8.32444		154	176	170	247	709	322	442	248
100146895	GADD45GIP1	GADD45G interacting protein 1	-0.738322	0.00602398	0.0502331	6.2299	6.29164	6.35524	6.60198	6.53666	6.83586	6.91467	6.69183		4	6	5	21	21	32	43	25
100051964	MCRS1	microspherule protein 1	-0.44128	0.00606893	0.0505488	9.06335	9.14533	8.52744	9.26885	9.42231	9.38961	9.45205	9.49487		341	419	158	604	815	600	728	696
100055847	POLR3H	RNA polymerase III subunit H	-0.512139	0.00607021	0.0505488	7.56501	7.38795	7.34869	7.72513	7.73683	7.84152	8.05027	7.81726		75	68	42	136	164	140	203	145
100059103	SLC25A5	solute carrier family 25 member 5	0.38724	0.00610836	0.0508128	10.918	11.3706	11.1395	10.8785	10.8687	10.4752	10.5712	10.8282		1449	2309	1274	2097	2476	1398	1732	1935
100052853	PC	pyruvate carboxylase	-0.50613	0.00611032	0.0508128	8.81214	9.01511	8.52744	9.25281	8.98114	9.62381	9.54844	9.42012		274	375	158	596	563	725	787	655
100055188	P4HB	prolyl 4-hydroxylase subunit beta	-0.305888	0.00612017	0.0508152	13.0814	13.2106	12.8447	13.179	13.3695	13.572	13.342	13.3131		6793	8524	4301	10838	14731	12834	12598	11400
100060142	PPRC1	peroxisome proliferator-activated receptor gamma, coactivator-related 1	-0.449338	0.00612171	0.0508152	8.7831	9.17333	8.5673	8.67248	9.30473	9.3122	9.27787	8.97531		267	429	164	360	740	563	631	451
100054714	ECM1	extracellular matrix protein 1	-0.672906	0.00612323	0.0508152	6.59933	7.37726	6.91941	7.19772	7.55973	7.41059	7.38275	7.7172		14	67	21	67	132	82	91	129
100073172	AHI1	Abelson helper integration site 1	0.575012	0.00613864	0.0509082	7.98858	8.21703	8.45835	8.18399	7.81679	7.77709	7.30058	8.063		123	179	148	225	180	130	81	190
100067054	NOP56	NOP56 ribonucleoprotein	-0.371717	0.00615201	0.0509841	10.2819	10.3011	9.95243	10.0164	10.5123	10.7211	10.5296	10.2489		902	1049	524	1097	1901	1679	1679	1255
100033850	SMAD1	SMAD family member 1	0.313569	0.00617757	0.0511608	9.95108	9.88483	10.0705	9.74553	9.75142	9.57459	9.57504	9.58936		700	762	574	888	1061	697	804	751
100060772	ZGPAT	zinc finger CCCH-type and G-patch domain containing	-0.528106	0.00620021	0.0513131	7.51132	7.64516	7.22391	7.73131	7.70019	7.92661	7.99335	8.02768		70	95	35	137	157	154	191	183
100057168	ABHD12	abhydrolase domain containing 12	0.351523	0.00620507	0.0513182	8.70552	8.7757	8.61239	8.59738	8.36337	8.51961	8.3147	8.39237		249	304	171	336	320	281	266	265
100058699	ESRRB	estrogen related receptor beta	-0.569764	0.0062183	0.0513904	7.45511	7.50913	7.29691	7.83196	7.98459	7.79676	8.24831	7.73658		65	80	39	154	217	133	249	132
100053485	UNC45A	unc-45 myosin chaperone A	-0.445408	0.00622539	0.0513904	8.42663	8.35845	7.96855	8.397	8.50919	8.72654	8.85585	8.55397		192	206	90	278	368	340	440	309
100065984	DSG3	desmoglein 3	0.513822	0.00622656	0.0513904	10.3094	9.7527	10.7137	10.3501	9.76332	10.1355	9.40042	9.73315		921	687	932	1415	1071	1081	698	842
100070691	EHD3	EH domain containing 3	0.729825	0.00623629	0.0514011	6.67875	6.82901	6.50048	7.02982	6.57028	6.29116	6.39807	6.47132		17	27	8	51	23	7	12	14
100067735	HCFC2	host cell factor C2	0.439246	0.00623637	0.0514011	8.13093	8.18913	8.21882	7.86011	7.85497	7.71616	7.78336	7.81124		143	174	117	159	188	121	151	144
100056179	LRRCC1	leucine rich repeat and coiled-coil centrosomal protein 1	0.403255	0.00629055	0.0518123	9.19445	8.87505	9.17799	8.90999	8.62257	8.72979	8.89648	8.51532		381	332	281	445	409	341	456	298
100055237	TTC17	tetratricopeptide repeat domain 17	-0.331111	0.00630478	0.0518942	9.15316	9.09643	9.13063	8.94302	9.25144	9.51618	9.28739	9.41637		368	402	270	458	708	665	636	653
100069427	COL22A1	collagen type XXII alpha 1 chain	-0.736535	0.00631576	0.0519213	6.51013	6.3672	6.54223	6.54363	7.07065	6.35652	6.70653	7.40796		11	8	9	18	65	9	28	87
100071847	LDAH	lipid droplet associated hydrolase	0.392345	0.00631667	0.0519213	9.47988	9.28522	9.74637	9.33316	9.26998	8.91807	9.10756	9.13273		482	471	446	637	719	403	547	516
100065520	TTPA	alpha tocopherol transfer protein	0.735919	0.00632387	0.0519451	6.51013	6.73212	6.54223	6.52304	6.3814	6.17139	6.22362	6.30877		11	22	9	17	13	4	6	8
100053161	SLC39A9	solute carrier family 39 member 9	0.252073	0.00633439	0.0519963	12.0155	11.8767	11.9839	11.8255	11.7447	11.7286	11.6441	11.5757		3199	3321	2339	4162	4672	3492	3790	3332
100056761	RBBP7	RB binding protein 7, chromatin remodeling factor	0.386917	0.0063499	0.0520881	10.7444	10.5692	10.9361	10.4052	10.5457	10.2189	10.1589	10.1955		1275	1283	1098	1475	1949	1152	1269	1205
100072758	PCBD1	pterin-4 alpha-carbinolamine dehydratase 1	0.392662	0.00635857	0.0521239	9.18502	9.44038	9.59041	9.65268	9.22403	8.94062	9.04591	9.25349		378	535	394	825	692	411	519	571
100061234	LOC100061234	cathepsin L1	-0.318968	0.00637445	0.0522186	13.6675	13.7202	13.9158	13.6699	14.0174	14.3467	13.9786	13.9399		10241	12178	9109	15284	23169	22041	19661	17672
100054704	DCK	deoxycytidine kinase	0.613754	0.00638485	0.0522684	7.30803	7.19086	7.29691	7.64192	7.15884	6.80418	7.05283	7.03181		53	51	39	123	75	30	55	49
100054675	MTMR8	myotubularin related protein 8	0.536709	0.00640215	0.0523482	7.66577	7.31094	7.43012	7.47927	7.0614	7.20579	7.15503	7.2554		85	61	47	100	64	61	65	70
100060869	TBC1D8B	TBC1 domain family member 8B	0.396879	0.00640327	0.0523482	9.17236	9.37697	9.30354	9.04936	8.67468	9.10663	8.77363	8.9337		374	508	312	502	429	474	409	435
100053419	DDT	D-dopachrome tautomerase	-0.382748	0.00642474	0.0524883	9.70668	9.64542	9.68542	9.78771	9.94764	9.85467	10.4264	9.99983		578	631	425	918	1237	870	1554	1037
100066679	SETX	senataxin	0.29351	0.00644814	0.0526281	10.8398	10.746	10.8225	10.5269	10.4968	10.4989	10.3435	10.4657		1368	1463	1010	1616	1879	1423	1460	1478
100065629	PDP2	pyruvate dehyrogenase phosphatase catalytic subunit 2	0.415047	0.00645057	0.0526281	10.393	10.7264	10.3023	10.4275	10.0482	9.67639	10.3399	10.0846		981	1442	685	1500	1337	756	1456	1107
100053501	CPLANE1	ciliogenesis and planar polarity effector 1	0.619917	0.00645604	0.0526372	7.99608	8.05274	8.69839	8.33225	7.52347	7.91479	7.37479	8.14036		124	151	185	261	126	152	90	206
100069267	PHIP	pleckstrin homology domain interacting protein	0.291112	0.0064716	0.0527285	10.515	10.409	10.3627	10.2116	10.1137	10.1936	10.0113	10.0799		1075	1138	717	1274	1406	1130	1133	1103
100050493	IREB2	iron responsive element binding protein 2	0.341437	0.00649237	0.0528294	10.481	10.6073	10.7195	10.2801	10.2916	10.0483	10.1318	10.2974		1048	1320	936	1342	1610	1011	1243	1302
100052836	SDCBP	syndecan binding protein	0.321034	0.00649273	0.0528294	11.4581	11.4293	11.7199	11.3024	11.1259	11.0311	11.1551	11.3161		2146	2409	1937	2857	2989	2109	2662	2763
100050317	DBT	dihydrolipoamide branched chain transacylase E2	0.226311	0.00651479	0.0529372	11.3354	11.2304	11.2966	11.2219	11.0452	11.0485	11.0016	11.1044		1964	2086	1428	2695	2818	2136	2380	2369
100069551	GUCY1B1	guanylate cyclase 1 soluble subunit beta 1	-0.602944	0.00652349	0.0529372	7.62645	7.19086	8.06683	7.91996	8.37295	8.34647	7.95399	8.20903		81	51	100	170	323	238	183	221
100146880	TBL1XR1	transducin beta like 1 X-linked receptor 1	0.361007	0.00652675	0.0529372	9.83609	9.94901	10.1711	9.72975	9.66777	9.40178	9.70536	9.55912		640	801	620	877	993	606	892	733
100067371	LRCH4	leucine rich repeats and calponin homology domain containing 4	-0.540571	0.00652766	0.0529372	7.3466	7.39854	7.16577	7.65509	7.56567	7.87867	7.85543	7.76822		56	69	32	125	133	146	164	137
100059177	ZC2HC1A	zinc finger C2HC-type containing 1A	-0.731012	0.00652788	0.0529372	6.2299	6.20157	6.35524	6.35629	6.66266	6.56174	6.53051	6.58004		4	4	5	10	29	17	18	19
100060222	SLC26A4	solute carrier family 26 member 4	-0.732847	0.00658218	0.0533417	6.44325	6.3672	6.40774	6.54363	7.17562	7.12808	6.64101	6.33944		9	8	6	18	77	54	24	9
100060529	ZNF148	zinc finger protein 148	0.40991	0.0065881	0.0533539	9.59778	9.50109	10.0337	9.52202	9.4899	9.24843	9.27404	9.13731		530	562	558	743	861	534	629	518
100052572	TMEM129	transmembrane protein 129	-0.495109	0.00660116	0.0534238	8.06876	8.20036	7.70948	8.23104	8.30775	8.73951	8.49305	8.29963		134	176	67	236	303	344	316	242
100629603	JCHAIN	joining chain of multimeric IgA and IgM	0.583891	0.00661391	0.0534581	8.02563	7.73617	7.67142	7.6286	7.56567	7.56907	7.10519	7.18597		128	106	64	121	133	101	60	63
100054524	GGT7	gamma-glutamyltransferase 7	-0.722984	0.00661424	0.0534581	6.7035	6.43346	6.15147	6.4089	6.64803	6.95257	6.82365	6.80503		18	10	2	12	28	40	36	32
100050436	ZBTB17	zinc finger and BTB domain containing 17	-0.468925	0.00663826	0.0536164	7.71323	7.90761	7.79402	8.10785	8.07501	8.39703	8.35228	8.12619		90	129	74	208	239	250	276	203
100060079	PPP2R3B	protein phosphatase 2 regulatory subunit B''beta	-0.65847	0.00664357	0.0536234	6.85882	6.81049	6.40774	6.88242	6.9741	7.04415	7.21191	7.22618		25	26	6	39	55	47	71	67
100070092	MIGA2	mitoguardin 2	-0.56521	0.00665367	0.0536691	8.07581	7.82103	7.64539	8.34003	8.25671	8.86302	8.44194	8.26583		135	117	62	263	288	384	301	234
100072490	PAFAH1B1	platelet activating factor acetylhydrolase 1b regulatory subunit 1	0.327262	0.00668441	0.0538805	10.5372	10.7404	10.8544	10.6035	10.4622	10.2336	10.2274	10.5223		1093	1457	1034	1711	1831	1165	1337	1542
100068966	DUSP5	dual specificity phosphatase 5	0.646107	0.00669806	0.0538805	7.69447	8.10778	8.95358	8.04171	7.91916	7.45439	7.76614	7.67079		88	160	232	194	202	87	148	122
100054521	LOC100054521	histone H4	-0.477582	0.0066996	0.0538805	9.83209	10.0303	9.5156	10.2054	10.4365	10.025	10.7965	10.2852		638	853	371	1268	1796	993	2047	1290
100073186	MAP3K5	mitogen-activated protein kinase kinase kinase 5	0.323515	0.00670309	0.0538805	9.78943	9.50329	9.65848	9.77798	9.33225	9.53836	9.30811	9.38793		617	563	416	911	757	677	647	638
100049958	EPC2	enhancer of polycomb homolog 2	0.370468	0.00670638	0.0538805	8.68768	8.64472	8.9684	8.61971	8.41681	8.41348	8.38162	8.52243		245	270	235	343	337	254	284	300
100069471	TTLL6	tubulin tyrosine ligase like 6	0.698455	0.00670664	0.0538805	6.85882	6.86494	6.61889	6.8134	6.33515	6.49242	6.55016	6.58004		25	29	11	34	11	14	19	19
100064384	CMAS	cytidine monophosphate N-acetylneuraminic acid synthetase	0.290697	0.00671515	0.0539131	11.5434	11.3323	11.6368	11.4601	11.2939	11.3066	11.0875	11.1234		2282	2246	1825	3202	3377	2577	2534	2402
100059396	SYT6	synaptotagmin 6	0.710766	0.00675045	0.0541226	6.79566	6.79156	6.65441	7.02982	6.57028	6.29116	6.44544	6.638		22	25	12	51	23	7	14	22
100054647	KAZN	kazrin, periplakin interacting protein	-0.636957	0.00675347	0.0541226	6.91784	6.99617	6.72091	7.10663	6.99418	7.52126	7.38275	7.3476		28	37	14	58	57	95	91	80
100061433	DHCR7	7-dehydrocholesterol reductase	-0.39453	0.00675914	0.0541226	11.567	11.5809	10.8983	11.4575	11.7874	11.9539	11.6793	11.8282		2321	2687	1068	3196	4817	4102	3887	3993
100066237	BOLA2B	bolA family member 2B	-0.47465	0.00675917	0.0541226	8.19677	8.38309	7.85114	8.45882	8.61725	8.42569	8.71504	8.77752		153	211	79	295	407	257	388	379
100061932	CPEB3	cytoplasmic polyadenylation element binding protein 3	0.50123	0.00676673	0.0541473	7.79439	7.91456	8.36298	7.87671	7.68952	7.6448	7.55227	7.69752		99	130	135	162	155	111	114	126
100069825	NCS1	neuronal calcium sensor 1	-0.705274	0.00680719	0.054435	6.36801	6.46398	6.40774	6.70648	6.71858	6.75436	6.91467	6.95782		7	11	6	27	33	27	43	43
100062431	CDCA4	cell division cycle associated 4	-0.651175	0.00684859	0.0547056	6.47757	6.79156	6.68836	6.90863	7.01385	7.03158	7.17433	7.04362		10	25	13	41	59	46	67	50
100050007	MRPL12	mitochondrial ribosomal protein L12	-0.431709	0.00685009	0.0547056	9.36528	9.61322	8.89789	9.54026	9.9032	9.62553	9.85952	9.78481		439	615	221	754	1195	726	1007	877
100050500	MEN1	menin 1	-0.570194	0.00685524	0.0547106	7.29488	7.24048	6.99286	7.49432	7.38018	7.72308	7.71902	7.73015		52	55	24	102	104	122	140	131
100060584	LSM7	LSM7 homolog, U6 small nuclear RNA and mRNA degradation associated	-0.641391	0.0069036	0.0550261	6.77355	7.0981	6.58159	7.02982	7.3592	7.20579	7.38275	7.1007		21	44	10	51	101	61	91	55
100630865	ZFP14	ZFP14 zinc finger protein	0.469746	0.00690388	0.0550261	8.2778	7.96226	8.49333	8.16646	8.03877	7.7436	7.86081	7.87028		166	137	153	221	230	125	165	154
100630140	LOC100630140	zinc finger protein 391-like	0.41963	0.00691378	0.055067	9.37634	9.20891	9.67948	9.35397	9.18722	9.16028	9.00944	8.71106		443	442	423	648	671	496	503	357
100053448	H1T	testis-specific histone H1t	-0.727006	0.00692147	0.055067	6.28052	6.57338	6.40774	6.63843	7.22446	6.58338	7.04203	6.61918		5	15	6	23	83	18	54	21
100053862	MIER1	MIER1 transcriptional regulator	0.314195	0.00692268	0.055067	9.31155	9.43578	9.37165	9.29061	9.09553	9.21889	9.05489	8.9337		420	533	330	615	621	521	523	435
100147220	TCF3	transcription factor 3	-0.665623	0.00694157	0.0551809	6.7035	6.66805	6.35524	6.69001	6.82018	6.93876	7.02007	6.97055		18	19	5	26	41	39	52	44
100629673	MCTS1	MCTS1, re-initiation and release factor	0.485096	0.00694795	0.0551953	8.13093	8.0836	8.62501	8.08461	7.77244	7.99535	7.90305	7.8411		143	156	173	203	171	166	173	149
100051096	RBM10	RNA binding motif protein 10	-0.384078	0.00695552	0.0551997	9.39549	9.37937	9.08615	9.59361	9.49134	9.82044	9.80644	9.8064		450	509	260	787	862	847	966	892
100064019	EIF5A2	eukaryotic translation initiation factor 5A2	0.514653	0.00695764	0.0551997	7.87888	8.02751	7.89508	7.71892	7.58913	7.21644	7.65752	7.61554		109	147	83	135	137	62	130	114
100064888	SETD2	SET domain containing 2, histone lysine methyltransferase	0.316046	0.00697408	0.0552939	10.6262	10.5051	10.8076	10.3861	10.2651	10.3856	10.2362	10.231		1168	1223	999	1454	1578	1307	1346	1238
100070482	MYLK	myosin light chain kinase	0.410157	0.00701231	0.0555605	10.216	10.4137	9.97924	10.3169	9.64735	10.1854	9.63278	9.81636		858	1142	535	1380	977	1123	842	899
100051485	PLCB4	phospholipase C beta 4	-0.726677	0.00702334	0.0556114	6.28052	6.08361	6.40774	6.32793	6.53666	6.7014	6.60602	6.51695		5	2	6	9	21	24	22	16
100060714	LOC100060714	zinc finger protein 177	0.609682	0.00703085	0.0556344	7.43186	7.24048	7.29691	7.42505	6.74516	7.2478	6.93911	7.03181		63	55	39	93	35	65	45	49
100147626	ABCD2	ATP-binding cassette, sub-family D (ALD), member 2	0.663494	0.00703762	0.0556516	6.93671	6.99617	7.24262	6.89562	6.71858	6.7014	6.82365	6.47132		29	37	36	40	33	24	36	14
100051875	PCDH9	protocadherin 9	-0.641541	0.00710897	0.056179	7.50029	7.11186	7.65848	7.97717	7.68952	8.44978	7.94898	8.34073		69	45	63	181	155	263	182	252
100063981	SIPA1L3	signal induced proliferation associated 1 like 3	-0.510833	0.00712166	0.0562425	7.87067	8.08969	7.78228	8.34003	8.14088	8.42163	8.58991	8.63147		108	157	73	263	256	256	346	332
100034143	PTGES	prostaglandin E synthase	-0.32885	0.00714227	0.0563684	9.74759	9.69046	9.34178	9.54355	9.81682	9.95543	9.84675	9.96317		597	654	322	756	1117	941	997	1008
100072625	FRK	fyn related Src family tyrosine kinase	-0.725594	0.0071551	0.0564328	6.2299	6.14769	6.35524	6.23136	6.57028	6.64468	6.53051	6.3959		4	3	5	6	23	21	18	11
100101080	TRNAY-GUA	transfer RNA tyrosine (anticodon GUA)	-0.725121	0.00719102	0.0566791	6.7035	6.3672	6.35524	7.19772	7.05207	6.88138	7.46686	7.68423		18	8	5	67	63	35	102	124
100063881	BPTF	bromodomain PHD finger transcription factor	0.304711	0.00719687	0.0566883	10.3166	10.2564	10.2651	10.0537	9.89025	10.038	9.7825	10.0233		926	1014	666	1129	1183	1003	948	1056
100065171	MAF1	MAF1 homolog, negative regulator of RNA polymerase III	-0.489169	0.00720248	0.0566955	7.76791	7.70384	7.59162	8.07519	7.98459	8.21589	8.33737	8.10224		96	102	58	201	217	209	272	198
100062677	NOSTRIN	nitric oxide synthase trafficking	0.342952	0.00721044	0.0567212	8.66961	8.73086	8.84526	8.79488	8.36657	8.42973	8.55198	8.5882		241	292	211	402	321	258	334	319
100050600	PTGR2	prostaglandin reductase 2	0.430333	0.00728208	0.0572475	8.01831	7.90761	8.12247	7.90928	7.69487	7.6448	7.59281	7.8411		127	129	106	168	156	111	120	149
100055025	PDPR	pyruvate dehydrogenase phosphatase regulatory subunit	0.295447	0.00731517	0.0574702	10.0695	10.0738	9.99127	9.82058	9.62794	9.80986	9.66372	9.7629		767	882	540	942	962	840	863	862
100034082	GM2A	GM2 ganglioside activator	-0.338108	0.00733012	0.0575503	11.9122	11.5093	11.7307	11.7031	12.2794	11.9669	12.1414	11.8515		2972	2552	1952	3813	6837	4140	5405	4060
100065878	ELMO3	engulfment and cell motility 3	-0.495189	0.00738755	0.0579328	7.79439	7.93522	7.56383	8.05616	7.99307	8.12798	8.37799	8.38847		99	133	56	197	219	191	283	264
100063618	BCL7C	BCL7C, BAF complex component	-0.509095	0.00738994	0.0579328	7.09188	7.31094	7.14567	7.30836	7.40078	7.60752	7.56593	7.50469		38	61	31	79	107	106	116	99
100033938	CUL4B	cullin 4B	0.372483	0.00739927	0.0579328	10.9067	11.1013	11.4028	10.843	10.7018	10.8466	10.7329	10.5004		1437	1899	1542	2043	2189	1842	1953	1517
100062007	MPDU1	mannose-P-dolichol utilization defect 1	0.350515	0.00740176	0.0579328	10.2237	10.1443	10.1774	10.0583	9.79959	9.53285	10.0696	9.8121		863	931	623	1133	1102	674	1185	896
100068908	BCAR1	BCAR1, Cas family scaffold protein	-0.545693	0.00740703	0.0579328	7.88703	7.79844	7.46116	8.18833	8.08293	8.56428	8.36703	8.14505		110	114	49	226	241	293	280	207
100051656	NCOA2	nuclear receptor coactivator 2	0.290456	0.00740761	0.0579328	10.2373	10.242	10.5201	10.4469	10.0988	10.1488	10.009	10.0998		872	1003	807	1522	1390	1092	1131	1120
100050939	NBN	nibrin	0.263412	0.00741354	0.0579417	10.8847	10.6504	10.9022	10.7708	10.5983	10.5045	10.5095	10.5826		1414	1363	1071	1937	2027	1429	1654	1613
100629274	HMGN1	high mobility group nucleosome binding domain 1	0.305239	0.00742372	0.0579837	12.4078	12.2345	12.2679	12.1073	12.1001	11.7194	11.9164	12.0193		4226	4284	2862	5088	6020	3469	4605	4576
100072713	ARHGEF40	Rho guanine nucleotide exchange factor 40	-0.687898	0.00743574	0.0580401	6.79566	7.04112	6.40774	6.69001	6.91123	7.20579	7.43697	7.08953		22	40	6	26	49	61	98	54
100070261	TRUB2	TruB pseudouridine synthase family member 2	-0.526099	0.00745488	0.0581519	7.52225	7.68735	7.29691	7.80898	7.69487	8.04464	8.09589	8.03787		71	100	39	150	156	175	213	185
100054544	SIGIRR	single Ig and TIR domain containing	-0.56253	0.00746485	0.0581921	7.75896	7.46014	7.5209	8.02709	7.77244	8.39703	8.19941	8.17284		95	75	53	191	171	250	237	213
100630832	C20H6orf52	chromosome 20 open reading frame, human C6orf52	-0.66601	0.00749158	0.0583628	6.99119	6.68998	6.81153	7.09601	7.0889	7.61507	7.48152	7.00776		32	20	17	57	67	107	104	47
100056781	SNX7	sorting nexin 7	0.299707	0.0075046	0.0584071	11.6089	11.6497	11.4082	11.3846	11.1028	11.166	11.1776	11.403		2392	2823	1548	3032	2939	2327	2706	2942
100070752	SERF2	small EDRK-rich factor 2	-0.336744	0.00750693	0.0584071	10.9358	10.9362	10.6576	11.1846	11.3037	11.1149	11.362	11.3345		1468	1683	894	2623	3401	2242	3093	2800
791253	PTGS2	prostaglandin-endoperoxide synthase 2	0.711154	0.00754468	0.058663	12.4098	13.5823	14.2799	13.0167	11.8427	11.9716	12.319	12.7815		4232	11059	11743	9671	5011	4154	6131	7848
100060136	TRIM56	tripartite motif containing 56	0.421122	0.00754973	0.0586645	9.16599	9.27493	9.5156	9.23046	8.77101	9.22347	8.96724	8.66065		372	467	371	585	468	523	485	341
100053545	LOC100053545	histone H2A type 1-C	-0.409449	0.0075705	0.0587881	8.93773	9.37697	9.2156	9.48311	9.62141	9.45138	9.8897	9.61571		306	508	290	720	957	631	1031	767
100051261	PLS1	plastin 1	0.348633	0.00758488	0.058862	10.6603	10.7598	11.0631	10.6323	10.56	10.5045	10.2136	10.4639		1198	1478	1205	1748	1970	1429	1323	1476
100051840	TUBA1A	tubulin alpha 1a	-0.390824	0.00760879	0.0590096	13.0838	13.2631	12.7805	13.0002	13.7607	13.1083	13.5675	13.3297		6804	8844	4111	9559	19367	9274	14753	11534
100060669	SF3B5	splicing factor 3b subunit 5	-0.542958	0.00762343	0.0590853	7.46657	7.38795	7.29691	7.61515	7.63476	7.55334	8.02212	8.00706		66	68	39	119	145	99	197	179
100009694	SLC16A1	solute carrier family 16 member 1	0.358624	0.00763071	0.0591038	13.6879	13.3463	13.7417	13.2467	13.3118	13.1705	13.1375	12.9166		10388	9375	8066	11365	14147	9688	10915	8631
100072138	NDFIP1	Nedd4 family interacting protein 1	0.345616	0.00763756	0.059119	10.5408	10.6195	10.7238	10.226	10.3455	10.1737	10.0728	10.189		1096	1332	939	1288	1677	1113	1188	1199
100051087	TAB3	TGF-beta activated kinase 1 (MAP3K7) binding protein 3	0.277457	0.00764739	0.0591571	9.66231	9.68853	9.84782	9.68132	9.39343	9.50871	9.43676	9.53859		558	653	483	844	796	661	719	721
100629296	C3H16orf87	chromosome 3 open reading frame, human C16orf87	0.352122	0.00766024	0.0592186	8.9302	8.89207	8.7681	8.75813	8.71252	8.57522	8.43498	8.4645		304	337	197	389	444	296	299	284
100054294	FRYL	FRY like transcription coactivator	0.346013	0.00769891	0.0594795	9.28243	9.39843	9.69429	9.31976	9.08603	9.14101	9.04366	9.21076		410	517	428	630	616	488	518	551
100147563	SOWAHB	sosondowah ankyrin repeat domain family member B	0.382325	0.00772754	0.0596625	9.02859	8.71559	8.58033	8.87354	8.57118	8.55693	8.44541	8.41556		331	288	166	431	390	291	302	271
100146890	LOC100146890	cytochrome c oxidase copper chaperone	-0.34162	0.00774473	0.059733	8.38813	8.37329	8.45124	8.59416	8.77577	8.62167	8.75714	8.75372		185	209	147	335	470	309	403	371
100147367	POLD2	DNA polymerase delta 2, accessory subunit	-0.498951	0.00774656	0.059733	7.58584	7.72816	7.46116	7.82625	7.83124	8.11784	8.23625	7.84698		77	105	49	153	183	189	246	150
100048937	PRND	prion like protein doppel	-0.716295	0.00777315	0.059864	6.44325	6.24893	6.04803	6.32793	6.74516	6.88138	6.37283	6.51695		9	5	1	9	35	35	11	16
102148543	LOC102148543	uncharacterized LOC102148543	-0.563528	0.00777345	0.059864	6.87891	6.94906	6.94453	7.08527	7.3592	7.30796	7.29202	7.1007		26	34	22	56	101	71	80	55
100059669	FAN1	FANCD2 and FANCI associated nuclease 1	0.461062	0.00781052	0.0601112	8.94148	8.85781	9.26424	8.8496	8.63841	8.80263	8.62986	8.17742		307	327	302	422	415	364	359	214
100065586	LOC100065586	adenylate kinase isoenzyme 1	-0.563709	0.00782011	0.0601466	6.95521	7.1521	6.81153	7.22644	7.33784	7.43706	7.30058	7.44109		30	48	17	70	98	85	81	91
100061250	C11H17orf80	chromosome 11 C17orf80 homolog	-0.348985	0.00782971	0.0601822	8.84059	8.62437	8.64372	8.69365	8.96669	9.15309	9.02094	8.82395		281	265	176	367	556	493	508	395
100054651	GPR137C	G protein-coupled receptor 137C	-0.617637	0.00784653	0.0602731	7.00869	6.88239	6.65441	7.06345	7.30131	7.43706	7.02007	7.28387		33	30	12	54	93	85	52	73
100065786	LOC100065786	40S ribosomal protein S17	-0.345848	0.0078555	0.0603037	11.1129	11.0926	10.9933	11.4488	11.536	11.285	11.6747	11.5832		1671	1887	1145	3176	4022	2537	3874	3350
100069669	NR2C2AP	nuclear receptor 2C2 associated protein	-0.386176	0.00786179	0.0603137	8.01094	7.96226	7.81718	7.95665	8.24975	8.30285	8.23221	8.07785		126	137	76	177	286	228	245	193
100052273	TRAPPC8	trafficking protein particle complex 8	0.250594	0.00787066	0.0603434	10.64	10.5353	10.6363	10.4539	10.362	10.2616	10.3642	10.3206		1180	1251	880	1530	1698	1190	1483	1325
100058092	NHP2	NHP2 ribonucleoprotein	-0.417663	0.00788581	0.0604212	7.98105	8.28171	7.80565	8.12161	8.32764	8.33786	8.43847	8.4232		122	191	75	211	309	236	300	273
100058331	ARPC2	actin related protein 2/3 complex subunit 2	0.233915	0.00793246	0.0607401	11.46	11.5923	11.5673	11.5573	11.393	11.2239	11.2735	11.359		2149	2709	1736	3434	3628	2427	2901	2850
100071546	WASL	Wiskott-Aldrich syndrome like	0.344423	0.00794809	0.0607516	9.69351	9.34541	9.66451	9.51029	9.41779	9.23032	9.13106	9.1889		572	495	418	736	812	526	558	541
100055869	FOXO4	forkhead box O4	0.472526	0.00794866	0.0607516	7.83733	7.85781	7.86227	8.18833	7.55973	7.7368	7.48879	7.7172		104	122	80	226	132	124	105	129
100146242	LOC100146242	ATP-binding cassette sub-family D member 2	0.634299	0.0079524	0.0607516	7.35918	7.13886	7.89508	7.22644	7.00406	6.91051	7.18385	7.01986		57	47	83	70	58	37	68	48
102148661	LOC102148661	NACHT, LRR and PYD domains-containing protein 1a	0.457347	0.00795637	0.0607516	8.30178	8.22254	8.63751	8.42644	8.05096	7.90884	8.29937	7.88747		170	180	175	286	233	151	262	157
100064999	DUSP3	dual specificity phosphatase 3	0.321391	0.00795909	0.0607516	9.2376	9.08762	9.02614	9.13735	8.76862	8.77458	8.86356	8.99566		395	399	247	541	467	355	443	459
100033889	PLA2G4A	phospholipase A2 group IVA	0.483801	0.00798551	0.0609147	9.11395	9.5251	9.8998	9.37077	9.07646	8.63913	9.13741	9.23229		356	573	503	657	611	314	561	561
100058949	TRUB1	TruB pseudouridine synthase family member 1	0.355722	0.00802257	0.0611588	8.38254	8.35845	8.54086	8.44452	8.22513	8.13804	8.05952	8.22676		184	206	160	291	279	193	205	225
100050494	CFL2	cofilin 2	0.462692	0.00803107	0.061185	7.7768	8.21149	8.08564	7.88219	7.71077	7.7436	7.70089	7.55025		97	178	102	163	159	125	137	105
100056238	GPS1	G protein pathway suppressor 1	-0.392319	0.00804304	0.0612167	8.91502	8.94193	8.66218	9.25281	9.25821	9.29053	9.44358	9.25979		300	352	179	596	712	553	723	574
102150339	LOC102150339	uncharacterized LOC102150339	0.378871	0.00804537	0.0612167	9.47731	9.64542	9.61243	9.39469	9.44174	9.25963	9.02323	8.97787		481	631	401	670	828	539	509	452
100059472	VWF	von Willebrand factor	0.713061	0.00806008	0.0612791	6.75085	6.49308	6.61889	6.93412	6.40314	6.25484	6.2575	6.55964		20	12	11	43	14	6	7	18
100057971	LOC100057971	feline leukemia virus subgroup C receptor-related protein 2	0.711079	0.00806371	0.0612791	6.81722	6.71133	6.89361	7.35141	6.44431	6.3249	6.53051	6.8493		23	21	20	84	16	8	18	35
100052705	NNT	nicotinamide nucleotide transhydrogenase	0.225448	0.00807883	0.0613517	12.4581	12.4368	12.4466	12.4044	12.0943	12.2633	12.1764	12.2986		4379	4944	3248	6281	5995	5111	5541	5580
100063690	NSF	N-ethylmaleimide sensitive factor, vesicle fusing ATPase	0.296419	0.00808555	0.0613517	10.8328	11.1185	11.1609	10.8437	10.6993	10.691	10.6459	10.7754		1361	1923	1294	2044	2185	1642	1831	1861
100067096	CNPY3	canopy FGF signaling regulator 3	-0.493154	0.0080885	0.0613517	7.87067	7.92149	7.67142	8.37449	8.41681	8.29841	8.43847	8.37669		108	131	64	272	337	227	300	261
100061848	ALCAM	activated leukocyte cell adhesion molecule	0.453274	0.00811115	0.061485	10.2964	10.2075	10.3883	10.4293	10.1746	10.1331	9.66953	9.34715		912	977	731	1502	1473	1079	867	617
100071753	DPPA4	developmental pluripotency associated 4	-0.384822	0.00813994	0.0616443	8.74485	8.76833	8.5673	8.51456	8.73719	8.92374	9.12043	9.10262		258	302	164	311	454	405	553	503
100068414	CSRNP1	cysteine and serine rich nuclear protein 1	-0.543449	0.00814237	0.0616443	7.25446	7.47998	7.56383	7.76775	7.98884	7.84152	8.14865	7.63655		49	77	56	143	218	140	225	117
100050862	TOR1AIP2	torsin 1A interacting protein 2	0.363243	0.00815664	0.0616795	10.8328	10.7009	11.2957	10.8317	10.5102	10.7057	10.5095	10.5309		1361	1415	1427	2026	1898	1660	1654	1552
100055514	CPNE3	copine 3	0.289713	0.00815888	0.0616795	11.7716	11.7622	12.0012	11.6078	11.4488	11.459	11.4567	11.625		2688	3060	2368	3561	3777	2877	3312	3452
100064666	LOC100064666	arylsulfatase D	-0.54877	0.00816234	0.0616795	8.04017	8.20594	8.33224	8.1307	8.12185	8.39289	8.8377	9.09323		130	177	131	213	251	249	433	499
100067544	RBM18	RNA binding motif protein 18	0.460473	0.00817325	0.0617234	8.43744	8.31806	8.751	8.11245	8.16709	7.98414	7.98362	8.08277		194	198	194	209	263	164	189	194
100068456	CWC25	CWC25 spliceosome associated protein homolog	0.367105	0.00822622	0.0620846	8.70552	8.48201	8.77376	8.58446	8.49471	8.30285	8.27604	8.29963		249	232	198	332	363	228	256	242
100067476	RC3H2	ring finger and CCCH-type domains 2	0.348004	0.00824228	0.062167	9.73266	9.52942	9.95734	9.53034	9.3145	9.45527	9.43505	9.28883		590	575	526	748	746	633	718	588
102150068	LOC102150068	translation initiation factor IF-2	-0.692141	0.00825123	0.0621956	7.02589	7.19086	6.29694	6.72262	7.15034	7.7571	7.45201	8.36082		34	51	4	28	74	127	100	257
100070874	FAM135A	family with sequence similarity 135 member A	0.485953	0.00827307	0.0623214	7.99608	7.72816	8.02839	8.12161	7.54173	7.68099	7.46686	7.8411		124	105	96	211	129	116	102	149
100057701	MAPK1	mitogen-activated protein kinase 1	0.319023	0.00829382	0.0624388	10.5187	10.8425	10.6666	10.4669	10.3046	10.1631	10.339	10.4548		1078	1571	900	1545	1626	1104	1455	1466
100073250	SSBP2	single stranded DNA binding protein 2	0.381673	0.00833408	0.0627028	8.73621	8.70789	9.16523	8.82251	8.59847	8.49673	8.59923	8.49377		256	286	278	412	400	275	349	292
100064295	SYBU	syntabulin	0.567368	0.00835475	0.0628192	7.60631	7.50913	7.70948	7.45634	7.15884	6.91051	7.46686	7.24575		79	80	67	97	75	37	102	69
100067195	BMPR2	bone morphogenetic protein receptor type 2	0.367061	0.00840174	0.0631332	8.91883	8.87505	9.135	8.806	8.66442	8.72654	8.42095	8.68293		301	332	271	406	425	340	295	348
100629231	TMEM154	transmembrane protein 154	0.536463	0.0084297	0.0633039	7.58584	7.47998	7.9583	7.68102	7.26355	7.25806	7.23927	7.56507		77	77	89	129	88	66	74	107
100061362	NSUN5	NOP2/Sun RNA methyltransferase family member 5	-0.364243	0.00843876	0.0633326	9.11395	9.08467	8.89271	9.18043	9.27333	9.6134	9.4805	9.19987		356	398	220	561	721	719	745	546
100034186	GSN	gelsolin	-0.438545	0.00844746	0.0633586	9.34572	9.57194	9.04952	9.77937	9.6512	9.92356	9.83904	10.1241		432	595	252	912	980	918	991	1141
100049790	RBP4	retinol binding protein 4	0.441748	0.00846908	0.0634814	9.76867	10.0181	9.38269	9.91109	9.55443	9.34409	9.49861	8.9906		607	845	333	1011	907	578	756	457
100067057	DRAM1	DNA damage regulated autophagy modulator 1	0.677186	0.00848006	0.0635242	6.85882	6.64548	6.72091	6.72262	6.3814	6.49242	6.44544	6.51695		25	18	14	28	13	14	14	16
100069452	CXXC1	CXXC finger protein 1	-0.476479	0.008488	0.0635443	8.31362	8.35346	8.04775	8.76385	8.64365	8.97379	8.92619	8.67342		172	205	98	391	417	423	468	345
100052455	POLD1	DNA polymerase delta 1, catalytic subunit	-0.64754	0.0085158	0.0637001	6.72752	6.75241	6.45586	6.98315	6.922	7.10479	7.20264	7.18597		19	23	7	47	50	52	70	63
100073292	ANKRA2	ankyrin repeat family A member 2	0.371441	0.00852278	0.0637001	8.10366	8.16064	8.33224	8.15761	7.95447	7.87255	7.90823	7.95946		139	169	131	219	210	145	174	170
100056253	VAPB	VAMP associated protein B and C	0.363873	0.00852463	0.0637001	9.75817	10.1259	9.97924	9.68281	9.63444	9.38757	9.46048	9.70583		602	918	535	845	967	599	733	824
100051651	EMSY	EMSY, BRCA2 interacting transcriptional repressor	0.36346	0.00854722	0.0638295	8.84861	8.80841	9.00716	8.71449	8.53772	8.43779	8.73203	8.45336		283	313	243	374	378	260	394	281
102150254	LOC102150254	uncharacterized LOC102150254	0.616904	0.00856104	0.0638931	7.82886	7.58357	7.56383	7.49432	7.36624	6.7014	7.2834	7.32975		103	88	56	102	102	24	79	78
100070002	PHC2	polyhomeotic homolog 2	-0.437951	0.00857011	0.0639214	7.85411	7.92149	7.78228	8.10324	8.16338	8.17753	8.48635	8.14505		106	131	73	207	262	201	314	207
100052554	CNOT1	CCR4-NOT transcription complex subunit 1	0.263269	0.00860278	0.0640984	12.4658	12.6238	12.5163	12.3057	12.2211	12.1069	12.2263	12.2986		4403	5642	3412	5857	6560	4574	5741	5580
100050465	FZD4	frizzled class receptor 4	0.420365	0.00860445	0.0640984	9.9566	9.41021	9.64329	10.0093	9.36552	9.25516	9.21538	9.62385		703	522	411	1091	778	537	599	772
100064198	ANK2	ankyrin 2	-0.707068	0.0086483	0.0643726	6.40686	6.40129	6.61889	6.29789	6.58651	6.89606	6.51027	7.1007		8	9	11	8	24	36	17	55
100054451	NOP9	NOP9 nucleolar protein	-0.452105	0.00865192	0.0643726	7.37161	7.53758	7.41428	7.52386	7.87364	7.70221	7.78336	7.62959		58	83	46	106	192	119	151	116
100057812	TNFRSF10B	TNF receptor superfamily member 10b	0.686907	0.00869009	0.0646029	6.65318	6.71133	6.72091	6.89562	6.3814	6.53941	6.3185	6.55964		16	21	14	40	13	16	9	18
100009680	HTR1B	5-hydroxytryptamine receptor 1B	-0.681529	0.00869357	0.0646029	6.01418	5.99991	6.15147	6.15214	6.3814	6.49242	6.37283	6.27604		1	1	2	4	13	14	11	7
100057829	LOC100057829	feline leukemia virus subgroup C receptor-related protein 2	0.451682	0.00871268	0.0647052	8.38813	8.41686	8.55414	8.52137	8.11415	8.43376	7.99819	7.84698		185	218	162	313	249	259	192	150
100054070	MOSPD1	motile sperm domain containing 1	0.377494	0.00873224	0.0648106	9.41706	9.23304	9.4009	9.13516	9.15126	9.03786	8.93352	8.68923		458	451	338	540	651	447	471	350
100049892	ALG11	ALG11, alpha-1,2-mannosyltransferase	0.345196	0.00873861	0.0648145	9.41973	9.26197	9.5156	9.20358	9.06296	9.21889	8.89146	8.99818		459	462	371	572	604	521	454	460
100053462	ITGB8	integrin subunit beta 8	0.701907	0.00874369	0.0648145	6.32616	6.57338	6.65441	6.60198	6.2843	6.21526	5.97184	6.33944		6	15	12	21	9	5	1	9
100050412	TJP1	tight junction protein 1	0.292231	0.00874885	0.0648145	10.9478	10.984	11.1156	10.6896	10.6688	10.6894	10.64	10.6139		1481	1743	1252	1824	2136	1640	1823	1651
100068145	BLVRB	biliverdin reductase B	-0.546711	0.00875622	0.0648293	8.79562	8.59955	8.01861	8.93546	8.64887	9.19574	9.4109	9.28059		270	259	95	455	419	511	704	584
100057602	LRP4	LDL receptor related protein 4	0.580251	0.00878184	0.0649792	7.87067	7.35558	7.8733	7.94105	7.0889	7.5454	7.29202	7.52769		108	65	81	174	67	98	80	102
100065139	HGH1	HGH1 homolog	-0.528367	0.00879017	0.065001	7.26809	7.13886	6.86707	7.12756	7.43433	7.44576	7.45946	7.31162		50	47	19	60	112	86	101	76
100061271	WDFY1	WD repeat and FYVE domain containing 1	0.287888	0.00882009	0.0651824	9.53759	9.37457	9.55837	9.48654	9.28829	9.14827	9.17282	9.3233		505	507	384	722	730	491	578	605
100033998	FAU	FAU, ubiquitin like and ribosomal protein S30 fusion	-0.285008	0.00882658	0.0651904	10.9904	11.0706	10.8739	11.2351	11.3591	11.2114	11.4207	11.336		1528	1857	1049	2721	3540	2405	3227	2803
100067582	VPS13C	vacuolar protein sorting 13 homolog C	0.333497	0.00883914	0.0652433	11.9663	12.1477	12.3646	12.1835	11.7956	12.0977	11.6533	11.7217		3089	4028	3065	5371	4845	4544	3815	3700
100055546	ANKRD17	ankyrin repeat domain 17	0.358946	0.00884994	0.0652791	10.8398	11.0875	11.1101	10.5853	10.4283	10.5827	10.471	10.7333		1368	1880	1247	1688	1785	1515	1607	1804
100052697	TRAIP	TRAF interacting protein	-0.493527	0.00885479	0.0652791	7.1836	7.20348	7.16577	7.18798	7.54776	7.5374	7.44451	7.31162		44	52	32	66	130	97	99	76
100056507	PLTP	phospholipid transfer protein	-0.334379	0.00886154	0.065289	9.8832	10.0089	9.58406	9.76818	10.0237	10.22	10.025	10.2739		664	839	392	904	1312	1153	1145	1279
100065016	DGKD	diacylglycerol kinase delta	-0.413402	0.00888922	0.0654049	9.17236	9.23304	8.73948	8.85496	9.15671	9.3691	9.61027	9.40695		374	451	192	424	654	590	827	648
100058531	MTMR14	myotubularin related protein 14	-0.354081	0.00889314	0.0654049	8.66048	8.63255	8.71026	8.73794	8.87004	8.86597	8.93839	9.22801		239	267	187	382	511	385	473	559
100051117	GPALPP1	GPALPP motifs containing 1	0.318879	0.00889351	0.0654049	9.6373	9.53803	9.65848	9.40559	9.45209	9.1793	9.21538	9.23015		547	579	416	676	835	504	599	560
100072572	PARP2	poly(ADP-ribose) polymerase 2	0.381477	0.00890035	0.0654154	9.96574	9.42653	9.61554	9.70647	9.38882	9.4038	9.09675	9.4313		708	529	402	861	793	607	542	661
100058765	RAB11FIP2	RAB11 family interacting protein 2	0.355231	0.00890796	0.0654315	9.17871	9.03359	9.42957	9.25885	9.03753	8.84517	9.00481	8.77161		376	381	346	599	591	378	501	377
100064711	PDE1B	phosphodiesterase 1B	-0.688365	0.00892022	0.0654818	6.59933	6.29164	6.40774	6.58306	6.75813	6.85129	6.97464	6.61918		14	6	6	20	36	33	48	21
100052792	MRPL40	mitochondrial ribosomal protein L40	-0.355908	0.00894823	0.0656269	8.66961	8.88188	8.63127	8.73211	9.24464	8.92939	9.02094	8.91777		241	334	174	380	704	407	508	429
100057407	PCNX3	pecanex 3	-0.380964	0.00895085	0.0656269	8.41574	8.55718	8.30079	8.57469	8.60117	8.98467	8.72921	8.79511		190	249	127	329	401	427	393	385
100061694	RAB39A	RAB39A, member RAS oncogene family	0.420747	0.00896036	0.0656568	9.26169	9.1761	9.47495	9.054	9.01564	8.85709	9.03461	8.50099		403	430	359	504	580	382	514	294
100053014	MYCBP2	MYC binding protein 2, E3 ubiquitin protein ligase	0.31461	0.00896993	0.0656871	11.6451	11.8098	11.8612	11.6445	11.3118	11.3028	11.3394	11.6981		2455	3166	2143	3656	3421	2570	3043	3638
100033995	S100G	S100 calcium binding protein G	-0.675812	0.00898164	0.065733	8.80803	7.33348	8.43692	8.20986	8.46229	10.8503	8.99084	10.0465		273	63	145	231	352	1847	495	1075
100061677	COMMD4	COMM domain containing 4	-0.462277	0.00901476	0.0659355	7.98105	8.05274	7.54969	7.92526	8.02646	8.32047	8.2443	8.36481		122	151	55	171	227	232	248	258
100067379	RETSAT	retinol saturase	0.331729	0.00903455	0.0660045	8.75772	8.79397	8.87182	8.74374	8.56012	8.66661	8.43847	8.41556		261	309	216	384	386	322	300	271
100052811	FBXL3	F-box and leucine rich repeat protein 3	0.433002	0.00904022	0.0660045	8.68319	8.63661	9.24013	8.68159	8.51781	8.52339	8.38162	8.41939		244	268	296	363	371	282	284	272
100073045	ECHDC1	ethylmalonyl-CoA decarboxylase 1	0.316289	0.00904059	0.0660045	11.8392	11.4723	11.891	11.6121	11.5573	11.2996	11.3704	11.3206		2821	2485	2189	3572	4084	2564	3112	2772
100055551	ELMO1	engulfment and cell motility 1	0.690334	0.00905443	0.0660656	6.47757	6.68998	6.83973	6.7842	6.44431	6.29116	6.44544	6.44722		10	20	18	32	16	7	14	13
100070538	RPL12	ribosomal protein L12	-0.256053	0.00906437	0.0660982	12.6592	12.5339	12.6576	12.5846	12.9438	12.6854	12.9924	12.8409		5047	5295	3770	7134	10927	6888	9858	8183
100059240	AK3	adenylate kinase 3	0.35811	0.00909192	0.0662591	11.4101	11.5255	12.034	11.5976	11.3082	11.2581	11.4082	11.1799		2073	2582	2424	3535	3412	2488	3198	2503
100052218	PNKP	polynucleotide kinase 3'-phosphatase	-0.611859	0.00912146	0.0664344	6.83826	6.93283	6.58159	7.08527	7.0614	7.18416	7.3424	7.30245		24	33	10	56	64	59	86	75
100051661	RNF31	ring finger protein 31	-0.467413	0.00915169	0.0666144	7.81174	7.79083	7.65848	8.0986	7.97177	8.2805	8.37799	8.15902		101	113	63	206	214	223	283	210
100057533	CACNA2D1	calcium voltage-gated channel auxiliary subunit alpha2delta 1	-0.667882	0.0091582	0.0666216	7.05942	6.88239	6.40774	6.76923	7.97177	8.15793	6.56927	7.76822		36	30	6	31	214	197	20	137
102148066	LOC102148066	uncharacterized LOC102148066	0.380241	0.00917784	0.0667243	9.40361	9.29288	9.44369	9.22018	9.31125	8.91523	8.84031	8.87715		453	474	350	580	744	402	434	414
100072516	ASAP2	ArfGAP with SH3 domain, ankyrin repeat and PH domain 2	0.381059	0.00919001	0.0667726	9.80991	10.0135	9.94007	9.47796	9.31775	9.66469	9.3721	9.47339		627	842	519	717	748	749	682	684
100061215	SPAG7	sperm associated antigen 7	-0.311732	0.00919823	0.0667922	8.79977	8.71559	8.69242	8.81428	9.08984	8.88064	9.10108	8.98552		271	288	184	409	618	390	544	455
100061549	HEMK1	HemK methyltransferase family member 1	-0.48309	0.00921098	0.0668446	8.2159	7.78316	7.59162	8.07046	8.28756	8.28949	8.48298	8.19106		156	112	58	200	297	225	313	217
100051146	PFKFB2	6-phosphofructo-2-kinase/fructose-2,6-biphosphatase 2	0.419325	0.00924199	0.0670294	10.6992	10.6134	10.6178	9.92752	9.93614	10.1111	10.2254	9.98477		1233	1326	868	1024	1226	1061	1335	1025
100061920	EIF4B	eukaryotic translation initiation factor 4B	-0.215972	0.00927203	0.0671846	12.3273	12.2146	12.2425	12.3215	12.4773	12.4735	12.5861	12.4357		3992	4224	2811	5923	7865	5931	7405	6149
100066937	RHOT2	ras homolog family member T2	-0.493718	0.00927451	0.0671846	7.98105	7.94203	7.68424	8.38954	8.23574	8.53092	8.55837	8.36878		122	134	65	276	282	284	336	259
100072204	TRPC3	transient receptor potential cation channel subfamily C member 3	0.699013	0.00928513	0.0672213	6.65318	6.73212	6.58159	6.4571	6.3814	6.25484	6.22362	6.3959		16	22	10	14	13	6	6	11
100054247	SKAP2	src kinase associated phosphoprotein 2	0.438103	0.00929696	0.0672288	7.75896	7.98875	7.92707	7.89851	7.57746	7.50489	7.53845	7.78683		95	141	86	166	135	93	112	140
100052541	C20H6orf62	chromosome 20 C6orf62 homolog	0.319834	0.00930141	0.0672288	10.6525	10.8381	10.998	10.5344	10.4491	10.336	10.4652	10.5413		1191	1566	1149	1625	1813	1259	1600	1564
100071145	MED13	mediator complex subunit 13	0.29583	0.00930287	0.0672288	10.9143	10.8909	11.0835	10.6506	10.6894	10.5845	10.5611	10.5617		1445	1628	1223	1772	2169	1517	1719	1588
102150767	IER3IP1	immediate early response 3 interacting protein 1	0.420175	0.00931037	0.067242	9.87157	9.90156	10.0591	9.73694	9.87279	9.46689	9.38101	9.12354		658	772	569	882	1167	639	687	512
100054660	FRMD1	FERM domain containing 1	-0.517147	0.00931583	0.067242	8.01831	8.08969	7.5209	8.26835	8.20365	8.58247	8.61156	8.29126		127	157	53	245	273	298	353	240
100071457	CLIC4	chloride intracellular channel 4	-0.351244	0.00934124	0.0673852	12.5238	12.5129	12.3997	11.9866	12.9064	12.7608	12.7492	12.5204		4587	5217	3142	4669	10643	7264	8308	6528
100050923	SRGAP2	SLIT-ROBO Rho GTPase activating protein 2	-0.373495	0.00937612	0.0675964	8.06167	8.13154	8.17588	8.17086	8.43214	8.59685	8.26818	8.35282		133	164	112	222	342	302	254	255
100053827	POLG	DNA polymerase gamma, catalytic subunit	-0.355221	0.00941833	0.0678485	8.46935	8.37329	8.33224	8.61654	8.62523	8.81185	8.84291	8.68293		200	209	131	342	410	367	435	348
100066292	NACC2	NACC family member 2	-0.331359	0.00942231	0.0678485	8.50053	8.53111	8.52744	8.69664	8.70002	8.93221	8.84291	8.8744		206	243	158	368	439	408	435	413
102147398	SOX12	SRY-box 12	-0.691344	0.00944334	0.0679594	6.2299	6.20157	6.23053	6.04851	6.55367	6.46758	6.2575	6.61918		4	4	3	2	22	13	7	21
100064934	MTPN	myotrophin	0.355224	0.00945293	0.0679879	11.073	11.5569	11.3829	11.0169	11.0202	10.7283	10.9484	10.9324		1623	2641	1520	2321	2767	1688	2289	2089
100056981	HECTD4	HECT domain E3 ubiquitin protein ligase 4	0.407655	0.00946461	0.0680258	9.09393	9.45864	9.24013	9.00442	8.65667	8.91807	8.68916	9.08139		350	543	296	483	422	403	379	494
100066402	RABEP2	rabaptin, RAB GTPase binding effector protein 2	-0.56754	0.00946945	0.0680258	7.37161	7.27627	6.86707	7.36819	7.345	7.78368	7.70089	7.59416		58	58	19	86	99	131	137	111
100055772	VPS13B	vacuolar protein sorting 13 homolog B	0.357029	0.00948865	0.0680895	10.1757	10.3162	10.6101	10.0583	9.90105	10.0901	9.81826	9.99858		832	1061	863	1133	1193	1044	975	1036
100057932	TMEM56	transmembrane protein 56	0.410489	0.00948959	0.0680895	11.6112	11.4247	11.6207	11.1038	11.0113	11.1571	11.2558	10.5684		2396	2401	1804	2473	2749	2312	2864	1596
100629959	SCUBE3	signal peptide, CUB domain and EGF like domain containing 3	-0.633335	0.00952953	0.0683355	6.72752	6.73212	6.81153	6.76923	6.922	7.12808	7.36678	6.86359		19	22	17	31	50	54	89	36
100071709	LOC100071709	peroxiredoxin-1 pseudogene	0.34469	0.00953607	0.0683418	10.8308	10.7413	10.9211	10.5253	10.6876	10.3265	10.358	10.2573		1359	1458	1086	1614	2166	1250	1476	1263
100629436	EBPL	EBP like	0.582596	0.00957995	0.0685926	7.87888	7.97557	8.79615	8.03198	7.67876	7.61507	7.57944	8.03278		109	139	202	192	153	107	118	184
100034166	CLOCK	clock circadian regulator	0.347209	0.00958242	0.0685926	8.7789	8.56576	8.67436	8.84422	8.36657	8.54955	8.36703	8.49014		266	251	181	420	321	289	280	291
100059021	LOC100059021	60S ribosomal protein L12	-0.273639	0.00959894	0.0686702	9.49769	9.43117	9.54534	9.48483	9.76332	9.60642	9.85187	9.71042		489	531	380	721	1071	715	1001	827
100067899	PLEKHA5	pleckstrin homology domain containing A5	0.303465	0.0096198	0.068734	9.87351	9.87639	10.1129	9.81516	9.55306	9.78074	9.54844	9.66857		659	757	593	938	906	821	787	800
100629145	CALM2	calmodulin 2	0.377657	0.0096225	0.068734	12.6911	12.6573	12.8555	12.4192	12.6351	11.9726	12.2147	12.1374		5162	5777	4334	6347	8792	4157	5694	4977
100066051	FBXL4	F-box and leucine rich repeat protein 4	0.499007	0.00962492	0.068734	8.33698	8.46831	8.94861	8.09395	7.98884	8.09216	8.1869	8.053		176	229	231	205	218	184	234	188
102150902	LOC102150902	histone H2B type 3-B	-0.417421	0.00969189	0.0691714	9.20381	9.40551	8.94362	9.37262	9.80305	9.48985	9.87469	9.3213		384	520	230	658	1105	651	1019	604
100061898	MARCH5	membrane associated ring-CH-type finger 5	0.307351	0.00970474	0.0692222	9.62579	9.62538	9.69723	9.36705	9.39343	9.21659	9.31743	9.28471		542	621	429	655	796	520	652	586
100053119	E2F4	E2F transcription factor 4	-0.488587	0.00972419	0.06932	7.40813	7.36647	7.03892	7.35983	7.52347	7.5454	7.68249	7.67079		61	66	26	85	126	98	134	122
102150168	MICALL2	MICAL like 2	-0.693749	0.00974	0.0693917	6.32616	6.33082	6.29694	6.60198	6.48285	6.73709	6.83723	6.87765		6	7	4	21	18	26	37	37
100070789	MAP1A	microtubule associated protein 1A	-0.682969	0.00975463	0.069455	6.2299	6.14769	6.04803	6.15214	6.33515	6.35652	6.69066	6.3959		4	3	1	4	11	9	27	11
100060787	ZXDC	ZXD family zinc finger C	-0.25588	0.00976185	0.0694655	9.37634	9.25152	9.34555	9.28274	9.57351	9.53836	9.53575	9.50548		443	458	323	611	921	677	779	702
100050687	ZC3H18	zinc finger CCCH-type containing 18	-0.412437	0.00979167	0.0696367	8.3195	8.26583	7.94798	8.35545	8.43214	8.72327	8.66279	8.41939		173	188	88	267	342	339	370	272
100054859	NTF4	neurotrophin 4	0.678712	0.00981787	0.0697614	6.62674	6.73212	7.1855	7.16822	6.46388	6.7014	6.69066	6.51695		15	22	33	64	17	24	27	16
100050511	ARL6IP6	ADP ribosylation factor like GTPase 6 interacting protein 6	-0.393118	0.00982075	0.0697614	7.68497	7.64516	7.56383	7.75572	7.90567	7.95569	7.95399	7.89881		87	95	56	141	199	159	183	159
100058175	RALGAPA1	Ral GTPase activating protein catalytic alpha subunit 1	0.344646	0.00984773	0.0699119	9.46443	9.55508	9.85046	9.42	9.22229	9.34409	9.13106	9.35501		476	587	484	684	691	578	558	621
100068270	LOC100068270	acyl-coenzyme A synthetase ACSM2B, mitochondrial	0.695666	0.00985364	0.0699128	6.65318	6.49308	6.72091	6.7842	6.33515	6.38637	5.97184	6.47132		16	12	14	32	11	10	1	14
100055452	MICU2	mitochondrial calcium uptake 2	0.335726	0.00987733	0.0700398	9.86376	9.78012	9.84517	9.55174	9.67535	9.38553	9.38101	9.34122		654	702	482	761	999	598	687	614
100053158	TTC33	tetratricopeptide repeat domain 33	0.395032	0.00991946	0.0702972	8.05454	8.04648	8.30079	8.04654	7.94573	7.79676	7.76614	7.81726		132	150	127	195	208	133	148	145
100063510	CREBL2	cAMP responsive element binding protein like 2	0.344182	0.00994553	0.0704407	9.14993	8.96461	9.35679	9.01638	8.88771	8.70354	8.88138	8.83815		367	359	326	488	519	333	450	400
102149568	SLC26A6	solute carrier family 26 (anion exchanger), member 6	-0.31389	0.00995722	0.0704822	10.0695	9.8679	9.90997	10.0058	10.2054	10.4168	10.382	10.027		767	752	507	1088	1508	1338	1503	1059
100055053	ANAPC11	anaphase promoting complex subunit 11	-0.501305	0.00999658	0.0707193	7.97346	8.14326	7.56383	8.23104	8.32764	8.15298	8.50967	8.6216		121	166	56	236	309	196	321	329
100059054	AP1B1	adaptor related protein complex 1 subunit beta 1	-0.374959	0.0100114	0.0707831	10.3794	10.5785	9.89469	10.282	10.7341	10.7522	10.7439	10.4845		971	1292	501	1344	2242	1718	1969	1499
100053156	LOC100053156	histone H2B type 1-B	-0.427161	0.0100241	0.0708067	9.73051	10.0151	9.50218	9.88155	10.2858	9.96908	10.6003	9.94124		589	843	367	988	1603	951	1770	991
100060493	SNX4	sorting nexin 4	0.278221	0.0100265	0.0708067	11.9563	11.8	12.0165	11.6357	11.6454	11.5152	11.5989	11.5475		3067	3144	2394	3633	4351	2996	3669	3265
100070709	FRMD5	FERM domain containing 5	0.688849	0.0100331	0.0708118	6.65318	7.05566	7.01615	6.52304	6.74516	6.17139	6.1867	6.27604		16	41	25	17	35	4	5	7
100050876	LOC100050876	ATP-binding cassette sub-family D member 2-like	0.643563	0.0100393	0.0708144	6.97337	6.88239	7.16577	6.76923	6.64803	6.53941	6.79585	6.53863		31	30	32	31	28	16	34	17
100062947	SPRED2	sprouty related EVH1 domain containing 2	0.472505	0.0100835	0.0710504	8.03292	8.18348	7.92707	7.76775	7.7573	7.43706	7.60602	7.78683		129	173	86	143	168	85	122	140
100146448	RIOX1	ribosomal oxygenase 1	-0.440263	0.0100845	0.0710504	7.52225	7.57451	7.2791	7.52386	7.7573	7.68099	7.85543	7.76196		71	87	38	106	168	116	164	136
100054628	NUCB1	nucleobindin 1	-0.469398	0.0100959	0.0710893	8.27173	8.28696	7.78228	8.55161	8.59305	8.82406	8.58991	8.58482		165	192	73	322	398	371	346	318
100063482	TNPO2	transportin 2	-0.381891	0.0101131	0.0711689	8.8244	8.96139	8.49333	8.81703	8.92027	9.29053	9.17076	9.07901		277	358	153	410	534	553	577	493
100070399	MAP1S	microtubule associated protein 1S	-0.690101	0.010156	0.0714039	6.36801	6.40129	6.15147	6.70648	6.58651	6.86646	6.91467	6.83479		7	9	2	27	24	34	43	34
100060275	NPM3	nucleophosmin/nucleoplasmin 3	-0.418189	0.0101584	0.0714039	8.87241	8.78304	8.53417	8.9996	9.46675	8.90379	9.21737	9.0885		289	306	159	481	845	398	600	497
102149784	LOC102149784	uncharacterized LOC102149784	0.504664	0.0101723	0.0714603	8.27173	7.85054	8.12247	7.9873	7.38018	7.89082	7.83915	7.61554		165	121	106	183	104	148	161	114
100062041	PCGF5	polycomb group ring finger 5	0.313716	0.0101987	0.0715504	10.216	10.1174	10.273	10.0595	9.97755	9.80378	10.0216	9.64158		858	912	670	1134	1266	836	1142	783
100067620	CLDN9	claudin 9	-0.693028	0.0102017	0.0715504	6.44325	6.43346	5.79725	6.56362	6.5192	6.96619	6.76712	6.78976		9	10	0	19	20	41	32	31
100072967	CYP2U1	cytochrome P450 family 2 subfamily U member 1	0.620651	0.0102051	0.0715504	7.07578	7.05566	7.39823	7.18798	6.9536	6.51633	6.88958	6.93185		37	41	45	66	53	15	41	41
100066388	CREB1	cAMP responsive element binding protein 1	0.344463	0.0102134	0.0715504	9.27654	9.35519	9.45767	9.15258	9.16395	9.06116	8.99084	8.78927		408	499	354	548	658	456	495	383
100065036	RANBP9	RAN binding protein 9	0.32865	0.0102147	0.0715504	10.378	10.2538	10.6651	10.1887	10.1386	10.038	9.94103	10.1229		970	1012	899	1252	1433	1003	1073	1140
100051082	UBE2W	ubiquitin conjugating enzyme E2 W	0.396544	0.0102219	0.0715591	9.26765	9.30051	9.71477	9.27283	9.30473	8.92939	8.95289	8.92044		405	477	435	606	740	407	479	430
100051666	TOP3A	DNA topoisomerase III alpha	-0.352238	0.0102312	0.0715826	9.71756	9.55296	9.232	9.54847	9.72732	10.0237	9.92412	9.72863		583	586	294	759	1041	992	1059	839
100072839	MCM9	minichromosome maintenance 9 homologous recombination repair factor	0.266168	0.0102469	0.071651	9.27062	9.24363	9.29966	9.22636	8.96461	9.0866	9.02094	9.055		406	455	311	583	555	466	508	483
100059372	KIF26B	kinesin family member 26B	-0.653406	0.0102829	0.0718235	7.07578	6.89951	7.2791	6.8134	6.90033	7.85402	7.55227	7.4329		37	31	38	34	48	142	114	90
100050695	AGL	amylo-alpha-1, 6-glucosidase, 4-alpha-glucanotransferase	0.34302	0.0102834	0.0718235	10.6422	10.6701	10.9348	10.5917	10.2817	10.2028	10.3031	10.6635		1182	1383	1097	1696	1598	1138	1416	1713
100072674	TGFBI	transforming growth factor beta induced	-0.68035	0.0102932	0.0718501	6.44325	6.54765	6.23053	6.70648	6.88931	6.93876	6.58788	6.98311		9	14	3	27	47	39	21	45
100056769	STX12	syntaxin 12	0.343304	0.0103555	0.0722437	8.69216	8.58276	8.64372	8.46237	8.36657	8.29396	8.2118	8.42701		246	255	176	296	321	226	240	274
100062780	RAB3IL1	RAB3A interacting protein like 1	-0.473691	0.0103714	0.0723129	8.17082	8.11971	7.69692	8.32834	8.39506	8.43779	8.75437	8.32853		149	162	66	260	330	260	402	249
100056015	SLC35A3	solute carrier family 35 member A3	0.246938	0.0103834	0.072327	11.9577	11.9182	11.9664	11.7894	11.7243	11.7723	11.5906	11.5479		3070	3421	2310	4056	4604	3603	3647	3266
100059744	ZNF543	zinc finger protein 543	0.478332	0.0103854	0.072327	7.67541	7.41943	7.5778	7.66162	7.32337	7.34636	7.14525	7.38248		86	71	57	126	96	75	64	84
100033908	SOX9	SRY-box 9	0.465307	0.0104651	0.072824	9.4224	9.97926	9.99605	9.17831	9.22229	9.05601	9.19931	9.41261		460	820	542	560	691	454	591	651
102150216	LOC102150216	uncharacterized LOC102150216	0.457739	0.0104689	0.072824	8.241	7.82103	8.18458	7.79734	7.68952	7.7638	7.68249	7.65721		160	117	113	148	155	128	134	120
100054749	ERP44	endoplasmic reticulum protein 44	-0.239924	0.0104947	0.0729364	10.9302	10.9092	10.9009	10.7568	11.1528	11.1871	11.0091	11.0828		1462	1650	1070	1917	3048	2363	2393	2332
100060448	TIMM13	translocase of inner mitochondrial membrane 13	-0.638252	0.0105019	0.0729364	6.93671	7.25253	6.61889	7.47927	7.40078	7.40163	7.73097	7.77446		29	56	11	100	107	81	142	138
100069745	SOGA1	suppressor of glucose, autophagy associated 1	-0.684991	0.0105054	0.0729364	6.67875	6.29164	6.29694	6.63843	6.61791	7.13954	6.80986	6.86359		17	6	4	23	26	55	35	36
100061669	POLE	DNA polymerase epsilon, catalytic subunit	-0.348768	0.0105092	0.0729364	10.2176	10.3335	9.91756	10.3035	10.4615	10.804	10.5304	10.3599		859	1075	510	1366	1830	1785	1680	1365
100055488	TMEM86B	transmembrane protein 86B	-0.555059	0.010533	0.0730267	6.91784	7.24048	7.06117	7.40908	7.33062	7.56123	7.52447	7.66402		28	55	27	91	97	100	110	121
100630825	OCIAD2	OCIA domain containing 2	0.385107	0.0105388	0.0730267	9.82205	10.1216	10.0907	10.1057	9.73459	9.50871	9.36852	9.98098		633	915	583	1175	1047	661	680	1022
100061217	NR3C1	nuclear receptor subfamily 3 group C member 1	0.419135	0.0105403	0.0730267	8.62337	8.91888	9.28795	8.86029	8.59034	8.65294	8.39964	8.65743		231	345	308	426	397	318	289	340
100050782	RELCH	RAB11 binding and LisH domain, coiled-coil and HEAT repeat containing	0.389802	0.0105464	0.073027	10.5408	10.5029	10.9423	10.5094	10.1367	10.3106	9.92291	10.5258		1096	1221	1103	1595	1431	1235	1058	1546
100060571	TRIP10	thyroid hormone receptor interactor 10	-0.49271	0.0105627	0.073094	7.57547	7.80602	7.47637	7.8712	7.78243	8.30285	7.99335	8.10707		76	115	50	161	173	228	191	199
100063358	SPECC1	sperm antigen with calponin homology and coiled-coil domains 1	0.310394	0.0105701	0.073094	9.27949	9.32313	9.64024	9.36891	9.13477	9.09163	9.11401	9.1889		409	486	410	656	642	468	550	541
100051209	CEP290	centrosomal protein 290	0.473587	0.0105758	0.073094	8.28383	8.13741	8.59965	8.4118	8.15218	8.18238	7.68249	7.89881		167	165	169	282	259	202	134	159
100068529	DBN1	drebrin 1	-0.551646	0.0105821	0.073094	7.09188	7.24048	6.94453	7.35983	7.2712	7.52126	7.53845	7.71068		38	55	22	85	89	95	112	128
100063925	OSTF1	osteoclast stimulating factor 1	0.325835	0.0105863	0.073094	9.74972	9.68272	9.84782	9.55989	9.51972	9.27957	9.25669	9.56589		598	650	483	766	882	548	620	737
100066546	BYSL	bystin like	-0.452115	0.0106452	0.0734435	7.91118	8.11971	7.7464	7.94105	8.40753	8.33353	8.39246	7.94319		113	162	70	174	334	235	287	167
100067962	RPL14	ribosomal protein L14	-0.25545	0.0106491	0.0734435	12.5957	12.6408	12.6841	12.6234	12.9236	12.6796	13.0428	12.9178		4826	5710	3841	7332	10773	6860	10213	8638
102150327	LOC102150327	uncharacterized LOC102150327	0.506992	0.0106623	0.0734658	7.80309	7.51869	7.47637	7.35141	7.16726	7.20579	7.30907	7.28387		100	81	50	84	76	61	82	73
100056543	COX11	cytochrome c oxidase copper chaperone COX11	0.351693	0.0106645	0.0734658	8.61866	8.67666	8.49333	8.44452	8.41989	8.26236	8.1827	8.27436		230	278	153	291	338	219	233	236
100630096	LYRM1	LYR motif containing 1	0.590131	0.0106919	0.073613	7.50029	7.1781	7.88423	7.2636	7.07065	7.1165	6.9862	7.24575		69	50	82	74	65	53	49	69
100056564	LAMB3	laminin subunit beta 3	-0.546598	0.0107183	0.0737521	7.07578	6.91631	6.78238	7.07442	7.16726	7.40163	7.24824	7.2554		37	32	16	55	76	81	75	70
100055873	TSPAN7	tetraspanin 7	0.584283	0.0107364	0.0738347	7.04279	7.21595	7.33169	7.11715	6.74516	6.89606	6.75238	7.06683		35	53	41	59	35	36	31	52
100072862	PPP3CB	protein phosphatase 3 catalytic subunit beta	0.397511	0.0107614	0.0739646	8.55098	8.68454	8.62501	8.20129	8.27735	8.19204	8.1869	8.18653		216	280	173	229	294	204	234	216
100061959	NPR1	natriuretic peptide receptor 1	0.671039	0.0107725	0.073999	7.44354	7.01138	6.99286	7.62189	6.55367	6.85129	6.64101	7.21627		64	38	24	120	22	33	24	66
100067678	MRPL14	mitochondrial ribosomal protein L14	-0.441531	0.0108041	0.0741738	8.54602	8.49558	8.02839	8.67248	8.93308	8.61815	8.99784	8.78047		215	235	96	360	540	308	498	380
100049807	CNOT3	CCR4-NOT transcription complex subunit 3	-0.442753	0.0108162	0.074213	7.71323	7.55618	7.29691	7.67458	7.86434	7.80325	7.93385	7.88176		90	85	39	128	190	134	179	156
100053990	MTHFD2	methylenetetrahydrofolate dehydrogenase (NADP+ dependent) 2, methenyltetrahydrofolate cyclohydrolase	-0.342465	0.0108221	0.074213	9.14346	9.26976	9.02142	8.94552	9.5558	9.31005	9.49697	9.23229		365	465	246	459	908	562	755	561
100070300	TAB1	TGF-beta activated kinase 1 (MAP3K7) binding protein 1	-0.531011	0.0108311	0.0742327	7.37161	7.67065	7.22391	7.88219	7.77744	8.11274	7.98849	7.94319		58	98	35	163	172	188	190	167
100060715	LRWD1	leucine rich repeats and WD repeat domain containing 1	-0.499178	0.010908	0.0747171	7.6364	7.36647	7.14567	7.60154	7.69487	7.69518	7.93891	7.82923		82	66	31	117	156	118	180	147
100064785	LOC100064785	interferon alpha-inducible protein 27-like protein 2	-0.354671	0.0109598	0.0750263	10.5554	10.6913	10.2552	10.8536	10.9978	10.7709	10.9466	11.1262		1108	1405	661	2059	2722	1742	2286	2407
100065027	MPG	N-methylpurine DNA glycosylase	-0.576504	0.0109694	0.0750263	7.33389	7.37726	6.83973	7.68102	7.61216	7.71616	7.86081	7.85868		55	67	18	129	141	121	165	152
100065134	SALL3	spalt like transcription factor 3	-0.685813	0.010972	0.0750263	6.28052	6.33082	6.29694	6.38322	6.9536	6.71944	6.51027	6.33944		5	7	4	11	53	25	17	9
100034054	SELENBP1	selenium binding protein 1	-0.665979	0.0109779	0.0750263	6.32616	6.99617	6.65441	6.52304	6.87815	7.1165	7.0741	7.07825		6	37	12	17	46	53	57	53
100072901	ADK	adenosine kinase	0.317893	0.0109953	0.0751027	10.1341	10.1872	10.4295	10.2553	9.94033	9.73991	9.9326	10.1569		806	962	754	1317	1230	795	1066	1170
100052001	TTC21B	tetratricopeptide repeat domain 21B	-0.412361	0.0110097	0.0751582	9.35134	8.74221	9.31512	9.33887	9.72245	9.37529	9.5516	9.70736		434	295	315	640	1037	593	789	825
100053230	ZNF391	zinc finger protein 391	0.619813	0.0110185	0.075171	6.95521	6.86494	7.36544	7.2727	6.85541	6.92474	6.69066	6.70898		30	29	43	75	44	38	27	26
100060210	UBXN1	UBX domain protein 1	-0.346699	0.011024	0.075171	8.3195	8.2922	8.16713	8.50771	8.54335	8.66321	8.59302	8.6216		173	193	111	309	380	321	347	329
100063318	PRKCA	protein kinase C alpha	-0.299648	0.0110749	0.0754755	11.9061	12.2434	12.1684	12.2416	12.4683	12.6377	12.4334	12.2557		2959	4311	2667	5597	7815	6660	6648	5413
100057749	ARMCX3	armadillo repeat containing X-linked 3	0.534878	0.0111354	0.0758447	7.24065	7.2995	7.33169	7.19772	6.9536	6.82016	6.9862	7.1442		48	60	41	67	53	31	49	59
100066989	PHACTR2	phosphatase and actin regulator 2	0.347543	0.0111504	0.0759043	8.56577	8.40249	8.69242	8.397	8.28756	8.19685	8.26423	8.23554		219	215	184	278	297	205	253	227
100062781	C14H5orf24	chromosome 14 C5orf24 homolog	0.430919	0.0111699	0.0759945	8.00353	7.90061	8.14944	7.77967	7.73166	7.62257	7.75452	7.53526		125	128	109	145	163	108	146	103
100068262	RLF	rearranged L-myc fusion	0.393891	0.0111865	0.0760644	9.86571	9.80525	10.3138	9.54847	9.59633	9.48985	9.47052	9.54889		655	716	691	759	938	651	739	727
100064696	TACC2	transforming acidic coiled-coil containing protein 2	0.3301	0.0112062	0.0761557	9.32017	9.32563	9.1695	9.35959	8.95627	9.17694	9.08366	8.78927		423	487	279	651	551	503	536	383
100034236	IL1RN	interleukin 1 receptor antagonist	0.676414	0.0112191	0.0762003	7.37161	7.27627	7.33169	6.76923	7.02354	6.82016	6.28899	6.70898		58	58	41	31	60	31	8	26
100056545	VPS51	VPS51, GARP complex subunit	-0.481041	0.0112556	0.0764052	8.06876	8.11376	7.4914	8.20986	8.24276	8.40528	8.5261	8.37669		134	161	51	231	284	252	326	261
100147532	ARID3A	AT-rich interaction domain 3A	-0.510818	0.0112711	0.0764411	7.79439	7.90761	7.5209	8.20129	7.98033	8.53092	8.27996	8.32853		99	129	53	229	216	284	257	249
102150244	RASGRP2	RAS guanyl releasing protein 2	-0.582534	0.0112735	0.0764411	6.17228	5.99991	5.79725	5.79725	6.58651	5.98471	6.39807	6.42212		3	1	0	0	24	1	12	12
100052422	LOC100052422	DNA-directed RNA polymerase III subunit RPC4 pseudogene	-0.653372	0.011287	0.0764501	6.59933	6.57338	6.23053	6.47984	6.78349	6.77129	6.83723	6.72578		14	15	3	15	38	28	37	27
100053772	KLHL13	kelch like family member 13	0.493709	0.0112875	0.0764501	9.29997	8.90889	9.98887	9.20358	9.02165	8.82406	9.02551	8.80961		416	342	539	572	583	371	510	390
100058569	CTSF	cathepsin F	-0.422951	0.0113055	0.0765289	7.86242	7.87224	7.53538	7.83764	7.96315	8.26236	8.07328	8.04798		107	124	54	155	212	219	208	187
100052713	SCYL2	SCY1 like pseudokinase 2	0.327669	0.0113136	0.0765409	11.6721	11.6664	11.9031	11.3091	11.3942	11.197	11.2744	11.3892		2503	2857	2208	2871	3631	2380	2903	2913
100057632	TREX2	three prime repair exonuclease 2	-0.615314	0.011341	0.0766832	6.57084	6.64548	6.58159	6.82764	6.82018	7.04415	6.9862	6.99551		13	18	10	35	41	47	49	46
100146924	KRT10A	keratin 10A	0.43471	0.0113492	0.0766954	7.91118	7.87224	7.8286	7.85453	7.65696	7.32732	7.65752	7.64348		113	124	77	158	149	73	130	118
100066821	DNAJB14	DnaJ heat shock protein family (Hsp40) member B14	0.343835	0.0113555	0.0766954	9.63271	9.64343	9.63717	9.38553	9.39956	9.42183	9.04366	9.15321		545	630	409	665	800	616	518	525
100063217	PAK1	p21 (RAC1) activated kinase 1	-0.254886	0.0113648	0.0767154	9.26467	9.27493	9.2156	9.14389	9.43728	9.46689	9.46048	9.42386		404	467	290	544	825	639	733	657
100054239	RALY	RALY heterogeneous nuclear ribonucleoprotein	-0.318242	0.0113711	0.0767154	9.52772	9.60506	9.32279	9.66481	9.72367	9.7589	10.0261	9.80783		501	611	317	833	1038	807	1146	893
100064105	GLMP	glycosylated lysosomal membrane protein	-0.37272	0.0113884	0.0767889	8.45348	8.54421	8.56074	8.63231	8.57943	9.06884	8.90645	8.8494		197	246	163	347	393	459	460	404
100056757	NARF	nuclear prelamin A recognition factor	0.345956	0.0114178	0.0769441	10.1662	10.3273	10.2311	10.2503	10.1294	9.66132	9.69969	10.0834		826	1070	649	1312	1423	747	888	1106
100059416	UNC13D	unc-13 homolog D	-0.531706	0.0114411	0.0770183	7.47792	7.41943	7.14567	7.73131	7.62915	7.94993	7.69478	8.053		67	71	31	137	144	158	136	188
100053269	TMEM208	transmembrane protein 208	-0.355995	0.0114449	0.0770183	8.51586	8.53986	8.16713	8.51797	8.66184	8.84217	8.7516	8.68923		209	245	111	312	424	377	401	350
100033943	MFGE8	milk fat globule-EGF factor 8 protein	-0.408299	0.0114479	0.0770183	11.6274	11.6877	10.8609	11.6828	11.7886	11.9994	11.8958	12.0714		2424	2901	1039	3758	4821	4237	4538	4749
100056745	WNK1	WNK lysine deficient protein kinase 1	0.305794	0.0114787	0.0771825	11.2809	11.4067	11.284	11.0478	10.972	10.8288	10.8202	11.1639		1888	2370	1415	2374	2671	1818	2083	2474
100630388	LOC100630388	60S ribosomal protein L19 pseudogene	-0.252064	0.0114996	0.0772763	11.9225	11.8758	11.9363	12.061	12.0898	12.0952	12.3252	12.2953		2994	3319	2261	4923	5976	4536	6158	5567
100073198	ARFGEF3	ARFGEF family member 3	0.598276	0.0115092	0.0772763	6.91784	7.05566	7.16577	7.29955	6.69112	6.82016	6.9862	6.72578		28	41	32	78	31	31	49	27
100056440	PDZD11	PDZ domain containing 11	0.296577	0.0115118	0.0772763	9.13369	9.11677	9.28795	9.24473	9.07262	8.91523	8.84291	8.92841		362	409	308	592	609	402	435	433
100052181	IPP	intracisternal A particle-promoted polypeptide	0.428003	0.0115364	0.0773986	8.02563	8.07134	8.19322	7.89851	7.95011	7.68811	7.60602	7.71068		128	154	114	166	209	117	122	128
100062938	CNOT2	CCR4-NOT transcription complex subunit 2	0.256975	0.0115452	0.0774141	9.83609	9.90986	10.0103	9.78355	9.69661	9.60467	9.67677	9.61897		640	777	548	915	1016	714	872	769
100051010	VPS4B	vacuolar protein sorting 4 homolog B	0.282815	0.0115538	0.0774288	9.8909	9.90323	9.98406	9.67084	9.58429	9.51804	9.67098	9.63838		668	773	537	837	929	666	868	781
100055800	PMEPA1	prostate transmembrane protein, androgen induced 1	-0.557094	0.0115806	0.0775659	7.74995	8.02751	7.31443	7.47168	8.18915	7.88476	8.42448	7.86449		94	147	40	99	269	147	296	153
100051002	ARHGAP29	Rho GTPase activating protein 29	-0.458338	0.0116011	0.0776284	7.70388	7.4701	7.63217	7.47168	7.85497	8.10763	7.80597	7.70412		89	76	61	99	188	187	155	127
100059538	DZIP1	DAZ interacting zinc finger protein 1	-0.667454	0.0116028	0.0776284	6.2299	6.46398	6.40774	6.4089	6.73198	6.64468	6.64101	6.61918		4	11	6	12	34	21	24	21
100059676	RFT1	RFT1 homolog	0.337134	0.011624	0.0777052	8.14436	8.23893	8.25221	8.22261	8.0015	7.9785	7.97873	7.94319		145	183	121	234	221	163	188	167
102148429	FRMD8	FERM domain containing 8	-0.57656	0.0116273	0.0777052	6.93671	6.82901	6.72091	6.94662	6.96391	7.1165	7.24824	7.32072		29	27	14	44	54	53	75	77
100065074	USP40	ubiquitin specific peptidase 40	0.24397	0.0116373	0.0777052	10.126	9.99025	10.0795	10.1343	9.90964	9.84286	9.90209	9.77171		801	827	578	1201	1201	862	1041	868
100066340	RHBDF1	rhomboid 5 homolog 1	-0.536737	0.01164	0.0777052	7.51132	7.50913	7.36544	7.75572	7.49867	8.2064	8.06412	7.89315		70	80	43	141	122	207	206	158
100072667	TRPV3	transient receptor potential cation channel subfamily V member 3	0.568173	0.0116699	0.0778569	7.44354	7.20348	7.08295	7.29067	6.86685	7.08096	6.76712	7.07825		64	52	28	77	45	50	32	53
100063136	GNAQ	G protein subunit alpha q	0.356405	0.0116756	0.0778569	9.85591	9.85421	10.1647	9.57122	9.68789	9.45138	9.46885	9.52475		650	744	617	773	1009	631	738	713
100054281	CALCRL	calcitonin receptor like receptor	0.676919	0.0117163	0.0780707	6.97337	6.49308	7.12518	7.47168	6.82018	6.73709	6.48938	6.47132		31	12	30	99	41	26	16	14
100069075	ROBO1	roundabout guidance receptor 1	0.398609	0.0117206	0.0780707	9.56438	8.97102	9.16523	9.38553	9.09174	8.72327	8.96486	8.91242		516	361	278	665	619	339	484	427
100068260	NCKAP1	NCK associated protein 1	0.300694	0.0117296	0.0780877	11.4716	11.4287	11.4514	11.156	11.2604	10.915	10.9721	11.1415		2167	2408	1597	2569	3296	1937	2329	2434
100056669	NCAPH2	non-SMC condensin II complex subunit H2	-0.410839	0.0117753	0.0783489	8.25338	8.28696	7.86227	8.42279	8.52067	8.43376	8.65982	8.605		162	192	80	285	372	259	369	324
100052872	GAS2L3	growth arrest specific 2 like 3	0.40882	0.0117905	0.0784065	9.15959	9.49004	9.64024	9.17831	9.17474	8.6734	9.08366	9.03058		370	557	410	560	664	324	536	473
100066874	TMX1	thioredoxin related transmembrane protein 1	0.307177	0.0118439	0.0787181	10.1819	10.3249	10.1282	10.041	9.97959	10.0367	9.71523	9.76584		836	1068	600	1118	1268	1002	899	864
100067385	RABGAP1	RAB GTPase activating protein 1	0.286997	0.0118616	0.0787458	10.1913	10.1174	10.225	9.9187	9.71512	9.82645	9.91925	9.91501		842	912	646	1017	1031	851	1055	971
100057649	JDP2	Jun dimerization protein 2	-0.601183	0.0118675	0.0787458	6.72752	6.77221	6.61889	7.04116	7.12445	7.29816	7.09493	6.99551		19	24	11	52	71	70	59	46
100069561	TRAP1	TNF receptor associated protein 1	-0.393925	0.0118705	0.0787458	10.8924	10.8451	10.3176	11.1961	11.1383	11.2625	11.262	11.3677		1422	1574	693	2645	3016	2496	2877	2868
100629931	LMTK2	lemur tyrosine kinase 2	0.321557	0.0118741	0.0787458	9.53759	9.75085	9.59041	9.41821	9.18366	9.36081	9.15418	9.43501		505	686	394	683	669	586	569	663
100063802	HAT1	histone acetyltransferase 1	0.386698	0.0119067	0.0788833	9.651	9.82819	9.79112	10.3179	9.70897	9.48033	9.49205	9.50548		553	729	462	1381	1026	646	752	702
100061130	AKT1	AKT serine/threonine kinase 1	-0.46527	0.0119079	0.0788833	8.82847	8.93538	8.14944	9.05864	9.07838	9.30573	9.22334	9.27438		278	350	109	506	612	560	603	581
100629446	VKORC1L1	vitamin K epoxide reductase complex subunit 1 like 1	0.398489	0.0119195	0.0789168	10.3294	10.6114	10.6054	9.83808	9.96936	10.0393	9.93983	9.95676		935	1324	860	955	1258	1004	1072	1003
100063536	LONRF1	LON peptidase N-terminal domain and ring finger 1	0.54419	0.0119335	0.0789665	7.29488	7.66221	7.83992	7.40102	7.40078	7.20579	7.17433	7.06683		52	97	78	90	107	61	67	52
100053289	PSMG3	proteasome assembly chaperone 3	-0.41444	0.011948	0.0790192	9.27358	9.41723	8.71615	9.41641	9.80075	9.62726	9.60116	9.47519		407	525	188	682	1103	727	821	685
100146562	CASTOR1	cytosolic arginine sensor for mTORC1 subunit 1	-0.378648	0.0119594	0.079022	8.26564	8.20594	8.10418	8.34003	8.35049	8.42163	8.61463	8.71106		164	177	104	263	316	256	354	357
100070342	RPS19BP1	ribosomal protein S19 binding protein 1	-0.506439	0.0119615	0.079022	7.50029	7.31094	6.96899	7.50177	7.6007	7.72308	7.7428	7.62959		69	61	23	103	139	122	144	116
100051072	LPGAT1	lysophosphatidylglycerol acyltransferase 1	0.386645	0.0120577	0.0796139	9.46443	9.35519	9.8157	9.73981	8.97703	9.47459	9.20335	9.28265		476	499	471	884	561	643	593	585
102150464	LOC102150464	uncharacterized LOC102150464	0.677026	0.0120678	0.0796368	6.40686	6.46398	6.65441	6.62043	6.12281	6.38637	6.2575	6.24081		8	11	12	22	4	10	7	6
100070615	TMEM200B	transmembrane protein 200B	-0.294061	0.0120839	0.07969	8.79977	8.97102	8.92348	9.054	9.12553	9.22347	9.15001	9.27438		271	361	226	504	637	523	567	581
100071396	FUT9	fucosyltransferase 9	0.529433	0.012089	0.07969	9.18502	8.70015	9.81027	9.25281	8.74451	9.04047	8.861	8.30795		378	284	469	596	457	448	442	244
100068385	CKAP4	cytoskeleton associated protein 4	-0.35894	0.0120962	0.0796936	11.3584	11.5458	11.1178	10.9949	11.9082	11.6306	11.5045	11.4897		1997	2620	1254	2284	5251	3255	3428	3132
100052319	KATNB1	katanin regulatory subunit B1	-0.567455	0.0121237	0.0798104	7.35918	7.12544	6.68836	7.29955	7.43433	7.43706	7.64485	7.54278		57	46	13	78	112	85	128	104
100070188	SLC27A1	solute carrier family 27 member 1	-0.646786	0.0121281	0.0798104	6.75085	7.02636	6.40774	6.98315	6.93265	7.55334	7.15503	7.23601		20	39	6	47	51	99	65	68
100147047	JMJD8	jumonji domain containing 8	-0.478278	0.0121337	0.0798104	7.22666	7.34458	7.01615	7.33439	7.51113	7.63002	7.45946	7.5124		47	64	25	82	124	109	101	100
100061688	MAP3K1	mitogen-activated protein kinase kinase kinase 1	0.296657	0.0121546	0.0798552	10.2373	10.0782	10.3701	10.158	10.1137	9.82495	9.82218	9.94254		872	885	721	1223	1406	850	978	992
100058375	PATZ1	POZ/BTB and AT hook containing zinc finger 1	-0.470772	0.0121671	0.0798552	7.29488	7.41943	7.2791	7.63528	7.7874	7.56907	7.7369	7.79298		52	71	38	122	174	101	143	141
100057707	ILF3	interleukin enhancer binding factor 3	-0.284244	0.0121699	0.0798552	9.90998	10.1174	9.76892	9.94252	10.1313	10.3276	10.2264	10.1513		678	912	454	1036	1425	1251	1336	1165
100052693	CCS	copper chaperone for superoxide dismutase	-0.609173	0.0121707	0.0798552	7.38391	7.40903	7.10428	8.04171	8.48594	7.95569	7.8446	7.79909		59	70	29	194	360	159	162	142
100064064	ABCB8	ATP binding cassette subfamily B member 8	-0.457116	0.0121736	0.0798552	9.2587	9.30051	8.61239	9.33507	9.28829	9.80835	9.81039	9.43871		402	477	171	638	730	839	969	665
100052649	KLHL23	kelch like family member 23	0.675453	0.0122325	0.0801682	6.47757	6.59821	7.1855	6.69001	6.33515	6.3249	6.56927	6.42212		10	16	33	26	11	8	20	12
100053095	CORO1B	coronin 1B	-0.551735	0.0122346	0.0801682	8.51077	8.36836	7.6188	8.76099	8.56289	9.10164	9.08804	8.82109		208	208	60	390	387	472	538	394
100062920	UBE2B	ubiquitin conjugating enzyme E2 B	0.452675	0.0122471	0.0802068	8.67868	8.90889	9.43665	8.66943	8.66184	8.54213	8.46944	8.53302		243	342	348	359	424	287	309	303
100058620	RWDD4	RWD domain containing 4	0.293719	0.0122559	0.0802213	10.8016	10.6514	10.718	10.5128	10.581	10.3907	10.2254	10.3265		1330	1364	935	1599	2001	1312	1335	1331
100071928	LOC100071928	aflatoxin B1 aldehyde reductase member 3	-0.657556	0.0122887	0.0803921	6.54116	6.66805	6.15147	6.65601	6.86685	7.03158	6.88958	6.69183		12	19	2	24	45	46	41	25
100063532	MAPK14	mitogen-activated protein kinase 14	0.256912	0.012342	0.0806969	9.76867	9.70961	9.78006	9.86064	9.65632	9.46496	9.53893	9.52475		607	664	458	972	984	638	781	713
100065361	DOP1A	DOP1 leucine zipper like protein A	0.403196	0.0123592	0.0807417	8.64205	8.30777	8.93861	8.68462	8.32435	8.40939	8.26818	8.31209		235	196	229	364	308	253	254	245
100051915	RPL13A	ribosomal protein L13a	-0.284452	0.0123622	0.0807417	12.6653	12.4544	12.4844	12.5978	12.8678	12.581	13.0214	12.8809		5069	5006	3336	7201	10358	6399	10061	8417
100050962	SYVN1	synoviolin 1	-0.362459	0.0124022	0.0809594	8.84059	8.79397	8.35536	8.82797	8.96461	9.07901	8.99318	9.09793		281	309	134	414	555	463	496	501
100068441	AMDHD2	amidohydrolase domain containing 2	-0.47534	0.0124235	0.0810543	7.98858	7.94203	7.86227	8.17525	7.90114	8.51961	8.47623	8.5295		123	134	80	223	198	281	311	302
100072618	CAMK2D	calcium/calmodulin dependent protein kinase II delta	0.348445	0.0124435	0.0811014	10.093	10.0589	10.3042	10.1245	9.68414	9.58528	9.78518	10.1298		781	872	686	1192	1006	703	950	1146
100065864	RGS10	regulator of G protein signaling 10	-0.590732	0.0124505	0.0811014	6.99119	6.68998	6.94453	6.65601	7.03314	7.05657	7.30058	7.11174		32	20	22	24	61	48	81	56
100071241	SLC30A3	solute carrier family 30 member 3	-0.322914	0.0124508	0.0811014	10.7581	10.6255	10.3195	10.7806	10.7984	10.9016	11.1222	10.9862		1288	1338	694	1951	2351	1918	2599	2173
100068298	MCFD2	multiple coagulation factor deficiency 2	0.317482	0.0124636	0.0811409	11.9713	11.9686	12.3641	11.7928	11.8088	11.708	11.6883	11.635		3100	3546	3064	4066	4891	3441	3912	3477
100055811	BCS1L	BCS1 homolog, ubiquinol-cytochrome c reductase complex chaperone	-0.376483	0.0124928	0.0812873	8.241	8.53111	8.36298	8.35928	8.88991	8.54213	8.73484	8.52243		160	243	135	268	520	287	395	300
100071503	ARHGEF12	Rho guanine nucleotide exchange factor 12	0.270967	0.0125038	0.0813149	11.4703	11.5314	11.63	11.2587	11.2037	11.2542	11.0885	11.274		2165	2593	1816	2768	3163	2481	2536	2680
100055718	IFRD1	interferon related developmental regulator 1	0.632041	0.0125478	0.0815573	11.3389	11.1841	12.5519	11.0478	10.8856	10.7025	10.7952	10.7		1969	2017	3499	2374	2507	1656	2045	1760
100054640	ORMDL3	ORMDL sphingolipid biosynthesis regulator 3	0.417732	0.0125598	0.0815653	7.72251	7.77545	7.86227	7.82625	7.42102	7.56123	7.67007	7.45732		91	111	80	153	110	100	132	93
100064911	ELL2	elongation factor for RNA polymerase II 2	0.326918	0.0125625	0.0815653	10.0053	9.71719	10.2086	9.96351	9.67912	9.57994	9.59659	9.82485		730	668	638	1053	1002	700	818	905
100146495	ARFRP1	ADP ribosylation factor related protein 1	-0.294153	0.0125782	0.0816232	8.99295	8.89545	8.81819	8.96543	9.07262	9.22118	9.28739	9.10028		321	338	206	467	609	522	636	502
100629524	CSTA	cystatin A	0.466639	0.0126124	0.0817783	7.7768	7.85054	8.23562	7.9873	7.84079	7.47991	7.66381	7.55025		97	121	119	183	185	90	131	105
100063503	PRAG1	PEAK1 related, kinase-activating pseudokinase 1	-0.499212	0.0126161	0.0817783	7.00869	7.48977	7.34869	7.50177	7.73683	7.68811	7.70089	7.5797		33	78	42	103	164	117	137	109
100070886	MPV17L2	MPV17 mitochondrial inner membrane protein like 2	-0.62431	0.0126224	0.0817783	6.87891	6.98071	6.50048	7.32578	7.345	7.56907	7.39065	7.20626		26	36	8	81	99	101	92	65
100073036	SLC12A2	solute carrier family 12 member 2	-0.380004	0.0126457	0.0818852	9.2376	9.24363	9.29966	9.191	9.33545	9.94994	9.37031	9.64638		395	455	311	566	759	937	681	786
100069597	ITPRIP	inositol 1,4,5-trisphosphate receptor interacting protein	-0.621645	0.0126593	0.0819293	6.72752	6.57338	6.72091	6.70648	6.74516	7.08096	6.88958	7.20626		19	15	14	27	35	50	41	65
100072795	C14H5orf15	chromosome 14 C5orf15 homolog	0.295683	0.0126696	0.0819525	9.90809	9.69046	10.043	9.70647	9.6422	9.55296	9.54528	9.52995		677	654	562	861	973	685	785	716
100146886	RNF126	ring finger protein 126	-0.672399	0.0126912	0.0820292	6.28052	6.49308	5.79725	6.65601	6.63312	6.75436	6.88958	6.8493		5	12	0	24	27	27	41	35
100061309	SLAIN2	SLAIN motif family member 2	0.386494	0.0126951	0.0820292	8.26564	8.53111	8.61239	8.3126	8.17448	8.05001	8.02212	8.28705		164	243	171	256	265	176	197	239
100054275	ATL3	atlastin GTPase 3	0.244273	0.0127306	0.0822151	12.1729	12.0961	12.1758	12.0216	11.8654	12.0399	11.7901	11.7754		3578	3883	2681	4787	5093	4361	4208	3845
100063239	ZNF236	zinc finger protein 236	0.315827	0.0127532	0.0823167	8.62337	8.68061	8.84526	8.66638	8.344	8.47345	8.46944	8.52243		231	279	211	358	314	269	309	300
100067430	ABCC10	ATP binding cassette subfamily C member 10	-0.363766	0.0127766	0.0823945	9.651	9.69623	9.57127	9.94377	9.83835	10.36	10.1434	9.90571		553	657	388	1037	1136	1282	1254	964
100065050	BOP1	block of proliferation 1	-0.467404	0.0127852	0.0823945	7.95817	8.0018	7.5209	8.23104	8.31441	8.23467	8.49639	8.24426		119	143	53	236	305	213	317	229
100068898	STAG3	stromal antigen 3	0.626207	0.0127857	0.0823945	6.91784	6.68998	7.14567	6.82764	6.61791	6.53941	6.55016	6.70898		28	20	31	35	26	16	19	26
100066043	APOA2	apolipoprotein A2	0.504512	0.0128247	0.082602	8.27173	8.17781	8.89789	8.25603	7.91916	7.81613	7.95399	8.3038		165	172	221	242	202	136	183	243
100060062	DHRS7	dehydrogenase/reductase 7	0.438628	0.0128443	0.0826842	8.78728	8.84388	8.9184	8.651	8.00988	8.54955	8.69495	8.36481		268	323	225	353	223	289	381	258
100066547	MED22	mediator complex subunit 22	-0.584486	0.0128666	0.0827415	6.67875	6.75241	6.58159	6.82764	6.91123	7.1165	6.9511	7.01986		17	23	10	35	49	53	46	48
100056569	DDX54	DEAD-box helicase 54	-0.434782	0.0128669	0.0827415	8.10366	8.12564	7.83992	8.40442	8.41681	8.29841	8.69206	8.51175		139	163	78	280	337	227	380	297
100064862	G6PC3	glucose-6-phosphatase catalytic subunit 3	-0.376919	0.012913	0.0829934	8.60919	8.46371	8.24394	8.651	8.61725	8.77772	8.91882	8.94159		228	228	120	353	407	356	465	438
102149361	LOC102149361	uncharacterized LOC102149361	0.670513	0.0129287	0.0830504	6.51013	6.82901	6.54223	7.24518	6.33515	6.56174	6.58788	6.33944		11	27	9	72	11	17	21	9
100070649	MVB12B	multivesicular body subunit 12B	0.64716	0.0129615	0.0832167	7.13874	6.77221	7.2791	7.82625	6.98419	6.96619	6.87677	6.70898		41	24	38	153	56	41	40	26
100059087	EXOC1	exocyst complex component 1	0.314863	0.0130543	0.0837542	9.11063	9.09057	9.47838	9.20983	8.94999	8.94621	8.96962	8.95205		355	400	360	575	548	413	486	442
102150325	LOC102150325	homeobox protein unc-4 homolog	0.669349	0.0130618	0.0837542	6.97337	6.33082	6.54223	6.89562	6.40314	6.44172	6.1867	6.44722		31	7	9	40	14	12	5	13
100065742	LYRM2	LYR motif containing 2	0.416536	0.013066	0.0837542	7.65606	7.72011	7.92707	7.80317	7.54173	7.41948	7.48879	7.59416		84	104	86	149	129	83	105	111
100147352	RFX1	regulatory factor X1	-0.65693	0.0130966	0.0839055	6.17228	6.14769	5.79725	6.32793	6.31038	6.58338	6.55016	6.47132		3	3	0	9	10	18	19	14
100055223	MFSD14B	major facilitator superfamily domain containing 14B	0.292812	0.0131077	0.0839326	9.79355	9.76373	9.65848	9.47624	9.50702	9.43174	9.32853	9.3706		619	693	416	716	873	621	658	629
100054015	LOC100054015	histone H2B type 2-E	-0.411343	0.0131307	0.0840352	9.45664	9.89322	9.29577	9.7094	10.0685	9.83095	10.3317	9.75848		473	767	310	863	1358	854	1447	859
100066823	TIMM44	translocase of inner mitochondrial membrane 44	-0.351085	0.0131395	0.0840472	8.7831	8.8227	8.41515	8.76099	8.88552	8.94342	9.14791	9.0404		267	317	142	390	518	412	566	477
102148867	TRPM4	transient receptor potential cation channel subfamily M member 4	-0.572682	0.0132306	0.0845122	7.33389	7.39854	6.99286	7.53113	7.47973	8.16776	7.70089	7.52007		55	69	24	107	119	199	137	101
100052291	SENP8	SUMO peptidase family member, NEDD8 specific	0.386698	0.0132326	0.0845122	7.89513	7.85054	8.06683	7.93581	7.73166	7.56123	7.69478	7.7172		111	121	100	173	163	100	136	129
100067268	GPC1	glypican 1	-0.453449	0.0132332	0.0845122	8.40477	8.49558	8.19322	8.93041	8.66956	9.09915	9.03461	8.92841		188	235	114	453	427	471	514	433
100055346	TP53INP1	tumor protein p53 inducible nuclear protein 1	0.309925	0.0132743	0.0847299	9.84206	9.79811	10.1041	10.0709	9.49277	9.81289	9.6608	9.69506		643	712	589	1144	863	842	861	817
100073051	CTC1	CST telomere replication complex component 1	-0.372692	0.0132968	0.0847734	8.01094	8.0836	7.7464	7.90928	8.12567	8.25778	8.26818	8.21348		126	156	70	168	252	218	254	222
100146683	RBM38	RNA binding motif protein 38	-0.619681	0.0132978	0.0847734	6.59933	6.66805	6.29694	6.6732	6.83208	6.85129	6.87677	6.91859		14	19	4	25	42	33	40	40
100064946	AEBP1	AE binding protein 1	-0.608756	0.0133022	0.0847734	6.59933	6.73212	6.40774	6.6732	6.87815	6.96619	6.80986	6.94492		14	22	6	25	46	41	35	42
100052434	CDS1	CDP-diacylglycerol synthase 1	0.335348	0.0133155	0.0848132	10.6123	10.2315	10.3974	10.227	9.98162	10.0483	9.84803	10.279		1156	995	736	1289	1270	1011	998	1284
100051901	LOC100051901	tubulin alpha-1C chain	-0.363932	0.0133335	0.0848832	13.4115	13.5719	13.088	13.3459	14.0652	13.3801	13.8353	13.6617		8562	10979	5103	12183	23955	11221	17790	14551
100053847	LOC100053847	histone H2B type 1	-0.371966	0.0133983	0.0852508	10.147	10.4674	10.0727	10.2672	10.7574	10.3052	10.9061	10.4393		814	1189	575	1329	2281	1230	2219	1449
100052300	CAMK1	calcium/calmodulin dependent protein kinase I	0.655789	0.0134684	0.0856386	6.7035	6.59821	6.94453	6.6732	6.33515	6.4147	6.34637	6.61918		18	16	22	25	11	11	10	21
100052714	CDH11	cadherin 11	-0.63521	0.0134734	0.0856386	6.54116	7.07	6.96899	6.70648	7.17562	6.86646	7.24824	7.55025		12	42	23	27	77	34	75	105
100059450	UNK	unkempt family zinc finger	-0.492954	0.0135483	0.0860694	7.05942	7.05566	6.91941	7.05237	7.22446	7.28827	7.37479	7.2554		36	41	21	53	83	69	90	70
102148864	NDOR1	NADPH dependent diflavin oxidoreductase 1	-0.423838	0.0135733	0.0861776	7.59612	7.58357	7.44574	7.74966	7.73166	8.01749	7.8715	7.92119		78	88	48	140	163	170	167	163
100052061	LURAP1	leucine rich adaptor protein 1	-0.6409	0.0135883	0.0861776	6.47757	6.64548	6.50048	6.86903	6.75813	7.13954	7.17433	6.83479		10	18	8	38	36	55	67	34
100053079	STIM1	stromal interaction molecule 1	-0.53979	0.0135908	0.0861776	6.89858	6.84716	6.68836	6.86903	7.07065	7.04415	7.12541	7.1442		27	28	13	38	65	47	62	59
100146298	PGD	phosphogluconate dehydrogenase	-0.27061	0.0135939	0.0861776	13.1285	13.0817	12.8832	13.1157	13.289	13.3846	13.1335	13.5083		7021	7787	4419	10367	13923	11257	10885	13070
100063414	OXR1	oxidation resistance 1	0.332161	0.0136079	0.0861798	9.12385	9.03359	9.38269	9.06325	8.78289	8.97105	8.74045	8.96243		359	381	333	508	473	422	397	446
100067056	C25H9orf16	chromosome 25 C9orf16 homolog	-0.559605	0.0136085	0.0861798	7.04279	6.98071	6.81153	7.2636	7.10683	7.43706	7.43697	7.49692		35	36	17	74	69	85	98	98
100061025	SCAPER	S-phase cyclin A associated protein in the ER	0.30426	0.0136199	0.0862073	8.73186	8.8227	9.00716	8.74951	8.58762	8.55693	8.57107	8.60834		255	317	243	386	396	291	340	325
100146879	PPP1R3D	protein phosphatase 1 regulatory subunit 3D	0.55057	0.0136312	0.0862334	6.99119	7.21595	7.1855	7.01836	6.94318	6.77129	6.79585	6.80503		32	53	33	50	52	28	34	32
100050185	TMEM117	transmembrane protein 117	0.339445	0.0136885	0.0865506	8.59006	8.3384	8.71615	8.53489	8.27051	8.26692	8.29551	8.3038		224	202	188	317	292	220	261	243
102149517	LOC102149517	uncharacterized LOC102149517	0.498184	0.013707	0.0866221	7.19815	8.16639	8.71615	6.82764	6.16104	6.29116	6.7221	5.79725		45	170	188	35	5	7	29	0
100070219	RALGAPB	Ral GTPase activating protein non-catalytic beta subunit	0.237952	0.0137218	0.0866705	11.2379	11.2231	11.2505	11.0478	11.0078	10.8613	10.9147	11.0386		1830	2075	1381	2374	2742	1862	2233	2258
100063224	LRRC14	leucine rich repeat containing 14	-0.559897	0.0137388	0.0867322	6.83826	6.81049	6.65441	6.84165	6.99418	7.15087	7.15503	6.95782		24	26	12	36	57	56	65	43
100056020	CA13	carbonic anhydrase 13	0.518737	0.0138194	0.0871792	7.80309	7.67065	7.67142	7.53113	7.2788	7.1165	7.20264	7.65721		100	98	64	107	90	53	70	120
100065813	CCDC8	coiled-coil domain containing 8	-0.6584	0.013824	0.0871792	6.44325	6.20157	6.45586	6.65601	6.82018	6.75436	6.96294	6.58004		9	4	7	24	41	27	47	19
100065698	TRAF7	TNF receptor associated factor 7	-0.397271	0.0138406	0.0872384	7.69447	7.90061	7.77044	8.0986	8.1333	8.12292	8.19108	8.22676		88	128	72	206	254	190	235	225
100052695	SPTBN1	spectrin beta, non-erythrocytic 1	0.252865	0.013882	0.0874536	12.5869	12.4337	12.4539	12.6801	12.2337	12.4511	12.2051	12.2368		4796	4933	3265	7631	6619	5838	5655	5341
100053348	CDC20	cell division cycle 20	-0.366424	0.0139668	0.0879422	9.92881	10.2008	9.67948	10.0212	10.5863	10.0302	10.3517	10.3115		688	972	423	1101	2009	997	1469	1316
100065906	MAB21L3	mab-21 like 3	0.580767	0.0139835	0.0880013	7.72251	7.50913	8.54752	7.87671	7.22446	7.5374	7.66381	7.57241		91	80	161	162	83	97	131	108
100068423	SRSF11	serine and arginine rich splicing factor 11	0.32517	0.0140301	0.0882489	9.44619	9.47667	9.66451	9.22636	9.22921	9.27957	9.09675	9.04772		469	551	418	583	695	548	542	480
100568460	SNHG4	small nucleolar RNA host gene 4 (non-protein coding)	-0.478868	0.0140719	0.0884655	7.46657	7.50913	7.75848	7.44859	7.76237	7.70921	8.1827	7.78066		66	80	71	96	169	120	233	139
100034096	PRKAG1	protein kinase AMP-activated non-catalytic subunit gamma 1	0.270518	0.0140941	0.088559	9.32017	9.27493	9.37534	9.26286	8.97703	9.01152	9.15834	9.13959		423	467	331	601	561	437	571	519
100050701	PICALM	phosphatidylinositol binding clathrin assembly protein	0.311402	0.0141088	0.0886051	10.1112	10.2262	10.4064	9.94252	9.91391	9.73991	9.87469	9.98603		792	991	741	1036	1205	795	1019	1026
100052118	LMO7	LIM domain 7	0.3547	0.0141262	0.0886684	9.67799	9.26717	9.60303	9.73981	9.20487	9.1722	9.14162	9.48238		565	464	398	884	681	501	563	689
100063202	LOC100063202	N-acetyllactosaminide beta-1,6-N-acetylglucosaminyl-transferase, isoform A-like	0.561674	0.01415	0.088745	7.65606	7.98875	8.52744	7.76775	7.3592	7.57686	7.44451	7.88747		84	141	158	143	101	102	99	157
100069832	SPPL2A	signal peptide peptidase like 2A	0.239945	0.0141531	0.088745	11.8999	11.7685	11.7278	11.6559	11.3972	11.5111	11.5917	11.5944		2946	3074	1948	3686	3639	2987	3650	3377
100052201	VAMP4	vesicle associated membrane protein 4	0.544516	0.0141739	0.0888296	6.99119	7.07	7.06117	7.12756	6.91123	6.73709	6.75238	6.80503		32	42	27	60	49	26	31	32
100066027	STAG1	stromal antigen 1	0.310536	0.0141849	0.0888525	9.64417	9.65137	9.79662	9.42358	9.47548	9.39368	9.19121	9.3213		550	634	464	686	851	602	587	604
100049913	RUFY3	RUN and FYVE domain containing 3	0.307341	0.0142539	0.0892384	10.9487	11.0787	11.089	10.6903	10.6555	10.6935	10.4485	10.7935		1482	1868	1228	1825	2115	1645	1580	1886
102150202	LOC102150202	ubiquitin carboxyl-terminal hydrolase 25-like	-0.532401	0.014276	0.0892923	6.99119	6.96502	6.75221	7.10663	7.35213	7.20579	7.12541	7.32975		32	35	15	58	100	61	62	78
100055173	CDC37	cell division cycle 37	-0.414857	0.0142773	0.0892923	8.61866	8.66477	8.15831	8.80045	8.89647	8.73951	9.12682	8.99818		230	275	110	404	523	344	556	460
100053537	SLC3A1	solute carrier family 3 member 1	-0.509111	0.0143086	0.0894158	8.17082	8.19476	9.09515	8.66332	8.73963	9.1722	9.25281	9.05015		149	175	262	357	455	501	618	481
100053660	KLHL7	kelch like family member 7	0.484452	0.0143118	0.0894158	7.68497	7.51869	7.94798	7.77967	7.2712	7.5131	7.27471	7.60133		87	81	88	145	89	94	78	112
100061287	FZR1	fizzy and cell division cycle 20 related 1	-0.541633	0.0143326	0.0894588	7.37161	7.41943	7.16577	7.93055	7.71603	7.83522	8.05027	8.03787		58	71	32	172	160	139	203	185
100058639	SEPT6	septin 6	-0.56871	0.0143336	0.0894588	7.59612	7.25253	7.44574	7.24518	7.29386	7.66664	8.15725	7.95406		78	56	48	72	92	114	227	169
100069297	MAP7D1	MAP7 domain containing 1	-0.387721	0.0143811	0.0897095	7.89513	7.8865	7.78228	8.06571	8.01404	8.32919	8.23625	8.20007		111	126	73	199	224	234	246	219
100064571	FBL	fibrillarin	-0.394852	0.0143998	0.0897798	9.21619	9.14816	8.99275	9.40378	9.70281	9.33142	9.86712	9.29905		388	420	240	675	1021	572	1013	593
100064702	C14H5orf30	chromosome 14 C5orf30 homolog	0.546003	0.0144308	0.0898918	7.19815	7.24048	7.75848	7.3171	7.0979	7.06884	6.93911	7.16529		45	55	71	80	68	49	45	61
100057731	ZMYND11	zinc finger MYND-type containing 11	0.230742	0.0144327	0.0898918	10.1276	10.1159	10.2572	10.0856	9.87498	9.96636	9.9326	9.95289		802	911	662	1157	1169	949	1066	1000
100060872	PLD5	phospholipase D family member 5	0.65884	0.0144717	0.0900432	7.3466	6.99617	6.65441	6.98315	6.16104	6.80418	6.7221	6.58004		56	37	12	47	5	30	29	19
100053616	B4GALNT1	beta-1,4-N-acetyl-galactosaminyltransferase 1	-0.651669	0.0144754	0.0900432	6.2299	6.20157	6.04803	6.15214	6.48285	6.53941	6.44544	6.27604		4	4	1	4	18	16	14	7
100629783	HSPB11	heat shock protein family B (small) member 11	0.485313	0.0144793	0.0900432	7.65606	7.2995	7.75848	7.50177	7.3592	7.18416	7.21191	7.29319		84	60	71	103	101	59	71	74
100065450	OPHN1	oligophrenin 1	0.454319	0.0145024	0.090136	8.38254	8.16639	8.76243	8.54495	7.91916	8.40116	7.99335	8.08277		184	170	196	320	202	251	191	194
102149614	LOC102149614	uncharacterized LOC102149614	0.517838	0.0145092	0.090136	7.82886	7.42974	7.80565	7.37648	7.30131	7.44576	7.2834	7.1007		103	72	75	87	93	86	79	55
100072097	DHRS13	dehydrogenase/reductase 13	-0.479725	0.0145221	0.09017	7.30803	7.31094	7.06117	7.43295	7.40757	7.63744	7.57944	7.7172		53	61	27	94	108	110	118	129
100060667	IRX3	iroquois homeobox 3	0.54124	0.0146128	0.0906662	7.24065	7.16518	7.16577	7.2727	7.0614	6.73709	7.04203	6.82004		48	49	32	75	64	26	54	33
100065210	METTL26	methyltransferase like 26	-0.517779	0.014617	0.0906662	6.81722	6.88239	6.89361	6.95895	7.13315	7.17317	7.20264	7.07825		23	30	20	45	72	58	70	53
100068322	LOC100068322	24-hydroxycholesterol 7-alpha-hydroxylase	0.338549	0.0146511	0.0907881	9.08719	9.13398	8.89789	8.97773	8.52067	8.90379	8.68625	8.82965		348	415	221	472	372	398	378	397
100065151	ZNF629	zinc finger protein 629	-0.468465	0.0146517	0.0907881	7.47792	7.35558	7.20488	7.69378	7.64035	7.75037	7.8446	7.81124		67	65	34	131	146	126	162	144
100053362	GTSE1	G2 and S-phase expressed 1	-0.411594	0.0146616	0.0908026	8.14436	8.22803	7.78228	8.06094	8.38563	8.31609	8.60232	8.20903		145	181	73	198	327	231	350	221
100053430	TMEM184A	transmembrane protein 184A	-0.614098	0.0147027	0.0910106	6.59933	6.52092	6.35524	6.63843	6.83208	6.86646	6.75238	6.80503		14	13	5	23	42	34	31	32
100068974	TSC22D4	TSC22 domain family member 4	-0.498083	0.0147311	0.0911394	7.40813	7.38795	7.22391	7.58084	7.40757	7.7571	7.89262	7.87028		61	68	35	114	108	127	171	154
100034141	SLC26A2	solute carrier family 26 member 2	0.28563	0.0147399	0.0911476	9.48244	9.48337	9.38635	9.29061	9.16755	8.99816	9.21538	9.24716		483	554	334	615	660	432	599	568
100052296	TRAF6	TNF receptor associated factor 6	0.310926	0.014759	0.0912049	9.21927	9.45182	9.53879	9.30235	9.20837	9.09163	9.1687	8.93897		389	540	378	621	683	468	576	437
100061661	AACS	acetoacetyl-CoA synthetase	-0.389229	0.0147692	0.0912049	7.95045	8.26049	7.93757	8.26015	8.33748	8.57885	8.31088	8.4308		118	187	87	243	312	297	265	275
100146713	PRR12	proline rich 12	-0.657236	0.0147718	0.0912049	6.36801	6.43346	6.15147	6.23136	6.44431	6.73709	6.58788	6.59988		7	10	2	6	16	26	21	20
102149483	LOC102149483	uncharacterized LOC102149483	0.420043	0.0147844	0.0912356	7.91118	8.20594	7.86227	8.22261	7.68952	7.92661	7.76034	7.69752		113	177	80	234	155	154	147	126
100054431	CGGBP1	CGG triplet repeat binding protein 1	0.243283	0.0147985	0.0912763	10.5615	10.5639	10.6755	10.4168	10.3604	10.237	10.3012	10.3869		1113	1278	906	1488	1696	1168	1414	1393
100050430	SUCLA2	succinate-CoA ligase ADP-forming beta subunit	0.264718	0.014809	0.0912947	11.2166	11.1586	11.3442	10.9635	11.0048	10.8693	10.9274	10.8464		1802	1980	1478	2232	2736	1873	2254	1961
100051041	ARHGEF3	Rho guanine nucleotide exchange factor 3	0.376077	0.0148307	0.0913819	9.57879	9.54445	9.77171	9.20775	9.27667	9.09915	8.95769	9.38025		522	582	455	574	723	471	481	634
100065617	GFER	growth factor, augmenter of liver regeneration	-0.410077	0.0148815	0.0916479	7.75896	7.67065	7.43012	7.85453	7.96746	7.92661	8.06412	7.94864		95	98	47	158	213	154	206	168
100072656	PGK1	phosphoglycerate kinase 1	0.261639	0.01495	0.091981	12.5117	12.3874	12.4387	12.1841	12.2636	11.984	12.1162	12.0949		4548	4774	3230	5373	6761	4191	5309	4829
100146543	ZNF703	zinc finger protein 703	-0.544825	0.0149508	0.091981	6.95521	6.93283	6.65441	7.09601	7.21647	7.13954	7.18385	7.35642		30	33	12	57	82	55	68	81
100071056	ARHGAP31	Rho GTPase activating protein 31	0.517346	0.0150322	0.0924344	7.73172	8.00828	7.59162	7.68741	7.71603	7.16208	7.4063	7.28387		92	144	58	130	160	57	94	73
100059029	XPNPEP2	X-prolyl aminopeptidase 2	0.64841	0.0150433	0.0924556	6.65318	6.20157	6.61889	6.5018	6.22724	6.06218	6.22362	6.30877		16	4	11	16	7	2	6	8
100053473	ACBD6	acyl-CoA binding domain containing 6	-0.290113	0.0150905	0.0926936	9.01444	9.11099	8.9133	9.054	9.37488	9.16028	9.37567	9.1867		327	407	224	504	784	496	684	540
100072208	SENP7	SUMO specific peptidase 7	0.389358	0.0150973	0.0926936	8.17735	8.0018	8.4441	8.28865	7.87364	8.01749	7.87681	8.02255		150	143	146	250	192	170	168	182
100068142	RAB26	RAB26, member RAS oncogene family	-0.65162	0.0151617	0.0930088	6.28052	6.33082	6.04803	6.19378	6.48285	6.56174	6.69066	6.30877		5	7	1	5	18	17	27	8
100146771	NOTCH3	notch receptor 3	-0.487124	0.0151695	0.0930088	7.91118	7.8865	7.50624	8.18399	7.95881	8.51583	8.33362	8.29126		113	126	52	225	211	280	271	240
100068022	TESK1	testis associated actin remodelling kinase 1	-0.524909	0.0151718	0.0930088	7.30803	7.07	7.01615	7.44859	7.30871	7.68811	7.67007	7.55768		53	42	25	96	94	117	132	106
100057700	QSER1	glutamine and serine rich 1	0.325883	0.0151942	0.0930992	8.93773	9.02438	9.01668	8.72626	8.59034	8.6495	8.57107	8.80672		306	378	245	378	397	317	340	389
100060284	LY5	lymphocyte antigen 75	0.500474	0.0152568	0.0934351	7.38391	7.65372	7.73422	7.83196	7.40757	7.23745	7.14525	7.53526		59	96	69	154	108	64	64	103
100059711	CHD5	chromodomain helicase DNA binding protein 5	-0.648974	0.0152669	0.0934497	6.65318	6.52092	6.29694	6.5018	6.85541	7.08096	6.90221	6.44722		16	13	4	16	44	50	42	13
100059198	VPS8	VPS8, CORVET complex subunit	0.278224	0.0152882	0.093531	9.85984	9.81234	9.99605	9.87113	9.59766	9.55478	9.5181	9.82344		652	720	542	980	939	686	768	904
100066119	CCNC	cyclin C	0.300499	0.0152956	0.093531	10.6682	10.6255	10.6023	10.3603	10.4803	10.1452	10.3179	10.1229		1205	1338	858	1426	1856	1089	1432	1140
100050442	TJP2	tight junction protein 2	0.216847	0.0153499	0.0938152	11.3736	11.3748	11.3683	11.4774	11.221	11.0771	11.1638	11.2751		2019	2316	1504	3242	3203	2181	2679	2682
100067428	NKTR	natural killer cell triggering receptor	0.34678	0.0153623	0.0938437	9.49769	9.14816	9.35305	9.47968	8.96461	9.29707	9.08804	8.8799		489	420	325	718	555	556	538	415
100057729	WDR4	WD repeat domain 4	-0.431849	0.015396	0.0939867	7.44354	7.56538	7.34869	7.49432	7.80707	7.69518	7.8821	7.56507		64	86	42	102	178	118	169	107
100072866	SYNPO2L	synaptopodin 2 like	0.45595	0.0154013	0.0939867	7.44354	7.38795	7.69692	7.50918	7.24808	7.34636	7.17433	7.20626		64	68	66	104	86	75	67	65
100057956	KATNBL1	katanin regulatory subunit B1 like 1	0.361007	0.0154403	0.0941775	9.14346	9.18437	9.113	8.8709	8.94367	8.89804	8.66279	8.52597		365	433	266	430	545	396	370	301
100058869	EHMT1	euchromatic histone lysine methyltransferase 1	-0.313358	0.0154733	0.094331	9.35693	9.25152	9.1437	9.56151	9.49563	9.71743	9.68684	9.59764		436	458	273	767	865	781	879	756
100146716	TPRN	taperin	-0.513122	0.0155082	0.0944962	7.45511	7.51869	7.14567	7.88766	7.84553	8.10763	7.87681	7.79909		65	81	31	164	186	187	168	142
100069974	LOC100069974	probable palmitoyltransferase ZDHHC19	-0.641776	0.015597	0.0949459	6.28052	6.14769	6.04803	6.10479	6.31038	6.46758	6.53051	6.3959		5	3	1	3	10	13	18	11
100068727	MACF1	microtubule-actin crosslinking factor 1	0.405235	0.0156046	0.0949459	12.0638	12.1609	12.4983	11.7566	11.4886	12.0961	11.7071	11.417		3311	4066	3369	3962	3887	4539	3965	2972
100059853	HPD	4-hydroxyphenylpyruvate dioxygenase	0.559029	0.0156277	0.0949459	8.25338	8.62846	8.4297	9.42	8.09473	8.44179	7.81713	8.44588		162	266	144	684	244	261	157	279
100060267	LIMS1	LIM zinc finger domain containing 1	0.337035	0.0156321	0.0949459	9.07362	8.93538	9.09066	8.86029	8.91812	8.62167	8.70647	8.54004		344	350	261	426	533	309	385	305
100068740	COPG2	coatomer protein complex subunit gamma 2	0.366061	0.0156367	0.0949459	8.55593	8.52231	8.9184	8.52476	8.37613	8.17753	8.37434	8.4232		217	241	225	314	324	201	282	273
100054484	CORIN	corin, serine peptidase	0.60292	0.0156427	0.0949459	7.09188	6.81049	6.83973	6.72262	6.58651	6.66404	6.60602	6.53863		38	26	18	28	24	22	22	17
100061712	GPS2	G protein pathway suppressor 2	-0.350191	0.0156439	0.0949459	7.91913	7.81355	7.72191	7.8712	8.03877	8.11274	8.11813	8.04293		114	116	68	161	230	188	218	186
100058629	DPY19L4	dpy-19 like 4	0.293054	0.0156492	0.0949459	10.1276	10.0027	10.2552	9.84342	9.84843	9.862	9.68971	9.73765		802	835	661	959	1145	875	881	845
100070804	ERCC2	ERCC excision repair 2, TFIIH core complex helicase subunit	-0.497121	0.0156527	0.0949459	7.48916	7.58357	7.12518	7.86566	7.84079	8.00647	7.93385	7.85285		68	88	30	160	185	168	179	151
100068697	QDPR	quinoid dihydropteridine reductase	0.30213	0.0156956	0.0951581	10.6738	10.698	10.6844	10.9067	10.5843	10.2097	10.3353	10.6163		1210	1412	912	2141	2006	1144	1451	1654
100630493	GNG10	G protein subunit gamma 10	0.360007	0.0157046	0.0951648	9.79971	9.61322	9.79112	9.56314	9.47838	9.50308	9.42475	8.95205		622	615	462	768	853	658	712	442
100053066	IP6K3	inositol hexakisphosphate kinase 3	-0.354479	0.0157221	0.095221	8.50566	8.55287	8.14944	8.28057	8.66956	8.77772	8.59613	8.62818		207	248	109	248	427	356	348	331
100063662	RFK	riboflavin kinase	0.329382	0.0157355	0.095221	10.0124	9.94901	10.2867	9.79875	9.90213	9.70116	9.59353	9.60424		734	801	677	926	1194	771	816	760
100057401	LHPP	phospholysine phosphohistidine inorganic pyrophosphate phosphatase	-0.521044	0.0157467	0.095221	7.22666	7.33348	6.96899	7.35983	7.24808	7.65213	7.61258	7.72369		47	63	23	85	86	112	123	130
100059144	OCRL	OCRL, inositol polyphosphate-5-phosphatase	0.304621	0.0157495	0.095221	9.36805	9.31312	9.5322	9.23863	9.06489	9.16268	8.92374	9.21509		440	482	376	589	605	497	467	553
100052759	MRPS26	mitochondrial ribosomal protein S26	-0.42194	0.0157533	0.095221	8.33698	8.3782	7.7464	8.31655	8.55176	8.51583	8.70072	8.49377		176	210	70	257	383	280	383	292
[truncated: 10,103 more rows]

## Sheet: Conceptus_D19 Syn-Asy
Gene_ID	Eca Gene symbol	Eca Gene description	log2 FC	P-value	P-adj	D19_SY_T11_S9	D19_SY_T13_S10	D19_SY_T14_S11	D19_SY_T15_S12	D19_AS_T16_S13	D19_AS_T18_S14	D19_AS_T19_S15	D19_AS_T20_S16	counts	D19_SY_T11_S9	D19_SY_T13_S10	D19_SY_T14_S11	D19_SY_T15_S12	D19_AS_T16_S13	D19_AS_T18_S14	D19_AS_T19_S15	D19_AS_T20_S16
100056283	LOC100056283	creatine kinase U-type, mitochondrial	-3.213	4.03189e-104	5.3854e-100	9.71458	9.7114	9.23013	9.40035	12.4823	12.3672	12.5259	12.4942		784	822	520	665	4163	4485	5487	4332
100064588	LOC100064588	intestinal-type alkaline phosphatase	-5.14926	5.55406e-96	3.70928e-92	7.17035	6.98797	7.01403	7.10549	10.14	9.53607	9.60641	9.72637		27	16	17	25	722	509	591	529
100064828	CREB3L2	cAMP responsive element binding protein 3 like 2	1.44134	2.04958e-93	9.1254e-90	11.0874	11.0424	11.1354	11.1083	9.8853	9.81061	9.78954	9.80004		2325	2363	2455	2635	586	644	691	563
100052784	PUDP	pseudouridine 5'-phosphatase	-4.24677	1.5909e-90	5.31241e-87	8.75242	9.21051	9.17716	9.2479	12.4806	13.3749	13.0948	12.944		320	527	495	579	4158	9169	8218	5965
100058418	VSTM5	V-set and transmembrane domain containing 5	-3.1032	1.69665e-77	4.53243e-74	8.25715	8.30908	8.31476	8.58283	10.5957	10.7533	10.7304	11.0787		183	205	200	298	1035	1367	1467	1543
100068247	MRC1	mannose receptor C-type 1	7.19515	6.06213e-67	1.34953e-63	9.48397	9.44837	9.87614	9.31911	6.42792	6.8332	6.42792	6.42792		642	654	915	618	0	6	0	0
100071319	SLC35F6	solute carrier family 35 member F6	-1.88311	1.24812e-66	2.3816e-63	9.47156	9.64712	9.6067	9.46114	11.1299	11.3172	11.0423	11.2925		635	778	728	702	1554	2090	1859	1810
100059539	ST6GAL1	ST6 beta-galactoside alpha-2,6-sialyltransferase 1	-2.83872	4.72749e-66	7.89314e-63	10.0552	10.3522	10.2781	10.6182	13.1312	12.848	12.8602	13.3223		1041	1389	1269	1815	6600	6318	6960	7793
100034131	GNS	glucosamine (N-acetyl)-6-sulfatase	-2.23265	2.53745e-64	3.76585e-61	11.9153	11.8263	12.185	12.2336	14.3287	14.0468	14.2175	14.4146		4277	4215	5293	6004	15303	14697	18088	16766
100065010	MKX	mohawk homeobox	7.13247	1.03772e-59	1.38609e-56	9.15064	9.45353	8.9751	9.41538	6.60734	6.66242	6.58668	6.42792		474	657	408	674	1	2	1	0
100146749	SYT2	synaptotagmin 2	-4.28776	9.68854e-57	1.17645e-53	7.17035	6.9522	6.83144	7.03505	9.04302	8.89416	8.70545	8.89833		27	14	8	20	277	280	252	248
100065958	COLEC10	collectin subfamily member 10	6.46346	4.50503e-56	5.01447e-53	9.09574	8.8452	9.22805	8.82318	6.60734	6.79809	6.42792	6.60456		450	370	519	384	1	5	0	1
100072871	SLC22A5	solute carrier family 22 member 5	1.68276	7.29761e-56	7.49801e-53	9.71458	9.70281	9.77133	9.6419	8.54032	8.5167	8.51527	8.38145		784	816	838	822	165	188	205	142
100054128	FAM122B	family with sequence similarity 122B	-1.16382	3.74719e-53	3.57509e-50	10.2783	10.3881	10.3152	10.2608	11.2808	11.3497	11.4359	11.4145		1246	1429	1307	1371	1739	2141	2492	1981
102149447	SPINT3	serine peptidase inhibitor, Kunitz type 3	7.87539	3.88552e-51	3.45992e-48	14.0546	14.4068	14.2482	14.3801	6.86601	6.99921	7.49255	6.78054		19511	26243	22759	27337	6	12	47	4
100065724	CDS2	CDP-diacylglycerol synthase 2	-1.76383	1.91551e-48	1.59909e-45	11.5535	11.4473	11.4583	11.7096	13.286	13.0268	13.2354	13.4778		3285	3194	3120	4109	7362	7171	9076	8695
100033858	COL12A1	collagen type XII alpha 1 chain	3.70622	7.82221e-47	6.14596e-44	9.89044	9.81333	10.3075	9.57088	7.62421	7.72238	7.29901	7.54526		909	896	1299	773	47	65	31	42
100033920	PAPPA	pappalysin 1	-2.97182	3.0823e-46	2.28724e-43	7.41952	7.26163	7.18983	7.38685	8.86731	8.61726	8.86503	8.70772		49	36	29	51	233	210	297	204
100050294	LOC100050294	chloride channel protein ClC-Ka	-4.51308	1.07287e-45	7.54228e-43	7.11424	7.0683	6.92134	7.09204	9.57717	8.79789	8.89479	9.63211		23	21	12	24	451	254	306	488
100058387	EEF2K	eukaryotic elongation factor 2 kinase	-2.01754	3.23874e-44	2.16299e-41	8.7851	8.58353	8.43703	8.5168	10.2803	9.98598	10.0999	10.1301		331	281	231	277	808	745	893	739
100055716	PPARGC1A	PPARG coactivator 1 alpha	-2.14051	9.07627e-44	5.77294e-41	8.10174	8.08393	8.08785	8.337	9.45742	9.57373	9.70642	9.74625		150	154	150	225	406	526	644	538
100065950	PCCB	propionyl-CoA carboxylase subunit beta	-1.19424	3.80308e-43	2.30899e-40	10.8546	10.9313	11.005	11.0646	12.1366	12.0373	12.0047	12.1973		1950	2173	2226	2550	3249	3538	3774	3502
100058602	ITPKB	inositol-trisphosphate 3-kinase B	-2.47163	1.20566e-42	7.00175e-40	8.98392	8.48912	8.52071	8.49402	10.652	10.476	10.6349	10.6962		404	253	254	270	1081	1103	1363	1154
100064575	MAN2A1	mannosidase alpha class 2A member 1	1.11533	1.69841e-42	9.45235e-40	10.1398	10.1996	10.0969	10.1546	9.248	9.27791	9.25487	9.18828		1115	1230	1097	1259	336	404	432	328
100057241	STT3B	STT3B, catalytic subunit of the oligosaccharyltransferase complex	0.983291	1.85031e-42	9.88585e-40	11.9735	12.1047	12.1089	12.0737	11.0367	11.1735	11.1404	11.1812		4461	5156	5011	5351	1449	1878	2001	1666
100056854	B4GALNT3	beta-1,4-N-acetyl-galactosaminyltransferase 3	-1.55679	6.57554e-41	3.37806e-38	9.56289	9.49244	9.32454	9.52248	10.8509	10.6421	10.7819	10.9749		688	680	567	741	1259	1255	1526	1427
100056013	MET	MET proto-oncogene, receptor tyrosine kinase	3.64529	1.67004e-40	8.26175e-38	8.4569	9.01788	8.82436	8.94997	7.11671	7.23074	7.1649	7.01018		232	439	351	436	15	24	22	11
100071499	ATOX1	antioxidant 1 copper chaperone	-2.37465	4.32126e-40	2.0614e-37	8.47562	8.38723	8.26402	8.32205	10.4788	9.8489	9.98049	10.1681		237	225	188	221	945	665	810	762
100050360	SRARP	steroid receptor associated and regulated protein	-4.75509	9.00865e-40	4.1093e-37	7.39982	6.9522	7.03079	7.13156	9.87707	9.1566	10.4024	9.88007		47	14	18	27	582	361	1137	602
100069561	TRAP1	TNF receptor associated protein 1	-1.20814	9.22955e-40	4.1093e-37	9.70707	9.59691	9.57783	9.48978	10.6302	10.5395	10.6509	10.6917		779	745	710	720	1063	1159	1380	1150
100072253	BBOX1	gamma-butyrobetaine hydroxylase 1	-3.11918	1.06538e-39	4.59041e-37	7.47607	7.38633	7.71942	7.35919	9.38326	9.11772	9.08092	9.48961		55	48	87	48	380	348	367	431
100050018	MBNL1	muscleblind like splicing regulator 1	2.01964	1.2567e-39	5.24553e-37	10.3072	10.5195	10.2909	10.3199	8.73757	8.98736	8.7499	8.51766		1275	1584	1282	1437	204	307	264	166
100063639	TCN2	transcobalamin 2	-2.07188	1.3974e-39	5.65607e-37	13.6768	13.8574	13.2591	14.0286	15.8239	15.8706	15.7216	15.8579		14971	17866	11366	21378	43373	52409	51607	45823
100067500	STAB2	stabilin 2	4.13209	1.60878e-39	6.32015e-37	8.74033	8.49957	8.86297	8.29544	6.93314	6.95	6.87539	7.0357		316	256	365	214	8	10	8	12
100050096	GDA	guanine deaminase	-3.01067	1.12557e-38	4.2955e-36	7.73765	7.95032	7.67676	8.03039	10.0239	9.48112	9.80492	10.1955		88	128	81	152	657	485	700	779
100057378	NEU2	neuraminidase 2	-1.40465	1.22809e-38	4.55654e-36	11.2903	10.9844	11.0697	10.9534	12.319	12.3817	12.546	12.4341		2705	2262	2337	2345	3704	4532	5566	4150
100146530	LOC100146530	intestinal-type alkaline phosphatase	-4.48642	2.06657e-38	7.4603e-36	6.90487	6.79966	6.77766	6.95467	9.00504	8.2826	8.40146	8.51766		11	7	6	15	267	143	180	166
100051103	PEG3	paternally expressed 3	2.38075	2.35249e-38	8.26902e-36	12.3565	11.9978	12.1388	11.8341	9.5848	10.2259	9.72272	9.92523		5877	4773	5120	4499	454	905	653	625
100068797	AGPAT2	1-acylglycerol-3-phosphate O-acyltransferase 2	-2.82889	2.71307e-38	9.2919e-36	9.24596	9.09997	8.82436	9.02249	12.0042	10.9856	11.4418	11.547		518	475	351	468	2953	1631	2503	2184
100064555	LOC100064555	intestinal-type alkaline phosphatase	-3.73522	5.16006e-38	1.72307e-35	7.19674	7.0683	7.01403	7.20416	9.2956	8.56795	8.83118	8.69367		29	21	17	33	351	199	287	201
100629879	SERPIND1	serpin family D member 1	5.26701	7.38647e-38	2.40637e-35	8.65574	8.47859	9.13995	8.37361	6.6815	6.79809	6.58668	6.85926		289	250	478	235	2	5	1	6
100629901	CHCHD7	coiled-coil-helix-coiled-coil-helix domain containing 7	1.52629	1.44013e-37	4.57997e-35	10.371	10.6346	10.3094	10.4689	9.069	9.26433	9.22693	9.18828		1341	1732	1301	1616	284	399	421	328
100058911	RPS6KA3	ribosomal protein S6 kinase A3	1.80066	2.67096e-37	8.29674e-35	12.0936	12.2439	12.2102	12.1672	10.2616	10.638	10.7206	10.2473		4865	5699	5390	5724	796	1251	1456	812
100050135	CERS3	ceramide synthase 3	-2.72832	3.55636e-37	1.0796e-34	7.45762	7.28383	7.4936	7.31089	8.73287	8.86526	8.52828	8.86976		53	38	58	43	203	272	208	241
100009691	SLC4A1	solute carrier family 4 member 1	6.49331	8.68246e-37	2.57715e-34	8.3951	9.17534	8.229	8.97076	6.42792	6.66242	6.42792	6.42792		216	510	180	445	0	2	0	0
100065568	ACP6	acid phosphatase 6, lysophosphatidic	-2.75287	9.46934e-37	2.74961e-34	8.22126	8.05444	8.19295	8.23644	9.68515	10.108	10.2702	10.6127		175	148	172	199	495	823	1024	1082
100053420	COX6A1	cytochrome c oxidase subunit 6A1	-1.04752	2.14654e-36	6.10028e-34	10.6913	10.6406	10.7096	10.8024	11.6816	11.5644	11.71	11.7882		1721	1740	1778	2091	2336	2508	3047	2605
100630652	SMIM1	small integral membrane protein 1	-1.72143	3.07215e-36	8.5489e-34	8.32175	8.11744	8.22008	8.09558	9.39783	9.21717	9.40037	9.32209		198	161	178	166	385	382	493	371
100034244	SDHA	succinate dehydrogenase complex flavoprotein subunit A	-1.32563	1.35588e-35	3.69602e-33	10.9629	10.7557	10.8583	10.6789	12.0389	11.9011	12.1817	12.1386		2117	1901	1992	1902	3028	3206	4288	3357
100063046	SLC25A13	solute carrier family 25 member 13	-1.19361	1.84736e-35	4.93503e-33	10.6897	10.7741	10.8583	10.8709	11.9551	11.744	11.9344	12.0388		1719	1928	1992	2203	2850	2860	3587	3124
100066566	GRHPR	glyoxylate and hydroxypyruvate reductase	-1.49618	3.6415e-35	9.53716e-33	8.81126	8.79072	8.79035	8.63099	9.89755	9.72293	10.0102	9.94633		340	350	339	314	592	598	830	636
100033971	SLC2A5	solute carrier family 2 member 5	-1.20438	4.09727e-35	1.05245e-32	10.6413	10.5412	10.4175	10.7119	11.6781	11.6717	11.6442	11.8086		1656	1611	1417	1951	2330	2713	2904	2644
100065044	OLFML3	olfactomedin like 3	3.94777	4.45685e-35	1.12321e-32	8.59955	8.65319	9.0097	8.50383	6.82809	7.18007	6.9023	7.06013		272	303	422	273	5	21	9	13
100009677	HK2	hexokinase 2	-2.09148	1.89265e-34	4.68149e-32	11.6016	11.252	10.9348	11.4051	13.1636	13.2744	13.6636	13.3256		3403	2764	2111	3286	6753	8542	12269	7811
100057118	ATP6AP2	ATPase H+ transporting accessory protein 2	-1.41184	2.24046e-34	5.44105e-32	11.9828	12.0302	11.9097	11.8326	13.4214	13.3322	13.0338	13.469		4491	4886	4339	4494	8099	8897	7871	8641
100068706	ITGAV	integrin subunit alpha V	1.83355	1.36518e-33	3.25619e-31	10.8673	11.1827	10.9749	10.9203	9.40072	9.50658	9.56272	9.08661		1969	2625	2176	2287	386	496	569	298
100070575	SORD	sorbitol dehydrogenase	-1.78849	1.80453e-33	4.22861e-31	10.2102	10.2366	10.3476	10.0237	11.8227	11.5715	11.8521	12.1676		1180	1267	1341	1132	2589	2521	3379	3428
100061202	MFAP5	microfibril associated protein 5	3.76553	3.02519e-33	6.96681e-31	8.7034	8.97248	8.29807	8.52324	6.93314	7.14411	6.97487	7.06013		304	420	196	279	8	19	12	13
100062257	PLPP1	phospholipid phosphatase 1	3.29392	6.45461e-33	1.46126e-30	10.62	11.1627	10.7336	11.0329	7.85978	8.61726	8.45736	7.97297		1629	2586	1811	2490	69	210	192	84
100068136	CHST4	carbohydrate sulfotransferase 4	-3.29544	8.21628e-33	1.82908e-30	7.51188	7.97725	7.66948	7.9356	10.207	9.96126	9.51136	10.4144		59	133	80	133	762	730	544	927
100147533	TPM4	tropomyosin 4	1.36135	9.53791e-33	2.08849e-30	11.6247	11.6761	11.7409	11.7847	10.3157	10.6899	10.381	10.3613		3461	3778	3838	4340	831	1302	1118	889
100068067	AHSG	alpha 2-HS glycoprotein	6.21647	1.33698e-32	2.88033e-30	9.37577	8.63455	9.50465	7.93038	6.42792	6.59382	6.65232	6.60456		583	297	666	132	0	1	2	1
100062640	GK5	glycerol kinase 5	1.79077	2.57992e-32	5.46984e-30	10.8793	11.2993	10.959	11.0189	9.3626	9.61679	9.63736	9.27993		1987	2863	2150	2464	373	546	607	357
100072585	LOC100072585	solute carrier family 12 member 3	-3.21205	1.69756e-31	3.54285e-29	6.96533	7.15238	7.01403	7.13156	8.54032	8.10437	8.28688	8.47385		14	27	17	27	165	114	157	158
100059083	NEU1	neuraminidase 1	-1.3627	2.18946e-31	4.49918e-29	10.0669	10.0184	9.88269	9.92184	11.228	11.119	11.009	11.4042		1051	1062	920	1041	1672	1803	1813	1966
100054178	NEFL	neurofilament light	-3.55855	4.52524e-31	9.15812e-29	7.28216	7.0683	7.3507	7.20416	9.21864	8.58159	8.81045	9.45767		36	21	43	33	327	202	281	419
100054159	ANGPTL3	angiopoietin like 3	3.94022	1.66753e-30	3.32436e-28	8.35488	8.44283	8.68281	8.08648	6.78607	7.02222	6.97487	6.82192		206	240	303	164	4	13	12	5
100059719	FMO1	flavin containing monooxygenase 1	-2.43576	1.97087e-30	3.8152e-28	12.7454	12.173	12.4068	12.9078	14.964	14.6039	15.0096	15.4916		7756	5416	6206	9711	23840	21695	31442	35518
100058274	GNB4	G protein subunit beta 4	1.1243	1.94696e-30	3.8152e-28	11.3445	11.5548	11.2634	11.3906	10.4653	10.3284	10.2885	10.367		2816	3457	2701	3251	935	982	1039	893
100629524	CSTA	cystatin A	2.11808	4.79402e-30	9.14768e-28	9.19696	9.192	8.95747	8.94765	7.62421	7.93347	7.88096	7.77067		495	518	401	435	47	90	91	62
100052646	CAMKV	CaM kinase like vesicle associated	-4.40942	1.49706e-29	2.81637e-27	6.71636	6.77222	6.85575	6.66453	8.36512	7.83727	7.93139	8.32008		4	6	9	3	135	78	98	132
100033918	MITF	melanocyte inducing transcription factor	-1.30922	1.73289e-29	3.21475e-27	8.35896	8.42088	8.37145	8.44038	9.30803	9.29669	9.1693	9.39716		207	234	214	254	355	411	399	397
100064946	AEBP1	AE binding protein 1	2.987	2.36569e-29	4.32856e-27	9.18169	8.86639	8.78171	8.79475	7.25851	7.50392	7.49255	7.12803		488	378	336	373	22	44	47	16
100052818	IFN-ALPHA2	interferon-alpha-2	-5.04257	6.40794e-29	1.15663e-26	6.42792	6.62701	6.77766	6.56463	7.81069	8.0362	7.82811	8.27525		0	2	6	1	64	104	84	125
100058095	MIPEP	mitochondrial intermediate peptidase	-1.26008	6.64522e-29	1.18347e-26	8.93754	9.06409	9.06235	8.84096	9.85209	9.9925	9.97447	10.0438		386	459	444	391	570	749	806	689
100060833	ETFA	electron transfer flavoprotein subunit alpha	-1.26983	1.64864e-28	2.89748e-26	9.69952	9.77835	9.90472	9.73357	10.9182	10.7543	10.7989	11.0925		774	870	937	889	1325	1368	1546	1559
100053177	UPB1	beta-ureidopropionase 1	-2.01956	1.85563e-28	3.16502e-26	9.39094	9.15423	9.017	9.1649	10.8603	11.1396	11.1011	10.4709		591	500	425	536	1268	1831	1943	969
100061000	ACSS3	acyl-CoA synthetase short chain family member 3	1.78928	1.87195e-28	3.16502e-26	11.3154	11.2742	11.3667	11.6445	9.66373	9.69111	10.1232	9.63211		2756	2810	2916	3918	486	582	910	488
100070722	EAF2	ELL associated factor 2	3.20859	1.84561e-28	3.16502e-26	9.13485	9.30716	9.07404	8.90019	7.16029	7.59303	7.48165	7.12803		467	576	449	415	17	52	46	16
100061858	RDX	radixin	0.927824	3.6011e-28	6.01248e-26	11.1491	11.3301	11.308	11.3818	10.4721	10.4956	10.4256	10.3909		2435	2929	2792	3230	940	1120	1158	910
100063861	GALNT12	polypeptide N-acetylgalactosaminyltransferase 12	-1.03867	3.86051e-28	6.36603e-26	9.22699	9.38677	9.32842	9.39867	10.2616	10.1362	10.1219	10.238		509	619	569	664	796	842	909	806
100066416	IDH1	isocitrate dehydrogenase (NADP(+)) 1, cytosolic	-0.874176	4.28615e-28	6.98173e-26	12.6696	12.6521	12.6	12.8112	13.5693	13.4384	13.5425	13.626		7349	7630	7124	9068	8987	9588	11268	9650
100068779	RHAG	Rh associated glycoprotein	4.53278	5.83261e-28	9.38629e-26	7.96877	8.28464	8.19295	8.24847	6.42792	6.95	6.70262	6.60456		125	199	172	202	0	10	3	1
100069872	LOC100069872	histone H1.0	1.70276	6.86675e-28	1.0919e-25	11.0811	10.885	10.6964	11.2664	9.61492	9.58895	9.34493	9.47905		2314	2098	1760	2965	466	533	469	427
100061513	CPE	carboxypeptidase E	3.8581	7.22162e-28	1.13481e-25	8.41474	8.6061	8.89255	8.38081	6.73829	7.18007	6.99693	6.89353		221	288	376	237	3	21	13	7
100051790	CDK2	cyclin dependent kinase 2	1.83875	9.54595e-28	1.48262e-25	8.55139	8.76263	8.74956	8.68029	7.62421	7.79454	7.65166	7.69739		258	340	325	331	47	73	63	55
100052603	TSHR	thyroid stimulating hormone receptor	-2.04882	1.32319e-27	2.03147e-25	8.23484	7.92273	7.88056	8.17867	9.61492	9.31258	9.37754	9.36589		178	123	112	185	466	417	483	386
100052360	AKR1A1	aldo-keto reductase family 1 member A1	-2.23696	1.67125e-27	2.5367e-25	10.9307	10.8122	11.2034	11.4723	13.3214	12.8547	13.3062	13.713		2066	1985	2583	3453	7548	6348	9541	10258
100629418	LOC100629418	cysteine-rich venom protein TEL1-like	-2.21023	2.0249e-27	3.03895e-25	10.3529	10.8201	11.0827	10.7285	13.3152	12.8695	12.5241	12.8554		1322	1997	2360	1976	7515	6415	5480	5602
100053022	IFNA1	interferon, alpha 1	-4.96049	2.5341e-27	3.76089e-25	6.42792	6.62701	6.74732	6.56463	7.72712	7.92576	7.72246	8.15184		0	2	5	1	56	89	71	107
100067343	ACADM	acyl-CoA dehydrogenase medium chain	-0.768118	5.18626e-27	7.61241e-25	9.82685	9.80667	9.8918	9.89254	10.468	10.545	10.5192	10.5391		862	891	927	1016	937	1164	1246	1022
100054291	HSPA13	heat shock protein family A (Hsp70) member 13	0.885489	5.55461e-27	8.06445e-25	11.1197	11.1413	11.2322	11.2319	10.3019	10.4301	10.3017	10.4696		2382	2545	2639	2890	822	1064	1050	968
100071334	RMDN3	regulator of microtubule dynamics 3	-1.26198	5.63253e-27	8.08965e-25	9.13712	9.16059	9.17932	9.31376	10.1587	10.1739	10.134	10.4322		468	503	496	615	733	868	918	940
102148616	LOC102148616	uncharacterized LOC102148616	3.893	7.70867e-27	1.09537e-24	8.30059	8.13617	7.91591	7.87135	6.73829	6.8332	6.8467	6.85926		193	165	118	121	3	6	7	6
100050984	PHACTR3	phosphatase and actin regulator 3	-1.97552	7.96528e-27	1.11992e-24	8.0021	7.80496	8.17914	8.17019	9.37739	9.37694	9.1693	9.42499		131	103	169	183	378	442	399	407
100054576	TUBA8	tubulin alpha 8	-3.40648	8.16405e-27	1.13591e-24	7.22218	7.1907	7.43924	7.04982	8.9298	9.11469	8.44361	9.25213		31	30	52	21	248	347	189	348
100060512	GNL3L	G protein nucleolar 3 like	-1.0322	9.19197e-27	1.26574e-24	9.84746	9.80399	9.86031	9.84559	10.7118	10.7097	10.6109	10.9171		877	889	903	977	1132	1322	1338	1366
100051332	TIMP4	TIMP metallopeptidase inhibitor 4	2.58582	9.55845e-27	1.30278e-24	10.9409	10.6961	10.8181	10.7999	8.30089	9.12378	8.7426	8.38145		2082	1816	1932	2087	125	350	262	142
100050839	PARVB	parvin beta	-1.55223	1.11153e-26	1.49966e-24	8.24382	8.21267	8.01576	8.14439	9.03174	9.29135	9.1773	9.13159		180	182	136	177	274	409	402	311
100053210	LOC100053210	interferon alpha-2-like	-4.91013	1.3724e-26	1.83312e-24	6.42792	6.62701	6.80553	6.56463	7.86934	7.98599	7.80464	8.3326		0	2	7	1	70	97	81	134
100630794	LOC100630794	metallothionein-1A-like	-4.82047	1.58989e-26	2.10259e-24	8.13642	8.22568	8.58262	8.13566	13.706	11.239	13.0661	12.7656		157	185	272	175	9893	1972	8053	5256
102147873	APOC1	apolipoprotein C1	5.89762	1.85567e-26	2.43002e-24	14.0779	13.3331	13.1691	13.1057	7.16029	7.77696	7.90285	6.89353		19832	12358	10666	11171	17	71	94	7
100147656	S100A14	S100 calcium binding protein A14	1.16826	2.45831e-26	3.15727e-24	10.8753	11.0703	10.8701	11.0557	10.0239	10.0436	9.86643	9.78731		1981	2413	2010	2533	657	781	737	557
100063910	FBP1	fructose-bisphosphatase 1	2.11241	2.44017e-26	3.15727e-24	10.3785	10.2237	9.93273	10.0536	8.49023	8.82825	8.48441	8.26213		1349	1254	959	1160	156	262	198	123
100052448	KLHL14	kelch like family member 14	-2.71175	2.72015e-26	3.46028e-24	7.19674	7.38633	7.23942	7.55168	8.55119	8.86526	8.77874	8.56004		29	48	33	71	167	272	272	174
100056171	COX4I1	cytochrome c oxidase subunit 4I1	-0.735146	3.08231e-26	3.84877e-24	11.0966	11.0791	11.0804	11.0509	11.7008	11.7669	11.7194	11.8811		2341	2429	2356	2524	2369	2908	3068	2787
100058506	F3	coagulation factor III, tissue factor	3.09834	3.08316e-26	3.84877e-24	8.42637	8.10796	8.62557	8.69444	7.09376	7.19737	7.05825	7.20881		224	159	285	336	14	22	16	20
100052877	SOSTDC1	sclerostin domain containing 1	-2.56591	3.33552e-26	4.12523e-24	7.51188	7.49479	7.50235	7.31089	8.52935	9.05568	8.93347	8.57558		59	60	59	43	163	328	318	177
100065070	NDUFA12	NADH:ubiquinone oxidoreductase subunit A12	-1.06955	3.82632e-26	4.68882e-24	9.32727	9.24481	9.33614	9.42366	10.3004	10.0731	10.2665	10.2082		558	544	573	679	821	800	1021	787
100049927	C7H11orf54	chromosome 7 C11orf54 homolog	-1.55042	6.81514e-26	8.27544e-24	10.0121	9.88838	9.92641	9.9931	11.7209	11.177	11.1616	11.3066		1005	954	954	1104	2404	1883	2033	1829
100053297	CAPG	capping actin protein, gelsolin like	-1.50578	8.39206e-26	1.00984e-23	9.13258	8.75978	8.79894	8.85351	10.2281	10.0119	10.0364	10.0349		466	339	342	396	775	761	848	684
100059716	SYNJ2	synaptojanin 2	1.50732	8.96739e-26	1.06944e-23	9.69192	9.79997	9.51824	9.79704	8.51829	8.77466	8.51091	8.55481		769	886	674	938	161	248	204	173
100055939	RNF19A	ring finger protein 19A, RBR E3 ubiquitin protein ligase	1.14339	9.3085e-26	1.1003e-23	11.2494	11.3534	11.3851	11.5123	10.4543	10.3259	10.3878	10.1401		2624	2980	2956	3556	927	980	1124	745
100073045	ECHDC1	ethylmalonyl-CoA decarboxylase 1	-1.09938	1.12566e-25	1.3189e-23	10.1889	10.1311	10.1389	10.061	11.1161	10.9419	11.088	11.311		1160	1164	1135	1167	1538	1578	1924	1835
100051585	TRAM1	translocation associated membrane protein 1	1.30313	1.19492e-25	1.38787e-23	12.8875	13.2834	13.0995	13.2708	11.9995	11.7096	11.7763	11.9712		8579	11933	10154	12552	2943	2789	3198	2975
100054358	LOC100054358	solute carrier family 28 member 3	3.88242	1.24482e-25	1.43337e-23	8.19364	9.04349	8.64492	9.19442	6.99207	7.21425	6.95185	6.95523		169	450	291	551	10	23	11	9
100051700	IL6ST	interleukin 6 signal transducer	1.60006	1.43347e-25	1.62261e-23	11.4101	11.4679	11.7558	11.4817	10.0769	10.3602	9.95931	9.82722		2956	3243	3880	3477	686	1007	796	576
100067593	RAPGEF5	Rap guanine nucleotide exchange factor 5	1.72621	1.43181e-25	1.62261e-23	8.4569	8.48912	8.53473	8.5168	7.63618	7.70353	7.51397	7.6301		232	253	258	277	48	63	49	49
100052170	ATP5PD	ATP synthase peripheral stalk subunit d	-0.833354	1.95882e-25	2.19865e-23	10.7791	10.895	10.9602	10.9127	11.702	11.5806	11.6314	11.7529		1841	2114	2152	2274	2371	2538	2877	2539
100053500	TULP1	tubby like protein 1	3.42734	3.92885e-25	4.37314e-23	8.3951	8.49957	8.07782	8.2079	6.99207	6.95	7.14831	6.78054		216	256	148	192	10	10	21	4
100069148	CHP2	calcineurin like EF-hand protein 2	-3.30395	4.80637e-25	5.30567e-23	7.14289	7.1654	6.97892	7.43103	9.07634	8.49755	8.86168	8.67948		25	28	15	56	286	184	296	198
100062524	ABCA9	ATP binding cassette subfamily A member 9	5.16256	6.56912e-25	7.19211e-23	7.84366	8.21702	8.18836	7.64496	6.60734	6.66242	6.58668	6.42792		104	183	171	84	1	2	1	0
100065867	EPHA7	EPH receptor A7	3.35267	7.65051e-25	8.29628e-23	7.91686	7.7605	8.02106	7.95622	6.93314	6.92347	6.81583	6.82192		116	96	137	137	8	9	6	5
100055243	RFTN2	raftlin family member 2	4.57432	7.70187e-25	8.29628e-23	7.78533	7.72756	7.90425	7.80311	6.42792	6.79809	6.65232	6.42792		95	91	116	109	0	5	2	0
100050762	SLC25A4	solute carrier family 25 member 4	-1.34259	8.0593e-25	8.61184e-23	9.46263	9.17744	9.11758	9.16689	10.3852	10.1952	10.4223	10.3727		630	511	468	537	878	883	1155	897
100066089	NDUFS2	NADH:ubiquinone oxidoreductase core subunit S2	-0.713891	1.00208e-24	1.06229e-22	10.8938	10.8925	10.9203	10.9763	11.5465	11.5688	11.5408	11.6911		2009	2110	2088	2386	2116	2516	2692	2427
100067299	FAM117B	family with sequence similarity 117 member B	1.67555	1.11277e-24	1.17033e-22	9.63603	10.0103	9.86693	9.6419	8.62996	8.69	8.3871	8.49046		733	1055	908	822	182	227	177	161
100073306	OCLN	occludin	-0.737888	1.20027e-24	1.2525e-22	10.5095	10.6331	10.5272	10.6499	11.2455	11.2397	11.2335	11.3125		1495	1730	1544	1860	1694	1973	2145	1837
100052921	LOC100052921	interferon-alpha-4	-4.84072	1.28847e-24	1.33412e-22	6.42792	6.62701	6.77766	6.42792	7.71618	7.81184	7.75611	8.13732		0	2	6	0	55	75	75	105
100070351	HEG1	heart development protein with EGF like domains 1	2.73385	1.72028e-24	1.76752e-22	9.30337	9.58447	10.1291	9.76631	7.74864	8.06395	8.02597	7.60661		546	737	1126	914	58	108	112	47
100050025	PADI2	peptidyl arginine deiminase 2	4.59576	1.79297e-24	1.82815e-22	8.64273	8.17277	8.06771	8.20377	6.42792	6.92347	6.7822	6.42792		285	173	146	191	0	9	5	0
100072214	PHYHIPL	phytanoyl-CoA 2-hydroxylase interacting protein like	3.61945	2.2064e-24	2.23264e-22	8.94278	9.05039	9.09941	9.63197	7.01923	7.50392	7.3389	6.98342		388	453	460	815	11	44	34	10
100060267	LIMS1	LIM zinc finger domain containing 1	0.994894	2.42174e-24	2.43212e-22	9.82547	9.96803	9.90086	9.80462	9.03927	9.04932	9.16394	9.11446		861	1019	934	944	276	326	397	306
100630653	LOC100630653	metallothionein-1A	-4.2809	2.94321e-24	2.93376e-22	8.38316	8.58678	9.13995	8.47417	13.3417	11.4205	13.082	12.9136		213	282	478	264	7657	2256	8144	5838
100055850	LDB2	LIM domain binding 2	4.8165	3.09694e-24	3.06414e-22	7.7446	7.93385	7.91591	7.65178	6.42792	6.71496	6.65232	6.42792		89	125	118	85	0	3	2	0
100055459	ANK1	ankyrin 1	4.14012	3.60652e-24	3.54208e-22	9.25431	9.60618	8.9215	9.20606	6.96345	7.40512	6.74496	7.06013		522	751	387	557	9	36	4	13
100066466	MAN1A2	mannosidase alpha class 1A member 2	-1.15194	4.76694e-24	4.6476e-22	10.3072	10.4128	10.3219	10.3733	11.4417	11.3667	11.1812	11.6223		1275	1457	1314	1499	1959	2168	2063	2308
100067330	TPM1	tropomyosin 1	1.37905	5.10255e-24	4.93875e-22	10.123	10.2503	10.2551	10.3606	8.94599	9.34127	9.15045	9.0328		1100	1281	1246	1484	252	428	392	283
100050692	CLCN1	chloride voltage-gated channel 1	-4.43538	5.25445e-24	5.04919e-22	6.80902	6.67166	6.90052	6.62118	8.28096	8.5167	7.70522	8.47385		7	3	11	2	122	188	69	158
100066941	ABCC5	ATP binding cassette subfamily C member 5	-1.29981	5.41076e-24	5.16226e-22	10.2973	10.4549	10.4451	10.1624	11.3881	11.5546	11.4233	11.7754		1265	1506	1448	1267	1883	2490	2469	2581
100034134	TIMP2	TIMP metallopeptidase inhibitor 2	1.66554	6.16513e-24	5.84026e-22	11.3237	11.4629	11.3527	11.2426	9.97664	10.0467	9.41165	9.85997		2773	3231	2886	2913	632	783	498	592
102149533	PGBD5	piggyBac transposable element derived 5	-1.80349	8.85242e-24	8.26865e-22	8.13642	8.13151	7.92745	8.31828	9.23828	9.32569	9.21921	9.53109		157	164	120	220	333	422	418	447
100054885	HEMGN	hemogen	5.24803	8.80689e-24	8.26865e-22	7.7022	8.57374	8.13677	8.55181	6.42792	6.79809	6.42792	6.42792		83	278	160	288	0	5	0	0
100070559	MMD	monocyte to macrophage differentiation associated	2.8389	9.40486e-24	8.72366e-22	8.51946	8.43919	8.7584	8.34071	7.13886	7.44348	7.19694	7.0836		249	239	328	226	16	39	24	14
100073089	LOC100073089	ectonucleotide pyrophosphatase/phosphodiesterase family member 3	1.98937	1.40182e-23	1.29132e-21	9.10504	9.07315	8.98756	8.71401	7.78012	7.93347	7.64244	7.84862		454	463	413	343	61	90	62	70
100051492	GPM6A	glycoprotein M6A	-0.731627	2.55847e-23	2.34065e-21	11.5984	11.7319	11.8242	11.7383	12.3799	12.4287	12.4563	12.4549		3395	3935	4078	4196	3869	4687	5221	4212
100050377	TGFB2	transforming growth factor beta 2	2.10526	2.6711e-23	2.42707e-21	8.74033	8.4961	8.80178	8.70845	7.42366	7.72238	7.65166	7.47961		316	255	343	341	32	65	63	37
100054440	PPP2R5A	protein phosphatase 2 regulatory subunit B'alpha	1.5387	2.84426e-23	2.56694e-21	8.58255	8.71051	8.69211	8.66021	7.69396	7.91019	7.78871	7.82966		267	322	306	324	53	87	79	68
100055514	CPNE3	copine 3	-0.715066	3.04704e-23	2.7315e-21	10.9224	10.9885	10.9966	11.0812	11.6321	11.6078	11.6937	11.7382		2053	2269	2212	2582	2253	2589	3011	2512
100054850	VSIG10	V-set and immunoglobulin domain containing 10	-1.46613	3.15353e-23	2.80712e-21	8.50501	8.42088	8.5725	8.77634	9.69926	9.60187	9.53007	9.75934		245	234	269	366	501	539	553	544
100069057	COL5A1	collagen type V alpha 1 chain	2.44101	3.17343e-23	2.80712e-21	12.0792	11.2534	11.396	11.2104	9.25444	9.51799	9.5607	8.89023		4815	2767	2980	2844	338	501	568	246
100061836	ANO1	anoctamin 1	3.47557	5.12957e-23	4.50761e-21	8.4719	8.08878	8.67969	8.78163	6.90081	7.19737	6.9023	7.12803		236	155	302	368	7	22	9	16
100061692	A2M	alpha-2-macroglobulin	5.53751	5.63298e-23	4.91763e-21	7.95744	7.66547	8.57926	7.74892	6.42792	6.59382	6.42792	6.42792		123	82	271	100	0	1	0	0
100068923	LOC100068923	fibroblast growth factor-binding protein 1	-2.64266	6.38053e-23	5.53407e-21	10.841	11.2771	11.0697	12.1268	14.1859	14.2916	13.6344	14.1841		1930	2816	2337	5560	13848	17442	12020	14270
100061973	COX5B	cytochrome c oxidase subunit 5B	-1.08554	8.34568e-23	7.19183e-21	10.0634	9.82128	9.92894	10.0095	10.8561	10.7864	11.088	10.9363		1048	902	956	1119	1264	1402	1924	1386
100060004	XKRX	XK related X-linked	-2.40003	8.69789e-23	7.44729e-21	8.79096	8.81824	8.23785	9.09135	10.6555	10.6483	11.0894	10.6138		333	360	182	500	1084	1261	1926	1083
100056656	ACSL3	acyl-CoA synthetase long chain family member 3	1.19765	9.88005e-23	8.40559e-21	10.7656	10.9524	10.8596	10.8559	9.68042	10.0514	9.74417	9.71745		1822	2208	1994	2178	493	786	665	525
100053323	SUSD2	sushi domain containing 2	-3.40713	1.29971e-22	1.09875e-20	6.88286	6.8491	6.87871	6.78882	7.72712	8.00778	7.66078	8.08506		10	9	10	7	56	100	64	98
100059102	RENBP	renin binding protein	-1.93163	1.9749e-22	1.65904e-20	7.7446	7.59927	7.66214	7.46482	8.59379	8.66478	8.79292	8.48494		89	73	79	60	175	221	276	160
100033997	LDHB	lactate dehydrogenase B	-0.993782	2.12461e-22	1.77365e-20	11.8544	11.5501	11.6483	11.7239	12.6001	12.5307	12.7841	12.7149		4092	3445	3587	4152	4528	5041	6594	5070
100063657	CYBRD1	cytochrome b reductase 1	3.91842	2.35053e-22	1.95006e-20	7.89901	7.85953	7.91591	7.7612	6.60734	6.92347	6.7822	6.42792		113	112	118	102	1	9	5	0
100059727	SDC2	syndecan 2	2.67539	2.43227e-22	2.00542e-20	10.3239	10.2366	10.6009	10.2257	8.00368	8.80172	8.08291	8.08506		1292	1267	1635	1333	85	255	121	98
100061166	HIF1A	hypoxia inducible factor 1 subunit alpha	0.855195	2.52587e-22	2.06982e-20	12.3587	12.4856	12.5513	12.6343	11.5809	11.7286	11.6982	11.7295		5886	6776	6881	7996	2170	2828	3021	2496
100069318	LOC100069318	glutathione S-transferase A4-like	-1.93214	2.7012e-22	2.19999e-20	9.48925	9.83574	9.2951	10.0161	11.4867	11.2301	11.3274	11.6643		645	913	552	1125	2025	1959	2300	2380
100069763	FGA	fibrinogen alpha chain	0.96434	2.7972e-22	2.26438e-20	13.7131	13.5334	13.7392	13.7951	12.621	12.8062	12.6511	12.8907		15357	14230	15933	18150	4596	6133	5999	5744
100064907	AXL	AXL receptor tyrosine kinase	2.85628	3.06791e-22	2.46856e-20	8.35078	8.0936	8.21111	8.22835	6.82809	7.24687	7.11381	7.10621		205	156	176	197	5	25	19	15
100051612	MDH1	malate dehydrogenase 1	-0.897996	3.21386e-22	2.57051e-20	12.245	12.2388	12.3157	12.3622	13.0546	13.0522	13.2157	13.34		5425	5678	5814	6584	6252	7301	8951	7891
100068953	HDDC3	HD domain containing 3	-1.32261	3.46938e-22	2.75836e-20	8.06082	7.95032	7.95018	7.90394	8.70427	8.80936	8.73893	8.68896		142	128	124	127	197	257	261	200
100062026	RARG	retinoic acid receptor gamma	-1.49983	4.12016e-22	3.23743e-20	8.37916	8.39101	8.18376	8.36637	9.3891	9.11469	9.50297	9.41115		212	226	170	233	382	347	540	402
100063263	AKAP12	A-kinase anchoring protein 12	1.86744	4.12042e-22	3.23743e-20	9.22911	8.97733	9.14659	8.81033	7.78012	8.06395	7.91006	7.85798		510	422	481	379	61	108	95	71
100052953	KCNJ2	potassium voltage-gated channel subfamily J member 2	2.81717	4.7926e-22	3.74355e-20	8.85932	8.43555	8.44079	8.71123	7.27666	7.50392	7.14831	7.12803		357	238	232	342	23	44	21	16
100147519	LOC100147519	cytochrome b-c1 complex subunit 10	-1.53419	5.40911e-22	4.20055e-20	9.65647	9.32608	9.16414	9.40203	10.8032	10.5626	10.8924	10.5628		746	586	489	666	1214	1180	1660	1041
100629639	CTSD	cathepsin D	1.70826	5.55987e-22	4.29267e-20	11.2798	11.214	10.7677	11.2127	9.86879	9.46232	9.7155	9.36013		2684	2687	1859	2849	578	477	649	384
100072415	SERPINF1	serpin family F member 1	2.27141	6.03014e-22	4.629e-20	9.98636	9.84357	10.0419	9.6987	7.85014	8.34396	8.54115	8.12262		984	919	1049	863	68	154	211	103
100066968	PLBD1	phospholipase B domain containing 1	2.38967	6.1093e-22	4.66297e-20	10.0878	10.6874	10.7184	10.7631	8.43811	8.92245	8.83801	8.26213		1069	1804	1790	2029	147	288	289	123
100055858	LYVE1	lymphatic vessel endothelial hyaluronan receptor 1	4.43963	6.19392e-22	4.70069e-20	8.30909	8.23855	8.22008	8.13566	6.42792	6.99921	6.58668	6.60456		195	188	178	175	0	12	1	1
100056681	FNDC3A	fibronectin type III domain containing 3A	1.239	6.46921e-22	4.88187e-20	11.741	12.0499	12.0292	11.9541	10.5083	10.875	10.9254	10.7719		3768	4956	4731	4908	967	1500	1702	1223
100061616	PROKR1	prokineticin receptor 1	-1.6752	7.78369e-22	5.84083e-20	8.24828	8.12684	8.28116	8.27218	9.03927	9.31784	9.51345	9.54381		181	163	192	208	276	419	545	452
100069640	GSTO1	glutathione S-transferase omega 1	2.68289	8.0731e-22	6.02416e-20	9.31537	9.50573	10.0419	9.7256	7.59982	8.18752	7.8956	7.68648		552	688	1049	883	45	127	93	54
100054467	TTC27	tetratricopeptide repeat domain 27	-1.66026	8.19686e-22	6.08253e-20	9.46978	9.52868	9.52499	9.593	11.2566	10.8259	10.5538	11.1995		634	702	678	788	1708	1445	1280	1689
100146156	LOC100146156	cystathionine beta-synthase	-1.81682	8.52119e-22	6.28826e-20	10.6553	10.1574	10.0776	10.7159	12.2539	11.8472	12.2081	12.2648		1674	1189	1080	1957	3535	3083	4370	3676
100051800	FRMD6	FERM domain containing 6	1.45451	9.07925e-22	6.66327e-20	8.87313	8.88466	8.92929	8.91699	7.9952	8.19369	7.97289	7.88559		362	385	390	422	84	128	104	74
100069978	ATP5F1C	ATP synthase F1 subunit gamma	-0.875205	9.85798e-22	7.19525e-20	11.7149	11.6116	11.7873	11.7536	12.5602	12.4144	12.5505	12.7166		3697	3604	3970	4243	4401	4639	5584	5076
100054363	AMMECR1	Alport syndrome, mental retardation, midface hypoplasia and elliptocytosis chromosomal region gene 1	1.53444	1.09671e-21	7.91828e-20	10.4238	10.3567	10.6244	10.6331	9.05422	9.35155	9.44715	9.00695		1398	1394	1665	1836	280	432	514	276
100056605	EREG	epiregulin	3.08109	1.09388e-21	7.91828e-20	8.78803	8.73102	8.67344	9.64049	7.37753	7.33704	7.45943	7.24595		332	329	300	821	29	31	44	22
100065967	SFXN4	sideroflexin 4	-1.22121	1.20272e-21	8.63695e-20	8.28339	8.2513	8.27262	8.29544	8.93386	9.00723	9.17996	9.14851		189	191	190	214	249	313	403	316
100058327	SEMA3D	semaphorin 3D	-3.61743	1.33865e-21	9.5617e-20	7.12872	7.1654	7.28587	7.63118	9.34465	8.85427	9.18526	10.12		24	28	37	82	367	269	405	733
100629951	LOC100629951	interferon alpha-1	-4.57771	1.3912e-21	9.88414e-20	6.42792	6.62701	6.77766	6.56463	7.62421	7.75003	7.65166	8.12999		0	2	6	1	47	68	63	104
102150508	GYPA	glycophorin A (MNS blood group)	5.14708	2.64329e-21	1.86806e-19	7.41952	8.0394	7.8253	8.02559	6.42792	6.66242	6.42792	6.42792		49	145	103	151	0	2	0	0
100630622	LOC100630622	metallothionein-1A-like	-3.72337	2.85198e-21	2.00494e-19	6.96533	7.13911	7.30807	7.15664	9.26086	8.11755	9.57277	9.00695		14	26	39	29	340	116	574	276
100055970	CCDC134	coiled-coil domain containing 134	1.49295	3.21015e-21	2.24492e-19	9.22487	9.40287	9.0647	9.0595	8.11629	8.2883	8.20602	8.22873		508	628	445	485	99	144	142	118
100061184	PEAK1	pseudopodium enriched atypical kinase 1	1.00204	3.31031e-21	2.30291e-19	11.0097	11.1954	10.9767	11.2398	10.2313	10.1244	10.3196	10.1368		2193	2650	2179	2907	777	834	1065	743
100034109	SLC9A3	solute carrier family 9 member A3	-2.10388	3.86416e-21	2.67428e-19	8.98898	8.59969	8.35149	8.80775	10.4279	9.98598	10.5658	10.5404		406	286	209	378	908	745	1292	1023
100053110	LOC100053110	interferon alpha-4	-4.66457	4.0793e-21	2.80862e-19	6.42792	6.62701	6.71372	6.42792	7.53598	7.68433	7.49255	7.91253		0	2	4	0	40	61	47	77
100146145	GPX2	glutathione peroxidase 2	-2.67379	4.44667e-21	3.04586e-19	8.1413	8.59647	8.52071	8.50057	10.853	10.4132	9.774	11.0648		158	285	254	272	1261	1050	682	1527
100067418	PCOLCE	procollagen C-endopeptidase enhancer	3.10889	4.74677e-21	3.23483e-19	8.48672	8.27224	8.35951	7.99143	6.96345	7.21425	7.09584	6.85926		240	196	211	144	9	23	18	6
100630107	LOC100630107	secreted seminal-vesicle Ly-6 protein 1	-1.49476	5.42747e-21	3.67993e-19	13.6967	13.7741	13.6327	14.0554	15.0618	15.239	15.156	15.6777		15181	16851	14785	21783	25522	33775	34816	40425
100066121	ALDOA	aldolase, fructose-bisphosphate A	-1.17149	6.96173e-21	4.69635e-19	11.8906	11.596	11.5485	11.8716	12.8535	12.6757	13.023	12.9302		4201	3563	3334	4623	5422	5590	7811	5907
100630294	ADIRF	adipogenesis regulatory factor	-2.49444	9.1462e-21	6.13899e-19	8.97885	8.82638	8.18836	9.22333	10.8603	10.8864	11.2341	10.9392		402	363	171	566	1268	1513	2146	1389
100053192	HACD3	3-hydroxyacyl-CoA dehydratase 3	-1.78107	9.2193e-21	6.15711e-19	10.794	10.9572	10.7118	10.9573	12.6026	12.4083	12.1086	13.043		1862	2216	1781	2352	4536	4619	4068	6398
100063250	APOH	apolipoprotein H	1.9638	9.76041e-21	6.48606e-19	8.17013	8.25972	8.41809	8.41619	7.36157	7.50392	7.36443	7.4378		164	193	226	247	28	44	36	34
100064295	SYBU	syntabulin	-2.91938	9.9907e-21	6.60623e-19	7.05272	6.87171	6.90052	7.16883	8.12394	7.93347	7.99973	8.18037		19	10	11	30	100	90	108	111
100053786	UQCRC1	ubiquinol-cytochrome c reductase core protein 1	-0.973569	1.00871e-20	6.63714e-19	10.9107	10.801	10.7191	10.6527	11.6603	11.5102	11.7819	11.769		2035	1968	1791	1864	2300	2410	3211	2569
100054324	PLA2G10	phospholipase A2 group X	4.466	1.15206e-20	7.54318e-19	10.9773	11.01	10.9546	11.3145	7.70513	7.4181	7.78871	6.89353		2140	2306	2143	3073	54	37	79	7
100055634	TMBIM1	transmembrane BAX inhibitor motif containing 1	0.986047	1.45798e-20	9.49961e-19	11.1431	11.2956	11.2076	11.3441	10.5398	10.345	10.248	10.2519		2424	2855	2591	3141	991	995	1006	815
100052165	GPRIN2	G protein regulated inducer of neurite outgrowth 2	-2.32522	1.51604e-20	9.82996e-19	7.11424	7.28383	7.13644	7.25942	8.21209	7.91019	8.17212	8.22873		23	38	25	38	112	87	136	118
100057281	YPEL2	yippee like 2	1.3845	1.56334e-20	1.00877e-18	10.0218	9.95966	10.2491	10.2553	9.1266	9.1298	9.00769	8.78021		1013	1012	1240	1365	300	352	342	220
100055200	DDHD1	DDHD domain containing 1	1.76937	1.88655e-20	1.21147e-18	9.55116	10.1543	9.83082	9.75852	8.30747	8.66902	8.58729	8.48494		681	1186	881	908	126	222	222	160
100058223	NDUFS3	NADH:ubiquinone oxidoreductase core subunit S3	-0.912624	2.06667e-20	1.32079e-18	9.01398	8.93304	8.8738	8.83337	9.55402	9.62102	9.61227	9.62496		416	404	369	388	442	548	594	485
100052932	ADGRL2	adhesion G protein-coupled receptor L2	0.901569	2.11659e-20	1.34625e-18	10.9466	11.1797	11.1277	11.1477	10.391	10.34	10.1947	10.2177		2091	2619	2441	2714	882	991	964	793
100071241	SLC30A3	solute carrier family 30 member 3	-1.58332	2.14549e-20	1.35817e-18	8.59955	8.45366	8.82436	8.94765	9.87913	9.8489	9.96539	10.0456		272	243	351	435	583	665	800	690
100056596	ATP5IF1	ATP synthase inhibitory factor subunit 1	-0.724479	2.16707e-20	1.36536e-18	9.73392	9.65903	9.66577	9.74018	10.2631	10.3552	10.2653	10.3699		797	786	766	894	797	1003	1020	895
100066748	ECHS1	enoyl-CoA hydratase, short chain 1	-0.831672	2.74885e-20	1.72377e-18	9.58605	9.48575	9.60828	9.53626	10.378	10.2037	10.2127	10.2035		702	676	729	750	873	889	978	784
100063136	GNAQ	G protein subunit alpha q	1.04357	2.88961e-20	1.80357e-18	11.0018	11.0719	11.0002	11.1799	10.157	10.309	10.0777	9.9387		2180	2416	2218	2780	732	967	877	632
100059623	SCNN1A	sodium channel epithelial 1 alpha subunit	-1.79195	3.48459e-20	2.16058e-18	9.53083	9.11757	9.28714	8.98898	10.6044	10.9217	10.4753	11.0464		669	483	548	453	1042	1554	1204	1506
102149052	LOC102149052	A disintegrin and metalloproteinase with thrombospondin motifs 2-like	3.33608	3.51011e-20	2.16058e-18	8.0238	8.01905	8.13197	7.91988	6.73829	7.12538	6.81583	6.82192		135	141	159	130	3	18	6	5
100061700	NTRK2	neurotrophic receptor tyrosine kinase 2	4.90335	3.50349e-20	2.16058e-18	7.66548	7.90016	8.10766	7.49737	6.42792	6.71496	6.42792	6.42792		78	119	154	64	0	3	0	0
100065783	ATP6V0C	ATPase H+ transporting V0 subunit c	-1.38726	3.60674e-20	2.20987e-18	9.41895	9.04349	9.04819	9.12862	10.503	10.1523	10.3125	10.2442		606	450	438	518	963	853	1059	810
100051903	LOC100051903	cationic amino acid transporter 4	-2.84649	3.6241e-20	2.21037e-18	8.01841	7.65113	7.28587	7.50532	9.26724	9.31784	9.56675	9.56391		134	80	37	65	342	419	571	460
100052390	TXNL4A	thioredoxin like 4A	-1.0178	4.12228e-20	2.50279e-18	8.63618	8.54055	8.69519	8.55807	9.38618	9.23679	9.33072	9.36013		283	268	307	290	381	389	463	384
100071018	RRAGD	Ras related GTP binding D	-1.71892	4.2144e-20	2.54714e-18	8.05036	8.17277	8.05236	8.00619	9.25444	9.31784	9.27485	8.79773		140	173	143	147	338	419	440	224
100050551	SOAT1	sterol O-acyltransferase 1	0.948086	4.31996e-20	2.59917e-18	11.1381	11.2899	11.3022	11.3552	10.2835	10.3974	10.3489	10.5813		2415	2843	2780	3167	810	1037	1090	1056
100064975	IFND2	interferon-delta 2	-4.66366	4.34473e-20	2.60236e-18	6.63205	6.42792	6.57099	6.62118	7.32869	7.65482	7.53491	7.85798		2	0	1	2	26	58	51	71
100055199	MYL9	myosin light chain 9	2.17541	4.52637e-20	2.69905e-18	10.259	9.80131	10.1745	9.76112	8.16146	8.73099	8.3871	8.1446		1227	887	1168	910	105	237	177	106
100063747	ITGB7	integrin subunit beta 7	-1.87641	5.82435e-20	3.4576e-18	7.36938	7.23874	7.31895	7.31089	8.19784	8.02916	8.03243	8.06193		44	34	40	43	110	103	113	95
102147797	RTL5	retrotransposon Gag like 5	3.26056	7.0064e-20	4.14091e-18	9.11198	8.57701	8.57926	8.72231	7.22082	7.43088	7.09584	6.85926		457	279	271	346	20	38	18	6
100069384	WDR72	WD repeat domain 72	-1.08984	8.08011e-20	4.75445e-18	10.466	10.2755	10.3036	10.2681	11.064	11.3516	11.3708	11.4904		1445	1307	1295	1379	1479	2144	2375	2095
100069718	ACAT1	acetyl-CoA acetyltransferase 1	-0.909038	8.70509e-20	5.09973e-18	10.2884	10.5179	10.4669	10.3503	11.28	11.1048	11.2044	11.3551		1256	1582	1473	1472	1738	1784	2099	1896
100056892	PROSER2	proline and serine rich 2	1.75495	8.75895e-20	5.10888e-18	8.61299	8.52704	8.58932	8.48744	7.648	7.79454	7.64244	7.4378		276	264	274	268	49	73	62	34
100064042	LOC100064042	synaptotagmin-15	-3.17047	8.94763e-20	5.17476e-18	7.23457	7.74745	7.1224	7.36851	9.43783	8.75101	9.25487	9.33684		32	94	24	49	399	242	432	376
100061421	A2ML1	alpha-2-macroglobulin like 1	2.49221	8.94939e-20	5.17476e-18	11.4238	10.6591	10.1378	10.3374	8.69945	8.49272	8.70545	8.73992		2986	1765	1134	1457	196	183	252	211
100033968	ATP1B1	ATPase Na+/K+ transporting subunit beta 1	-1.30363	9.4018e-20	5.41292e-18	12.9607	12.914	12.7114	13.2591	14.2912	14.0037	14.3922	14.3802		9036	9190	7712	12449	14907	14260	20437	16367
100053347	ATP5MC3	ATP synthase membrane subunit c locus 3	-0.775539	1.01642e-19	5.82672e-18	10.6607	10.6128	10.8079	10.7166	11.3061	11.4054	11.4997	11.4563		1681	1703	1917	1958	1772	2231	2612	2043
100054847	PRR15	proline rich 15	-1.15347	1.19053e-19	6.79568e-18	9.23756	9.354	9.11306	9.43025	10.3604	10.0746	10.2616	10.2473		514	601	466	683	861	801	1017	812
100630543	LOC100630543	metallothionein-1B	-2.30563	1.49233e-19	8.48217e-18	9.01646	8.59647	9.02426	9.3473	10.8171	10.4479	11.3062	11.3169		417	285	428	634	1227	1079	2264	1843
100068665	PDZD2	PDZ domain containing 2	2.09154	1.58806e-19	8.98802e-18	8.17959	8.38723	8.20659	8.05409	7.36157	7.35112	7.22757	7.31513		166	225	175	157	28	32	26	26
100059789	POR	cytochrome p450 oxidoreductase	-1.42758	1.6395e-19	9.24003e-18	11.2261	11.1159	10.7962	10.7637	12.3942	12.5593	12.0515	12.3886		2579	2497	1900	2030	3909	5145	3904	4017
100049887	ADAMTS9	ADAM metallopeptidase with thrombospondin type 1 motif 9	2.13003	1.68314e-19	9.44612e-18	10.6436	10.5634	10.8444	10.3164	8.60942	9.2806	8.8243	8.50685		1659	1639	1971	1433	178	405	285	164
100058363	SLC22A23	solute carrier family 22 member 23	-1.33066	1.94529e-19	1.08716e-17	10.6436	10.6751	10.2731	10.2681	11.9143	11.5453	11.6946	11.7023		1659	1787	1264	1379	2767	2473	3013	2447
100069390	MYO5B	myosin VB	-1.31786	2.11133e-19	1.17504e-17	10.3122	10.6241	10.2909	10.6836	11.7823	11.4713	11.701	11.89		1280	1718	1282	1909	2514	2342	3027	2805
100067450	SESTD1	SEC14 and spectrin domain containing 1	1.6448	2.85241e-19	1.5809e-17	9.39659	9.59226	9.52331	9.3953	8.09306	8.5861	8.36279	8.21511		594	742	677	662	96	203	172	116
100064196	LRIG1	leucine rich repeats and immunoglobulin like domains 1	-0.834025	3.39232e-19	1.86466e-17	10.1618	10.0978	9.97863	10.1367	10.7118	10.7994	10.8932	10.9296		1135	1133	996	1241	1132	1416	1661	1379
100050252	VCAM1	vascular cell adhesion molecule 1	4.63783	3.39174e-19	1.86466e-17	9.7675	9.55446	9.8866	9.64614	6.6815	7.26266	7.01812	6.73349		820	718	923	825	2	26	14	3
100053655	MTMR7	myotubularin related protein 7	-1.92716	4.06724e-19	2.22648e-17	7.81165	8.02418	7.91591	7.77335	8.67012	9.1358	9.08662	9.28907		99	142	118	104	190	354	369	360
100061697	CNDP2	carnosine dipeptidase 2	-1.41182	4.37216e-19	2.38363e-17	12.6988	12.3915	12.5945	12.7942	14.2464	13.7941	13.7436	14.2707		7503	6335	7096	8959	14447	12311	12978	15162
100068622	EPAS1	endothelial PAS domain protein 1	1.05152	4.55169e-19	2.47142e-17	13.8388	13.8654	13.8165	13.8905	12.9331	12.6747	13.0259	12.5627		16773	17966	16821	19406	5737	5586	7827	4549
100069086	IDH2	isocitrate dehydrogenase (NADP(+)) 2, mitochondrial	-1.1891	4.86478e-19	2.63072e-17	10.1174	9.95366	9.83217	10.1741	11.1979	10.8662	11.0558	11.2294		1095	1007	882	1279	1635	1490	1878	1727
100071914	AKR7A2	aldo-keto reductase family 7 member A2	-1.6768	5.20827e-19	2.80512e-17	8.35896	8.28464	8.27262	8.20377	9.47673	9.10859	9.75477	9.33391		207	199	190	191	413	345	671	375
100057698	NDUFA10	NADH:ubiquinone oxidoreductase subunit A10	-0.901378	6.31163e-19	3.38572e-17	10.1542	10.2591	10.1998	10.2452	10.9624	10.8942	11.0031	11.2255		1128	1290	1192	1354	1370	1522	1805	1722
[truncated: 13,125 more rows]

## Sheet: Conceptus_D14_Syn-D19_Asy
Gene_ID	Eca Gene symbol	Eca Gene description	log2 FC	P-value	P-adj	D14_SY_T1_S1	D14_SY_T2_S2	D14_SY_T3_S3	D14_SY_T4_S4	D19_AS_T16_S13	D19_AS_T18_S14	D19_AS_T19_S15	D19_AS_T20_S16	counts	D14_SY_T1_S1	D14_SY_T2_S2	D14_SY_T3_S3	D14_SY_T4_S4	D19_AS_T16_S13	D19_AS_T18_S14	D19_AS_T19_S15	D19_AS_T20_S16
[truncated: 12,221 more rows]
